# Supplementary material for: Transcriptome-wide analysis of RNA m6A methylation regulation of muscle development in Queshan Black pigs
Source: BMC Genomics. 2023 May 4;24:239. doi: 10.1186/s12864-023-09346-w (PMC10161540; doi:10.1186/s12864-023-09346-w)
Supplement: Supplementary file 4 — Additional file 4: Table S4. Differentially methylated peaks (DMPs) in QA vs. QN. [file 12864_2023_9346_MOESM4_ESM.xlsx]

## Sheet: Sheet1
Table S4. Differentially methylated peaks (DMPs) in QA vs. QN.
peak_length	strand	DiffModLog2FC	padj	Annotation	transcriptID	geneID	gene_chr	gene_start	gene_end	geneName
201	-	4.65533	0.00345709	UTR3	ENSSSCT00000001812	ENSSSCG00000001629	chr7	36981383	37030151	USP49
101	+	4.22767	0.0240073	UTR5	ENSSSCT00000067139	ENSSSCG00000041922	chr17	48663770	48669060	ENSSSCG00000041922
4771	-	4.04847	9.35093e-18	UTR3	ENSSSCT00000041611	ENSSSCG00000017682	chr12	38020105	38061883	MYO19
176	-	4.03626	0.0194135	UTR3	ENSSSCT00000011271	ENSSSCG00000010298	chr14	76075269	76198778	CFAP70
1051	+	3.88705	0.0284209	UTR5	ENSSSCT00000008507	ENSSSCG00000007760	chr3	17345845	17354453	PRSS36
1268	+	3.8734	0.021365	UTR5	ENSSSCT00000008262	ENSSSCG00000007531	chr17	59967164	59974710	FAM217B
279	+	3.77876	0.0291695	UTR3	ENSSSCT00000039365	ENSSSCG00000028892	chr6	92412692	92429695	ENSSSCG00000028892
301	-	3.70978	0.046509	UTR3	ENSSSCT00000031264	ENSSSCG00000021657	chr15	102964404	103154630	SATB2
151	-	3.70861	3.06858e-05	UTR5	ENSSSCT00000078427	ENSSSCG00000016095	chr15	104553430	104562172	CLK1
126	-	3.61683	0.0450872	UTR3	ENSSSCT00000046719	ENSSSCG00000000665	chr5	62676223	62715071	RIMKLB
276	+	3.42322	0.00561193	UTR5	ENSSSCT00000026086	ENSSSCG00000023235	chr6	83089072	83228779	MAN1C1
351	-	3.1543	0.0363209	UTR3	ENSSSCT00000080199	ENSSSCG00000015428	chr9	105319220	105445671	PUS7
326	+	3.10816	0.0339093	UTR3	ENSSSCT00000018791	ENSSSCG00000017262	chr12	11857954	11875315	SLC16A6
151	+	3.05237	0.0444082	UTR3	ENSSSCT00000037623	ENSSSCG00000035991	chr5	6677716	6690308	CENPM
101	-	2.92563	0.000920766	UTR3	ENSSSCT00000059116	ENSSSCG00000036746	chr12	39783728	39795069	RASL10B
101	+	2.80262	0.0450104	ncRNA_exonic	ENSSSCT00000007666	ENSSSCG00000007000	chr17	8448760	8580715	FAT1
3292	-	2.77289	0.00606412	exonic	ENSSSCT00000017310	ENSSSCG00000015897	chr15	68928244	68985074	IFIH1
401	+	2.76191	0.0288157	UTR5	ENSSSCT00000075596	ENSSSCG00000047493	chr3	46129378	46131404	ENSSSCG00000047493
101	-	2.74063	0.040622	UTR3	ENSSSCT00000033758	ENSSSCG00000002960	chr6	47319464	47333123	RASGRP4
2500	-	2.71938	0.012496	exonic	ENSSSCT00000015589	ENSSSCG00000014267	chr2	133708266	133951438	ENSSSCG00000014267
1411	+	2.70885	0.000627908	exonic	ENSSSCT00000063538	ENSSSCG00000035224	chr12	25426124	25454659	ENSSSCG00000035224
2700	-	2.68116	7.85772e-20	exonic	ENSSSCT00000019601	ENSSSCG00000018007	chr12	55347087	55375353	MYH3
476	-	2.66628	0.0290298	ncRNA_exonic	ENSSSCT00000083806	ENSSSCG00000042876	chr3	481239	483606	ENSSSCG00000042876
426	+	2.65564	0.0283674	UTR3	ENSSSCT00000045884	ENSSSCG00000024437	chr13	122089938	122104805	AP2M1
276	+	2.62075	0.0154857	UTR5	ENSSSCT00000059238	ENSSSCG00000003784	chr6	138950089	139151925	LRRIQ3
126	-	2.58139	0.0279663	ncRNA_exonic	ENSSSCT00000083806	ENSSSCG00000042876	chr3	481239	483606	ENSSSCG00000042876
126	+	2.50153	0.0345827	UTR3	ENSSSCT00000028771	ENSSSCG00000022292	chr9	124093603	124132860	NPL
1706	-	2.49795	0.0199611	exonic	ENSSSCT00000039411	ENSSSCG00000031775	chr5	73411038	73497180	YAF2
326	-	2.49211	0.0190394	ncRNA_exonic	ENSSSCT00000073765	ENSSSCG00000049122	chr3	79992022	80034417	ENSSSCG00000049122
451	+	2.48046	0.0400107	UTR3	ENSSSCT00000059942	ENSSSCG00000006455	chr4	92394534	92414613	ENSSSCG00000006455
51390	-	2.47721	0.00323722	UTR3	ENSSSCT00000006524	ENSSSCG00000005941	chr4	6282075	6446390	KHDRBS3
851	+	2.43587	1.01716e-06	ncRNA_exonic	ENSSSCT00000078040	ENSSSCG00000041187	chr10	12537689	12552991	ENSSSCG00000041187
201	+	2.33937	0.0308043	UTR3	ENSSSCT00000047259	ENSSSCG00000023969	chr2	72743875	72769570	ACER1
151	+	2.33356	0.0233981	UTR3	ENSSSCT00000042767	ENSSSCG00000009859	chr14	35381918	35452207	TESC
101	+	2.27276	0.00853395	UTR3	ENSSSCT00000034708	ENSSSCG00000021647	X	55771240	56103265	EDA
376	+	2.22296	0.0192392	UTR5	ENSSSCT00000000758	ENSSSCG00000000696	chr5	64105223	64115463	NOP2
126	+	2.21963	0.0532541	ncRNA_exonic	ENSSSCT00000078134	ENSSSCG00000050000	chr15	77700009	77707787	ENSSSCG00000050000
201	-	2.21588	0.00199831	UTR3	ENSSSCT00000044116	ENSSSCG00000038694	chr5	66087379	66114571	CCND2
126	+	2.20686	0.0271699	UTR3	ENSSSCT00000081703	ENSSSCG00000034318	chr13	69441116	69467895	MRPS25
126	-	2.19863	0.0354448	UTR3	ENSSSCT00000091077	ENSSSCG00000014285	chr2	135076634	135104478	SEPTIN8
251	-	2.18737	0.0355808	ncRNA_exonic	ENSSSCT00000086618	ENSSSCG00000048936	chr2	81613792	81616769	ENSSSCG00000048936
3004	-	2.17746	0.0162462	UTR3	ENSSSCT00000008013	ENSSSCG00000007323	chr17	39990623	40017500	DSN1
601	-	2.17685	9.82627e-08	ncRNA_exonic	ENSSSCT00000014027	ENSSSCG00000012832	X	486402	513947	ENSSSCG00000012832
1052	-	2.16575	0.0501575	UTR5	ENSSSCT00000015631	ENSSSCG00000014307	chr2	137535131	137623889	MACROH2A1
7630	-	2.1491	0.0269313	UTR3	ENSSSCT00000006849	ENSSSCG00000006250	chr4	75786099	75868591	LYN
13935	-	2.14642	7.75345e-17	UTR3	ENSSSCT00000067799	ENSSSCG00000037264	chr6	98278647	98423203	RAB31
876	+	2.11059	1.5634e-09	UTR3	ENSSSCT00000003440	ENSSSCG00000003101	chr6	52342909	52376339	HIF3A
251	-	2.10039	0.0435319	UTR3	ENSSSCT00000019579	ENSSSCG00000017991	chr12	53979215	54055377	PIK3R5
301	-	2.09301	0.0019956	UTR3	ENSSSCT00000059116	ENSSSCG00000036746	chr12	39783728	39795069	RASL10B
101	+	2.08996	0.0291925	UTR3	ENSSSCT00000007929	ENSSSCG00000007247	chr17	35914246	35995363	KIF3B
1919	+	2.08184	0.0448748	ncRNA_exonic	ENSSSCT00000082738	ENSSSCG00000051369	chr2	81613809	81641014	ENSSSCG00000051369
126	-	2.08037	0.00860469	exonic	ENSSSCT00000005402	ENSSSCG00000004896	chr1	158642813	158862706	PHLPP1
176	+	2.01115	0.00490055	UTR3	ENSSSCT00000014187	ENSSSCG00000012979	chr2	6563126	6569340	RNASEH2C
476	-	2.00344	0.0350339	exonic	ENSSSCT00000006021	ENSSSCG00000005475	chr1	253722710	253742675	ENSSSCG00000005475
310	+	1.98861	0.00872843	intronic	ENSSSCT00000023176	ENSSSCG00000027935	chr6	120036838	120586849	FHOD3
376	+	1.98077	0.00763882	UTR3	ENSSSCT00000082920	ENSSSCG00000004190	chr1	31184947	31243071	STX7
401	+	1.96179	0.0120038	intronic	ENSSSCT00000005745	ENSSSCG00000005212	chr1	216692047	216739728	PLGRKT
201	-	1.9592	4.82788e-07	intronic	ENSSSCT00000019208	ENSSSCG00000017645	chr12	34815475	34912766	TEX14
301	+	1.95739	0.0103205	UTR3	ENSSSCT00000082541	ENSSSCG00000023357	chr8	56035150	56215013	REST
675	+	1.95592	0.0237331	exonic	ENSSSCT00000016446	ENSSSCG00000015080	chr9	44670874	44752473	CEP164
126	+	1.95277	0.0324246	UTR3	ENSSSCT00000004754	ENSSSCG00000004300	chr1	55753908	55766869	SMIM8
732	-	1.94942	0.0043027	ncRNA_exonic	ENSSSCT00000037412	ENSSSCG00000031683	chr10	15279669	15317477	ENSSSCG00000031683
251	-	1.92553	0.00767547	UTR5	ENSSSCT00000073309	ENSSSCG00000051054	chr14	106694623	106736151	ENSSSCG00000051054
326	+	1.92285	0.0133178	UTR3	ENSSSCT00000071652	ENSSSCG00000010148	chr14	55057055	55122238	ERO1B
372	+	1.92112	0.0317696	exonic	ENSSSCT00000044781	ENSSSCG00000032078	chr6	89517154	89554930	ZNF362
516	-	1.91957	0.0234728	exonic	ENSSSCT00000026467	ENSSSCG00000021893	chr6	106163903	106314944	ROCK1
401	-	1.91342	0.0232441	UTR3	ENSSSCT00000017310	ENSSSCG00000015897	chr15	68928244	68985074	IFIH1
1730	-	1.90728	0.0213007	UTR3	ENSSSCT00000049150	ENSSSCG00000015816	chr15	48110652	48131991	LETM2
176	-	1.87982	0.0112828	UTR3	ENSSSCT00000007853	ENSSSCG00000007179	chr17	33367346	33412282	STK35
176	-	1.86845	0.0265291	exonic	ENSSSCT00000050914	ENSSSCG00000038094	chr6	159589975	159599094	GPX7
151	-	1.86486	0.0423701	exonic	ENSSSCT00000039223	ENSSSCG00000036160	chr4	45993	82270	ZNF250
651	+	1.86257	0.00325181	UTR3	ENSSSCT00000075335	ENSSSCG00000010199	chr14	61305841	61361415	RET
851	-	1.85973	0.0108676	UTR3	ENSSSCT00000028743	ENSSSCG00000025214	chr6	41345468	41423751	TSHZ3
501	+	1.8313	1.62173e-05	UTR3	ENSSSCT00000022398	ENSSSCG00000011859	chr13	135350666	135358670	ENSSSCG00000011859
326	-	1.82514	0.000688551	UTR3	ENSSSCT00000053149	ENSSSCG00000023445	chr18	40656660	40739088	AVL9
101	-	1.81987	0.0317235	exonic	ENSSSCT00000015787	ENSSSCG00000014441	chr2	151102138	151147634	CSF1R
1792	+	1.81816	0.0239907	exonic	ENSSSCT00000004085	ENSSSCG00000003687	chr6	101420396	101671170	EPB41L3
101	-	1.81065	0.010951	UTR3	ENSSSCT00000030786	ENSSSCG00000025821	chr13	205246139	205313717	C2CD2
326	+	1.78941	0.0220563	UTR3	ENSSSCT00000048860	ENSSSCG00000038009	chr6	62528313	62550931	ENSSSCG00000038009
201	-	1.75549	0.0419677	UTR3	ENSSSCT00000028743	ENSSSCG00000025214	chr6	41345468	41423751	TSHZ3
201	+	1.75534	0.0382971	UTR3	ENSSSCT00000009052	ENSSSCG00000008266	chr3	68498189	68520115	LOXL3
326	-	1.75312	0.0503384	UTR3	ENSSSCT00000003615	ENSSSCG00000003255	chr6	56154750	56175002	CACNG8
38563	+	1.74743	0.0284723	exonic	ENSSSCT00000011471	ENSSSCG00000010483	chr14	105458916	105764731	PLCE1
176	+	1.74457	0.0344308	UTR3	ENSSSCT00000042627	ENSSSCG00000031942	chr6	105505479	105600687	YES1
301	+	1.74306	0.0536887	UTR3	ENSSSCT00000022361	ENSSSCG00000023912	chr3	9784077	9796758	ORAI2
226	+	1.70519	0.0511637	UTR3	ENSSSCT00000029891	ENSSSCG00000023323	chr2	9084279	9092141	ENSSSCG00000023323
10036	-	1.68819	0.0441717	exonic	ENSSSCT00000017351	ENSSSCG00000015935	chr15	75980153	76007130	CCDC173
401	-	1.67499	0.0198615	ncRNA_exonic	ENSSSCT00000027597	ENSSSCG00000023045	chr12	1350279	1407402	ENSSSCG00000023045
42414	-	1.66921	0.0293837	UTR5	ENSSSCT00000017183	ENSSSCG00000015782	chr15	45546779	45656928	IRF2
251	-	1.65347	0.0403907	UTR3	ENSSSCT00000042442	ENSSSCG00000037015	chr9	27207236	27298628	SESN3
923	-	1.64688	NA	exonic	ENSSSCT00000024482	ENSSSCG00000022842	chr3	64878846	64880270	ENSSSCG00000022842
1657	+	1.62431	2.71669e-31	exonic	ENSSSCT00000014140	ENSSSCG00000038918	chr2	5855111	5860253	CTSF
301	+	1.62155	0.0167681	UTR3	ENSSSCT00000003834	ENSSSCG00000020710	chr6	73117221	73239452	PRDM2
376	-	1.60875	0.0107404	UTR5	ENSSSCT00000049151	ENSSSCG00000035293	chr2	1469132	1496442	ENSSSCG00000035293
151	+	1.56088	0.0269048	exonic	ENSSSCT00000019386	ENSSSCG00000017812	chr12	47125248	47291169	VPS53
401	-	1.5461	0.00560521	UTR3	ENSSSCT00000072625	ENSSSCG00000004094	chr1	15865220	15949956	PPP1R14C
201	+	1.53038	0.0517988	UTR5	ENSSSCT00000052048	ENSSSCG00000033327	chr5	8986461	9007446	PDGFB
226	+	1.52885	0.0422002	UTR3	ENSSSCT00000041668	ENSSSCG00000017190	chr12	5325080	5356962	EXOC7
526	-	1.51875	0.00798945	ncRNA_exonic	ENSSSCT00000090970	ENSSSCG00000048659	chr4	2423887	2435347	ENSSSCG00000048659
6347	-	1.50422	0.00112787	UTR3	ENSSSCT00000007503	ENSSSCG00000006850	chr4	111392320	111467293	FAM102B
706	+	1.50304	0.0333795	exonic	ENSSSCT00000003186	ENSSSCG00000002884	chr6	44759073	44773381	LSR
376	+	1.49452	9.59371e-05	UTR3	ENSSSCT00000003440	ENSSSCG00000003101	chr6	52342909	52376339	HIF3A
401	-	1.4931	0.0544684	UTR3	ENSSSCT00000063618	ENSSSCG00000038506	chr9	135025439	135078913	ENSSSCG00000038506
576	-	1.46913	0.0417599	UTR3	ENSSSCT00000042996	ENSSSCG00000034465	chr7	76149307	76158904	LRP10
201	+	1.46596	NA	UTR3	ENSSSCT00000018195	ENSSSCG00000016714	chr18	47169866	47173866	CYCS
201	+	1.46524	0.0433187	UTR3	ENSSSCT00000034642	ENSSSCG00000001414	chr7	23780210	23792509	ENSSSCG00000001414
3762	+	1.45282	0.0448135	UTR3	ENSSSCT00000060428	ENSSSCG00000037288	chr14	50190642	50206328	YPEL1
226	+	1.44314	0.0136212	UTR3	ENSSSCT00000023257	ENSSSCG00000022955	chr8	56231771	56285014	POLR2B
126	-	1.43451	0.0499067	UTR3	ENSSSCT00000044116	ENSSSCG00000038694	chr5	66087379	66114571	CCND2
147159	+	1.42842	0.0352077	ncRNA_exonic	ENSSSCT00000025671	ENSSSCG00000010626	chr14	121062658	121269824	ENSSSCG00000010626
4035	+	1.42371	0.0331717	UTR3	ENSSSCT00000010115	ENSSSCG00000009236	chr8	135026315	135061162	HELQ
1226	-	1.42263	0.000763206	ncRNA_exonic	ENSSSCT00000073050	ENSSSCG00000050178	chr4	490740	498081	ENSSSCG00000050178
5928	-	1.41535	3.2628e-07	UTR5	ENSSSCT00000043273	ENSSSCG00000040037	chr6	13660389	13686106	MTSS2
185142	+	1.40411	0.0180884	exonic	ENSSSCT00000016702	ENSSSCG00000015329	chr9	74635280	74940362	PPP1R9A
576	-	1.39218	0.0279372	UTR3	ENSSSCT00000032428	ENSSSCG00000029323	chr9	8810722	8821817	KCNE3
1451	+	1.3811	3.61529e-06	UTR3	ENSSSCT00000008316	ENSSSCG00000007577	chr3	3622696	3642415	AP5Z1
2215	-	1.34538	0.0119854	UTR3	ENSSSCT00000035469	ENSSSCG00000003663	chr3	126107412	126220309	HPCAL1
401	+	1.34077	0.0133801	UTR3	ENSSSCT00000038220	ENSSSCG00000040411	chr16	71778456	71821924	CCDC69
501	-	1.33512	0.0349298	UTR3	ENSSSCT00000058436	ENSSSCG00000037995	X	121769614	121776795	ENSSSCG00000037995
550	+	1.33435	0.00456428	UTR3	ENSSSCT00000032517	ENSSSCG00000023373	chr12	38013967	38027923	ZNHIT3
551	+	1.33049	0.0227706	UTR3	ENSSSCT00000031824	ENSSSCG00000016541	chr18	14880765	14916384	SLC35B4
538	+	1.32458	0.0105302	UTR3	ENSSSCT00000045152	ENSSSCG00000026686	chr3	24176242	24204502	PDZD9
569	+	1.32187	5.39886e-05	ncRNA_exonic	ENSSSCT00000078401	ENSSSCG00000046749	Y	7794563	7820903	ENSSSCG00000046749
2314	+	1.3172	8.05864e-09	UTR3	ENSSSCT00000084755	ENSSSCG00000040629	chr6	13588775	13678738	IL34
926	+	1.28009	0.018628	ncRNA_exonic	ENSSSCT00000077274	ENSSSCG00000043695	chr3	28900896	28902965	ENSSSCG00000043695
1776	-	1.27929	0.0208248	UTR3	ENSSSCT00000007507	ENSSSCG00000036331	chr4	115172036	115188012	ENSSSCG00000036331
8411	+	1.2646	0.00641058	UTR5	ENSSSCT00000005619	ENSSSCG00000005097	chr1	190677904	190724618	SNAPC1
301	-	1.26112	3.41654e-26	UTR3	ENSSSCT00000053922	ENSSSCG00000016981	chr16	50426816	50499065	CPEB4
701	+	1.25472	0.0225808	UTR3	ENSSSCT00000004324	ENSSSCG00000003909	chr6	165267802	165402663	ENSSSCG00000003909
8113	+	1.2416	0.0165711	UTR3	ENSSSCT00000025007	ENSSSCG00000020846	chr14	11367427	11410978	SCARA3
301	-	1.22716	0.0542068	UTR3	ENSSSCT00000015704	ENSSSCG00000014374	chr2	142384532	142387199	DND1
101	-	1.21592	0.0181136	UTR3	ENSSSCT00000006004	ENSSSCG00000005459	chr1	252218819	252324923	ECPAS
658	+	1.21128	0.00136127	UTR3	ENSSSCT00000005082	ENSSSCG00000004601	chr1	115471922	115553524	MNS1
5833	-	1.20916	7.13388e-14	UTR5	ENSSSCT00000011682	ENSSSCG00000010681	chr14	129032076	129075484	SFXN4
5761	+	1.20807	0.0159057	UTR3	ENSSSCT00000086159	ENSSSCG00000037767	chr5	23073007	23096914	TSFM
126	-	1.20526	0.0164719	UTR5	ENSSSCT00000069734	ENSSSCG00000006120	chr4	45741928	45793290	OTUD6B
201	-	1.20092	0.00235789	UTR3	ENSSSCT00000007820	ENSSSCG00000007147	chr17	31953129	31977755	HSPA12B
276	+	1.18905	0.0219897	UTR3	ENSSSCT00000011115	ENSSSCG00000010151	chr14	55433018	55633484	LYST
301	-	1.18776	0.0526326	exonic	ENSSSCT00000031238	ENSSSCG00000026224	chr13	140837081	140948253	ARHGAP31
2719	+	1.17946	0.0519758	UTR3	ENSSSCT00000007370	ENSSSCG00000006728	chr4	102878719	103019978	GDAP2
496	-	1.17595	0.0246617	UTR5	ENSSSCT00000041990	ENSSSCG00000010685	chr14	129441208	129467132	TIAL1
176	+	1.17511	0.012225	UTR3	ENSSSCT00000045848	ENSSSCG00000036488	chr8	30024797	30060979	KLF3
476	+	1.16891	0.0477895	UTR3	ENSSSCT00000049512	ENSSSCG00000040215	chr3	38048128	38060819	TFAP4
9086	-	1.15931	0.000184093	UTR3	ENSSSCT00000038625	ENSSSCG00000031701	chr5	73358764	73408366	GXYLT1
1155	+	1.15697	1.28506e-27	UTR3	ENSSSCT00000041659	ENSSSCG00000037821	chr4	87286953	87344251	RGS5
126	-	1.15005	0.0213417	UTR5	ENSSSCT00000077459	ENSSSCG00000025401	chr6	332242	339142	CDK10
1082	-	1.14942	7.37224e-14	exonic	ENSSSCT00000019601	ENSSSCG00000018007	chr12	55347087	55375353	MYH3
66951	-	1.14518	0.000120462	UTR5	ENSSSCT00000077742	ENSSSCG00000005997	chr4	18690197	19060783	COL14A1
376	-	1.14322	0.00357865	UTR3	ENSSSCT00000049102	ENSSSCG00000035939	chr17	62785419	62807552	ZNF512B
5662	+	1.13784	0.000198544	exonic	ENSSSCT00000052241	ENSSSCG00000038125	chr4	95573722	95697196	NUP210L
151	-	1.13747	0.027748	UTR5	ENSSSCT00000030836	ENSSSCG00000035741	chr9	121476500	121516610	TOR1AIP2
576	+	1.13416	0.0136209	ncRNA_exonic	ENSSSCT00000057137	ENSSSCG00000040422	chr14	40943945	40951409	ENSSSCG00000040422
201	-	1.13209	0.00894137	UTR3	ENSSSCT00000054649	ENSSSCG00000033601	chr6	62207997	62230942	ENSSSCG00000033601
551	-	1.1288	0.0542366	UTR3	ENSSSCT00000041715	ENSSSCG00000004856	chr1	145911045	146017701	NFATC1
26651	+	1.12817	0.00900524	UTR5	ENSSSCT00000055688	ENSSSCG00000017357	chr12	18775422	18877381	ITGA2B
1501	-	1.12487	0.02089	ncRNA_exonic	ENSSSCT00000014027	ENSSSCG00000012832	X	486402	513947	ENSSSCG00000012832
793	+	1.12208	2.39051e-26	ncRNA_exonic	ENSSSCT00000079661	ENSSSCG00000041566	chr7	3055191	3057824	ENSSSCG00000041566
401	+	1.1213	0.00873076	UTR3	ENSSSCT00000046189	ENSSSCG00000027101	chr3	32271848	32319721	TVP23A
35118	-	1.11677	0.00281636	UTR5	ENSSSCT00000017986	ENSSSCG00000016518	chr18	11055208	11151404	TRIM24
3329	-	1.10408	0.0476698	UTR3	ENSSSCT00000022347	ENSSSCG00000026454	chr1	161182868	161188164	PMAIP1
226	-	1.08479	0.0463953	UTR3	ENSSSCT00000013844	ENSSSCG00000012663	X	107084384	107368473	ENOX2
551	+	1.08005	0.0252039	UTR5	ENSSSCT00000064953	ENSSSCG00000051794	chr12	52742098	52759676	CHRNB1
226	-	1.07905	0.0296153	UTR3	ENSSSCT00000067788	ENSSSCG00000051618	chr14	30862160	30867602	ENSSSCG00000051618
476	+	1.07533	4.30363e-08	UTR3	ENSSSCT00000042386	ENSSSCG00000042447	chr7	36364300	36384299	APOBEC2
101	+	1.06815	0.0157484	UTR3	ENSSSCT00000031020	ENSSSCG00000027381	chr3	59202377	59221132	GGCX
223	+	1.06073	0.021365	UTR3	ENSSSCT00000001570	ENSSSCG00000001427	chr7	24067995	24083065	C4A
1278	+	1.05715	0.0527829	exonic	ENSSSCT00000000230	ENSSSCG00000000215	chr5	15992459	16005778	SMARCD1
30692	-	1.05491	0.0286182	UTR3	ENSSSCT00000048651	ENSSSCG00000008150	chr3	51400165	51496293	ENSSSCG00000008150
596	-	1.03601	0.00675577	UTR3	ENSSSCT00000005009	ENSSSCG00000004535	chr1	104719137	105079919	TCF4
326	-	1.03219	0.0307587	UTR5	ENSSSCT00000026305	ENSSSCG00000021802	chr1	225150664	225193334	ABHD17B
2340	-	1.02986	1.28587e-34	UTR3	ENSSSCT00000011273	ENSSSCG00000010300	chr14	76239498	76305330	MSS51
426	-	1.02927	0.0295094	UTR3	ENSSSCT00000076241	ENSSSCG00000033741	chr6	17632494	17645806	NIP7
9057	-	1.01695	0.00179059	UTR3	ENSSSCT00000007598	ENSSSCG00000006935	chr4	129670637	129704846	CLCA2
1214	+	1.01025	0.0111046	UTR3	ENSSSCT00000084755	ENSSSCG00000040629	chr6	13588775	13678738	IL34
10352	+	1.00373	0.0470925	UTR5	ENSSSCT00000052970	ENSSSCG00000037905	chr13	135467798	135587483	ITGB5
1357	-	1.00171	0.019027	ncRNA_exonic	ENSSSCT00000037611	ENSSSCG00000040740	chr14	51106984	51112359	ENSSSCG00000040740
16541	-	-1.00005	0.029754	UTR5	ENSSSCT00000016445	ENSSSCG00000015079	chr9	44640392	44665835	BACE1
251	+	-1.00041	0.0220315	UTR5	ENSSSCT00000038854	ENSSSCG00000034379	chr12	61396331	61421579	MAP2K3
4038	+	-1.00082	7.4974e-28	exonic	ENSSSCT00000003551	ENSSSCG00000003196	chr6	54865187	54873756	PTOV1
201	+	-1.00172	3.05675e-08	UTR3	ENSSSCT00000008239	ENSSSCG00000033041	chr17	58985580	59053018	ENSSSCG00000033041
851	+	-1.00238	0.012059	UTR5	ENSSSCT00000039066	ENSSSCG00000038455	chr7	13125657	13137808	ENSSSCG00000038455
189475	+	-1.00398	0.0356184	exonic	ENSSSCT00000005885	ENSSSCG00000005346	chr1	237820401	238069534	ZCCHC7
30514	-	-1.00897	0.00461133	ncRNA_exonic	ENSSSCT00000084517	ENSSSCG00000050235	chr4	42784357	42825333	ENSSSCG00000050235
2206	-	-1.00973	0.0451466	UTR5	ENSSSCT00000025977	ENSSSCG00000026817	chr3	17384088	17406624	ZNF646
16438	+	-1.01022	0.0191594	UTR3	ENSSSCT00000049415	ENSSSCG00000036716	chr15	118702325	118724318	ENSSSCG00000036716
421	+	-1.01174	3.1482e-06	UTR3	ENSSSCT00000060973	ENSSSCG00000040349	chr15	81931383	81935529	HOXD8
378	-	-1.01251	0.0307176	exonic	ENSSSCT00000009950	ENSSSCG00000009084	chr8	100917321	101241148	SPATA5
151	-	-1.01327	0.0284961	UTR3	ENSSSCT00000045581	ENSSSCG00000016164	chr15	115512160	115677477	IKZF2
5840	+	-1.01534	3.87641e-57	exonic	ENSSSCT00000001671	ENSSSCG00000001499	chr7	28812334	29300153	DST
19782	+	-1.01546	0.0024777	exonic	ENSSSCT00000041349	ENSSSCG00000040257	chr18	55842964	55883476	ZNF862
6887	+	-1.01556	0.000106797	exonic	ENSSSCT00000005721	ENSSSCG00000005190	chr1	208175194	208421643	NFIB
376	-	-1.01708	0.014614	UTR3	ENSSSCT00000044293	ENSSSCG00000035379	chr8	67439218	67494980	JCHAIN
2401	+	-1.01988	1.44827e-07	exonic	ENSSSCT00000041538	ENSSSCG00000023324	chr9	45743431	45825195	ENSSSCG00000023324
695	+	-1.02016	0.0245937	UTR5	ENSSSCT00000041213	ENSSSCG00000033708	chr18	55924882	55932270	REPIN1
401	-	-1.02121	0.00951552	UTR3	ENSSSCT00000000584	ENSSSCG00000000541	chr5	44381009	44558744	FAR2
276	+	-1.02539	0.037098	UTR3	ENSSSCT00000049655	ENSSSCG00000009971	chr14	46091911	46241321	ZNRF3
226	+	-1.02643	0.00533912	UTR3	ENSSSCT00000009432	ENSSSCG00000008621	chr3	121882743	122242327	NBAS
1126	-	-1.02867	0.00136547	exonic	ENSSSCT00000010337	ENSSSCG00000009430	chr11	24704881	24752244	AKAP11
186095	+	-1.02988	0.0529401	UTR3	ENSSSCT00000052530	ENSSSCG00000042767	chr2	41114168	41356040	SERGEF
119098	+	-1.02988	3.35106e-10	exonic	ENSSSCT00000004696	ENSSSCG00000004249	chr1	43392645	43563695	CEP85L
201	+	-1.03043	0.00770255	UTR3	ENSSSCT00000039116	ENSSSCG00000001824	chr7	53640123	53672579	ZXDC
1301	-	-1.03195	0.0239648	UTR3	ENSSSCT00000079635	ENSSSCG00000050759	chr9	99348657	99354880	ENSSSCG00000050759
151	+	-1.03518	0.0477812	UTR3	ENSSSCT00000007336	ENSSSCG00000006697	chr4	99930361	99968412	ACP6
376	-	-1.03616	0.0441464	UTR3	ENSSSCT00000053180	ENSSSCG00000014215	chr2	119385398	119440345	PGGT1B
826	+	-1.03709	0.0390572	exonic	ENSSSCT00000073032	ENSSSCG00000022162	chr3	69657696	69699542	RAB11FIP5
226	-	-1.03963	0.0213473	UTR3	ENSSSCT00000008184	ENSSSCG00000007477	chr17	52743570	52906821	NFATC2
101	-	-1.04509	0.0480556	UTR5	ENSSSCT00000042116	ENSSSCG00000032541	chr8	129993339	129998221	TIGD2
76818	-	-1.04593	0.0279791	UTR5	ENSSSCT00000071767	ENSSSCG00000021149	chr1	37788472	37912122	RNF217
955	-	-1.04762	9.92788e-05	UTR3	ENSSSCT00000001460	ENSSSCG00000001372	chr7	23098168	23112725	GNL1
616	-	-1.04992	0.000116332	UTR3	ENSSSCT00000038994	ENSSSCG00000037647	chr13	82752446	82937683	TFDP2
376	-	-1.05113	0.053156	UTR3	ENSSSCT00000062251	ENSSSCG00000031640	chr6	150219173	150228121	ENSSSCG00000031640
16266	-	-1.05248	0.0123182	UTR3	ENSSSCT00000006730	ENSSSCG00000006137	chr4	50370088	50509113	WWP1
11405	+	-1.05663	1.0244e-13	exonic	ENSSSCT00000010812	ENSSSCG00000009864	chr14	36064067	36384562	MED13L
1648	-	-1.05745	5.60457e-12	UTR3	ENSSSCT00000016445	ENSSSCG00000015079	chr9	44640392	44665835	BACE1
1276	-	-1.05904	0.00253177	exonic	ENSSSCT00000006294	ENSSSCG00000005724	chr1	272095358	272170750	SETX
376	-	-1.05919	0.000429562	UTR3	ENSSSCT00000013535	ENSSSCG00000012378	X	56311611	56319363	PDZD11
9430	+	-1.05929	5.58108e-12	exonic	ENSSSCT00000008339	ENSSSCG00000007599	chr3	5322255	5409178	LMTK2
4302	-	-1.06057	0.002826	UTR5	ENSSSCT00000002109	ENSSSCG00000001884	chr7	58276954	58283114	COMMD4
301	+	-1.06281	4.90963e-13	UTR3	ENSSSCT00000047512	ENSSSCG00000032650	chr16	18758962	18779419	ENSSSCG00000032650
251	+	-1.06583	0.0411266	UTR3	ENSSSCT00000039937	ENSSSCG00000016512	chr18	10509629	10588832	ZC3HAV1
151	+	-1.07134	0.00247035	exonic	ENSSSCT00000002379	ENSSSCG00000002127	chr7	77719554	77780147	CHD8
801	+	-1.07186	0.0335843	UTR3	ENSSSCT00000028037	ENSSSCG00000021698	chr13	206629178	206653371	RRP1B
526	-	-1.07212	3.67643e-07	UTR3	ENSSSCT00000008521	ENSSSCG00000007774	chr3	17540499	17545240	CTF1
5902	-	-1.07442	7.40908e-06	exonic	ENSSSCT00000050688	ENSSSCG00000036755	chr6	84304395	84310733	TENT5B
676	-	-1.07798	0.00243548	UTR5	ENSSSCT00000005607	ENSSSCG00000005087	chr1	189619853	189628187	SIX1
22449	+	-1.07874	0.00476851	UTR5	ENSSSCT00000025028	ENSSSCG00000028600	chr7	93084341	93143168	SLC39A9
751	+	-1.0791	0.00130876	UTR3	ENSSSCT00000083701	ENSSSCG00000026896	chr3	6374357	6388660	CPSF4
2284	-	-1.07998	0.000643843	UTR5	ENSSSCT00000015341	ENSSSCG00000014044	chr2	80654378	80809059	NSD1
201	+	-1.08167	0.0108036	exonic	ENSSSCT00000026487	ENSSSCG00000020663	chr18	4993196	5279042	KMT2C
13122	+	-1.08251	0.00665	UTR3	ENSSSCT00000011431	ENSSSCG00000010446	chr14	100798088	100872434	STAMBPL1
4211	+	-1.08364	0.00172345	UTR3	ENSSSCT00000006001	ENSSSCG00000005456	chr1	251650710	251756608	MUSK
226	-	-1.08456	0.0199781	UTR3	ENSSSCT00000017176	ENSSSCG00000015775	chr15	44466304	44492406	DCTD
2658	-	-1.08575	1.01247e-24	UTR3	ENSSSCT00000010505	ENSSSCG00000009584	chr14	957081	1078509	SEMA4D
376	+	-1.08611	0.00139645	UTR3	ENSSSCT00000006805	ENSSSCG00000006209	chr4	68073447	68110621	VCPIP1
9367	-	-1.08675	0.0156373	UTR3	ENSSSCT00000001307	ENSSSCG00000001209	chr7	22186045	22210072	ZSCAN12
2000	-	-1.08872	0.0095219	UTR3	ENSSSCT00000025301	ENSSSCG00000028723	chr6	19437169	19456905	CCDC102A
13716	-	-1.0892	0.0417599	exonic	ENSSSCT00000013381	ENSSSCG00000012235	X	34228124	34296589	ENSSSCG00000012235
30455	+	-1.0897	0.0172799	UTR5	ENSSSCT00000015560	ENSSSCG00000014240	chr2	127017005	127180627	CSNK1G3
326	+	-1.09361	1.48633e-05	UTR3	ENSSSCT00000006894	ENSSSCG00000006290	chr4	81510079	81536466	SLC19A2
451	-	-1.09399	0.0519758	UTR3	ENSSSCT00000006041	ENSSSCG00000005494	chr1	255532449	255630377	TNC
2776	+	-1.09444	0.00728583	exonic	ENSSSCT00000017192	ENSSSCG00000015789	chr15	46266762	46388324	SNX25
5127	+	-1.09453	1.67723e-05	exonic	ENSSSCT00000001707	ENSSSCG00000001532	chr7	30731461	30802735	UHRF1BP1
396	+	-1.0965	0.00637979	UTR3	ENSSSCT00000046339	ENSSSCG00000025592	chr13	127116104	127347075	TP63
441	+	-1.0976	0.0237568	UTR3	ENSSSCT00000043281	ENSSSCG00000026960	chr1	115078682	115345930	ENSSSCG00000026960
7162	+	-1.10108	0.0116111	UTR3	ENSSSCT00000039647	ENSSSCG00000012181	X	20436815	20602716	PDK3
3823	-	-1.10486	0.00336756	UTR5	ENSSSCT00000008819	ENSSSCG00000008047	chr3	39757290	39772208	E4F1
45114	+	-1.10581	0.0471316	UTR5	ENSSSCT00000008173	ENSSSCG00000007469	chr17	52017104	52086736	PTPN1
851	-	-1.10591	0.0144777	exonic	ENSSSCT00000037841	ENSSSCG00000010033	chr14	48351983	48418171	PRR14L
10986	-	-1.10626	0.0456835	UTR3	ENSSSCT00000033091	ENSSSCG00000011700	chr13	89396685	89463538	CP
701	-	-1.1076	0.0316737	exonic	ENSSSCT00000006828	ENSSSCG00000006231	chr4	72571874	72754432	CHD7
1050	+	-1.10929	0.000189851	UTR5	ENSSSCT00000029086	ENSSSCG00000020813	chr3	163419	200460	FAM20C
244	+	-1.11161	0.035295	UTR3	ENSSSCT00000066075	ENSSSCG00000037815	chr6	93541334	93551195	ZC3H12A
1026	+	-1.11203	0.00122744	UTR3	ENSSSCT00000041144	ENSSSCG00000031212	chr10	11835582	11845804	CHML
301	-	-1.11596	0.0100431	UTR3	ENSSSCT00000046980	ENSSSCG00000012604	X	98582059	98623908	LAMP2
151	-	-1.11867	0.0001112	ncRNA_exonic	ENSSSCT00000077013	ENSSSCG00000051257	chr13	125393533	125401148	ENSSSCG00000051257
753	-	-1.11876	1.06094e-05	exonic	ENSSSCT00000059789	ENSSSCG00000016374	chr15	140185680	140223477	THAP4
15166	+	-1.12064	0.0444303	UTR5	ENSSSCT00000058781	ENSSSCG00000021069	chr7	22031575	22055741	ENSSSCG00000021069
451	-	-1.12137	0.000761927	exonic	ENSSSCT00000036584	ENSSSCG00000020801	X	21067613	21079524	ARX
551	+	-1.122	0.0401019	UTR3	ENSSSCT00000009360	ENSSSCG00000008555	chr3	112006628	112020208	ENSSSCG00000008555
4333	-	-1.12293	0.00361295	UTR3	ENSSSCT00000023239	ENSSSCG00000025293	chr13	89261192	89333000	HLTF
3370	+	-1.1265	0.00286892	UTR3	ENSSSCT00000057380	ENSSSCG00000021026	chr6	74434050	74486781	TMEM51
989	-	-1.1273	0.0253894	exonic	ENSSSCT00000002062	ENSSSCG00000001840	chr7	55200593	55220497	KIF7
351	-	-1.12783	2.44454e-05	UTR3	ENSSSCT00000029285	ENSSSCG00000030326	chr2	27855406	27928823	TCP11L1
21923	-	-1.12868	5.75778e-06	UTR3	ENSSSCT00000001193	ENSSSCG00000001097	chr7	19587685	19838093	ENSSSCG00000001097
451	-	-1.13166	0.0393468	exonic	ENSSSCT00000049183	ENSSSCG00000036239	chr4	99723341	99724672	GJA8
5910	+	-1.13198	0.000313246	UTR5	ENSSSCT00000000006	ENSSSCG00000000005	chr5	3287229	3296329	CDPF1
351	-	-1.13225	0.0322726	UTR3	ENSSSCT00000053190	ENSSSCG00000033025	chr13	182374584	182409472	C21orf91
776	+	-1.13302	0.0106919	UTR5	ENSSSCT00000010969	ENSSSCG00000010012	chr14	47520187	47526457	SLC35E4
1479	-	-1.13523	0.0175588	UTR5	ENSSSCT00000031472	ENSSSCG00000028777	chr7	1536316	1657419	ENSSSCG00000028777
2017	-	-1.13645	0.00495239	UTR3	ENSSSCT00000037183	ENSSSCG00000034468	chr15	48299662	48348527	BAG4
451	-	-1.13674	0.00355752	UTR3	ENSSSCT00000042174	ENSSSCG00000005771	chr1	96671793	96729441	HDHD2
276	+	-1.13722	0.0441065	UTR3	ENSSSCT00000016991	ENSSSCG00000015598	chr9	130835317	131001480	PACC1
401	-	-1.14853	0.00890407	UTR3	ENSSSCT00000003145	ENSSSCG00000002844	chr6	36991241	37193587	PHKB
401	-	-1.14946	0.00866492	UTR3	ENSSSCT00000059304	ENSSSCG00000031757	chr11	77229970	77265272	CARS2
1251	+	-1.151	0.00876054	UTR3	ENSSSCT00000042844	ENSSSCG00000031378	chr11	25643709	25710987	KBTBD6
6647	-	-1.1548	5.16951e-256	UTR3	ENSSSCT00000031931	ENSSSCG00000022300	chr3	59211157	59225261	MAT2A
301	+	-1.15748	0.0159931	UTR3	ENSSSCT00000018126	ENSSSCG00000025602	chr18	33423218	33879368	DOCK4
7443	-	-1.15774	1.01576e-08	exonic	ENSSSCT00000007337	ENSSSCG00000006698	chr4	99970395	100058188	BCL9
6300	+	-1.15793	0.00823202	UTR3	ENSSSCT00000007705	ENSSSCG00000026893	chr17	13383540	13393287	ENSSSCG00000026893
126	-	-1.15923	0.0214548	UTR3	ENSSSCT00000006202	ENSSSCG00000005640	chr1	268617087	268642058	CIZ1
3326	-	-1.16367	0.0261531	UTR3	ENSSSCT00000006055	ENSSSCG00000005506	chr1	260661402	260756867	MEGF9
751	+	-1.16428	2.36066e-09	UTR3	ENSSSCT00000005055	ENSSSCG00000004576	chr1	110719190	111477703	RORA
376	+	-1.16484	0.0206061	UTR3	ENSSSCT00000038851	ENSSSCG00000004209	chr1	34693367	35258701	PTPRK
926	+	-1.16498	7.13792e-10	UTR3	ENSSSCT00000016443	ENSSSCG00000015077	chr9	44597007	44642112	RNF214
226	-	-1.16632	0.00392953	UTR3	ENSSSCT00000018498	ENSSSCG00000016988	chr16	51283272	51403520	ERGIC1
1843	-	-1.16646	4.32221e-12	UTR3	ENSSSCT00000069366	ENSSSCG00000042192	chr14	48609742	48611583	ENSSSCG00000042192
9031	+	-1.16729	0.000252589	exonic	ENSSSCT00000004555	ENSSSCG00000004120	chr1	19612823	19695272	SHPRH
18406	-	-1.17013	0.0238147	exonic	ENSSSCT00000007371	ENSSSCG00000006729	chr4	103131821	103161899	TENT5C
1251	+	-1.1721	1.51835e-250	UTR3	ENSSSCT00000089421	ENSSSCG00000027381	chr3	59202377	59221132	GGCX
101	-	-1.17218	0.0353096	UTR3	ENSSSCT00000062956	ENSSSCG00000010070	chr14	49874984	49906048	SMARCB1
1226	+	-1.17321	0.0334715	UTR3	ENSSSCT00000071375	ENSSSCG00000051680	chr1	201713376	201720068	IFN-OMEGA-6
1301	-	-1.17355	0.00227639	UTR3	ENSSSCT00000010668	ENSSSCG00000009730	chr14	22593642	22608916	ZNF26
401	-	-1.17504	0.00916684	UTR3	ENSSSCT00000011483	ENSSSCG00000010495	chr14	107170689	107221215	ALDH18A1
651	-	-1.17536	0.00345826	UTR3	ENSSSCT00000054595	ENSSSCG00000002355	chr7	97262305	97316571	ENTPD5
776	+	-1.17731	0.0317696	UTR3	ENSSSCT00000004427	ENSSSCG00000004004	chr6	62992517	63005748	ZNF584
6986	+	-1.17834	0.000616483	UTR3	ENSSSCT00000054532	ENSSSCG00000018051	chr12	60994310	61045396	COPS3
1476	-	-1.18432	0.00561193	UTR3	ENSSSCT00000026604	ENSSSCG00000022434	chr6	50876266	50893273	ZNF235
15185	+	-1.18497	1.30082e-05	UTR3	ENSSSCT00000054731	ENSSSCG00000038226	Y	4583210	4663489	ENSSSCG00000038226
1526	+	-1.18978	0.000855708	UTR3	ENSSSCT00000002041	ENSSSCG00000001822	chr7	53531274	53558128	RCCD1
126	-	-1.191	0.00457005	exonic	ENSSSCT00000001593	ENSSSCG00000001440	chr7	24231293	24256281	NOTCH4
9490	-	-1.20359	0.00460403	exonic	ENSSSCT00000025633	ENSSSCG00000027207	chr10	7615592	7797191	GPATCH2
16999	-	-1.20517	3.1817e-25	exonic	ENSSSCT00000042003	ENSSSCG00000025703	chr1	77197409	77400137	REV3L
4063	+	-1.20601	0.00725949	exonic	ENSSSCT00000030745	ENSSSCG00000004648	chr1	122139442	122396108	FAM227B
1101	-	-1.20736	2.18268e-36	UTR3	ENSSSCT00000003550	ENSSSCG00000003195	chr6	54870361	54880807	PNKP
101	+	-1.21108	0.0037239	exonic	ENSSSCT00000043565	ENSSSCG00000031809	chr3	6442391	6466446	ZKSCAN5
351	-	-1.2127	0.0102696	UTR3	ENSSSCT00000053190	ENSSSCG00000033025	chr13	182374584	182409472	C21orf91
451	-	-1.21323	0.00220584	UTR3	ENSSSCT00000036989	ENSSSCG00000033303	chr13	68814823	68828580	MBD4
18610	+	-1.21386	0.0385652	UTR3	ENSSSCT00000053709	ENSSSCG00000038765	chr14	59367823	59388787	FAM89A
2615	-	-1.21519	0.0442816	exonic	ENSSSCT00000054263	ENSSSCG00000038786	chr1	108408995	108411768	FBXL22
32173	+	-1.21532	0.00406673	exonic	ENSSSCT00000005931	ENSSSCG00000005388	chr1	241897764	242084207	INVS
426	+	-1.2157	0.0226	UTR3	ENSSSCT00000039591	ENSSSCG00000006873	chr4	118269143	118711771	FRRS1
12033	-	-1.21693	4.30154e-06	exonic	ENSSSCT00000067489	ENSSSCG00000028117	chr1	260467159	260635443	CDK5RAP2
776	+	-1.21933	5.28487e-76	UTR3	ENSSSCT00000027653	ENSSSCG00000022659	chr12	35849136	35926023	CLTC
401	-	-1.21963	0.0286692	UTR3	ENSSSCT00000007950	ENSSSCG00000007264	chr17	36802766	36946225	ENSSSCG00000007264
376	-	-1.22031	0.0153131	UTR5	ENSSSCT00000051224	ENSSSCG00000001065	chr7	12300999	12720718	ATXN1
776	+	-1.22345	0.0337282	exonic	ENSSSCT00000043496	ENSSSCG00000038965	chr4	1517980	1521403	ARC
1075	+	-1.22871	0.054377	exonic	ENSSSCT00000050698	ENSSSCG00000014796	chr9	6427191	6431871	CHRNA10
876	+	-1.23108	0.0162465	UTR3	ENSSSCT00000008960	ENSSSCG00000008181	chr3	54931805	54947727	TXNDC9
126	-	-1.23122	0.0422788	exonic	ENSSSCT00000003998	ENSSSCG00000003603	chr6	88177831	88242747	COL16A1
426	-	-1.23148	0.0155516	UTR3	ENSSSCT00000007475	ENSSSCG00000006824	chr4	110525547	110579020	GNAI3
101	+	-1.23412	0.0131209	UTR3	ENSSSCT00000009917	ENSSSCG00000009053	chr8	86088013	86332935	RNF150
3129	+	-1.24314	9.87379e-08	exonic	ENSSSCT00000017585	ENSSSCG00000032311	chr15	112723318	112745896	ENSSSCG00000032311
16056	-	-1.24318	0.0529569	UTR5	ENSSSCT00000011977	ENSSSCG00000010943	chr10	27078113	27472310	AOPEP
251	-	-1.24439	6.42762e-06	UTR3	ENSSSCT00000044133	ENSSSCG00000038727	chr16	22936601	22965886	GDNF
851	+	-1.24449	0.015071	exonic	ENSSSCT00000004783	ENSSSCG00000004331	chr1	57834116	57864844	CASP8AP2
476	-	-1.24524	4.93086e-05	UTR5	ENSSSCT00000009047	ENSSSCG00000008261	chr3	68145890	68231615	HK2
243	+	-1.24644	0.023591	UTR3	ENSSSCT00000010765	ENSSSCG00000009822	chr14	31849971	31860807	FAM216A
2626	-	-1.24761	8.07315e-05	exonic	ENSSSCT00000043262	ENSSSCG00000034360	chr4	110819427	110845493	CELSR2
126	+	-1.2517	0.0503384	exonic	ENSSSCT00000013812	ENSSSCG00000012631	X	97494300	97543105	LONRF3
526	-	-1.25226	0.000206782	UTR3	ENSSSCT00000000960	ENSSSCG00000000877	chr5	83812681	83878751	SCYL2
251	-	-1.25832	0.0213007	UTR3	ENSSSCT00000023179	ENSSSCG00000024418	chr14	60667108	60677731	RHOU
6030	-	-1.25903	0.0502306	exonic	ENSSSCT00000046987	ENSSSCG00000037557	chr12	60633170	60651681	DRC3
1626	-	-1.2592	0.000703068	UTR3	ENSSSCT00000002268	ENSSSCG00000002028	chr7	75694644	75709871	CMTM5
851	-	-1.25957	0.0347139	exonic	ENSSSCT00000032249	ENSSSCG00000030368	chr7	23909960	23921723	HSPA1L
401	+	-1.26179	0.000367645	UTR3	ENSSSCT00000066643	ENSSSCG00000000536	chr5	44334230	44387933	ERGIC2
498	+	-1.26187	0.0379885	exonic	ENSSSCT00000023773	ENSSSCG00000022151	chr6	63540141	63541112	B3GALT6
1676	-	-1.26223	1.11858e-06	UTR5	ENSSSCT00000073582	ENSSSCG00000007763	chr3	17375352	17402204	BCKDK
2109	-	-1.2636	0.0104924	UTR3	ENSSSCT00000052320	ENSSSCG00000032055	chr10	694445	725340	RO60
10549	-	-1.26366	0.00283754	UTR3	ENSSSCT00000025977	ENSSSCG00000026817	chr3	17384088	17406624	ZNF646
11190	-	-1.26646	0.0202011	exonic	ENSSSCT00000005360	ENSSSCG00000004857	chr1	146022975	146221770	ATP9B
14277	+	-1.26926	0.0450872	exonic	ENSSSCT00000006604	ENSSSCG00000006018	chr4	22911039	23158769	TRPS1
476	-	-1.27616	0.0186024	exonic	ENSSSCT00000065263	ENSSSCG00000035791	chr6	52095334	52099372	SIX5
1531	+	-1.27738	0.0434252	exonic	ENSSSCT00000026450	ENSSSCG00000007235	chr17	35431370	35484760	TPX2
376	-	-1.27924	0.0176965	UTR5	ENSSSCT00000003444	ENSSSCG00000003105	chr6	52647432	52661459	SLC1A5
1001	+	-1.27994	0.0271496	UTR3	ENSSSCT00000003489	ENSSSCG00000003145	chr6	54034684	54047224	FUT2
1333	-	-1.28321	7.49019e-05	ncRNA_exonic	ENSSSCT00000011133	ENSSSCG00000010167	chr14	57969630	57972322	ENSSSCG00000010167
1026	-	-1.28328	4.5109e-05	UTR3	ENSSSCT00000034311	ENSSSCG00000009584	chr14	957081	1078509	SEMA4D
80085	-	-1.28452	7.96349e-31	UTR5	ENSSSCT00000006958	ENSSSCG00000006350	chr4	88873762	88989769	ENSSSCG00000006350
73582	-	-1.29099	2.70227e-06	exonic	ENSSSCT00000004082	ENSSSCG00000003684	chr6	99062354	99177958	MTCL1
176	-	-1.29861	0.0524042	exonic	ENSSSCT00000011571	ENSSSCG00000010578	chr14	113230965	113241360	PITX3
101	+	-1.29886	0.0422277	UTR5	ENSSSCT00000085988	ENSSSCG00000035852	chr12	768865	796532	CSNK1D
1476	+	-1.29892	0.0003692	UTR3	ENSSSCT00000042608	ENSSSCG00000032596	chr13	27819829	27825385	ENSSSCG00000032596
176	+	-1.29955	0.0286692	exonic	ENSSSCT00000048902	ENSSSCG00000040944	chr6	64188029	64241556	SKI
2629	+	-1.30635	0.0238714	exonic	ENSSSCT00000013465	ENSSSCG00000012314	chr1	8935091	9002770	SERAC1
651	+	-1.30681	0.0244921	UTR3	ENSSSCT00000041140	ENSSSCG00000011049	chr10	46820051	46868030	DCLRE1C
9613	+	-1.31063	2.13886e-06	exonic	ENSSSCT00000054815	ENSSSCG00000004859	chr1	147984481	148090708	ZNF516
376	-	-1.31907	0.0196484	exonic	ENSSSCT00000010337	ENSSSCG00000009430	chr11	24704881	24752244	AKAP11
1651	+	-1.32216	0.000595165	UTR3	ENSSSCT00000042762	ENSSSCG00000032080	chr13	27882769	27914479	ZNF35
101	-	-1.32841	0.00620092	UTR3	ENSSSCT00000086568	ENSSSCG00000044331	chr3	4043375	4046023	ENSSSCG00000044331
765	+	-1.33128	0.0176666	UTR3	ENSSSCT00000010775	ENSSSCG00000009831	chr14	32311751	32587204	CUX2
551	-	-1.33961	0.0196262	UTR5	ENSSSCT00000046967	ENSSSCG00000014569	chr9	707693	712189	ENSSSCG00000014569
249	+	-1.34072	0.0534852	UTR3	ENSSSCT00000006005	ENSSSCG00000005460	chr1	252426380	252447095	ENSSSCG00000005460
3347	-	-1.34131	0.030913	exonic	ENSSSCT00000015489	ENSSSCG00000014177	chr2	105113668	105203152	CHD1
361	+	-1.34424	0.0519758	UTR3	ENSSSCT00000028035	ENSSSCG00000024072	chr2	68962936	68966500	P2RY11
151	-	-1.34823	0.0078105	exonic	ENSSSCT00000003978	ENSSSCG00000003583	chr6	85031578	85045916	RPA2
151	+	-1.34909	0.0420717	exonic	ENSSSCT00000046403	ENSSSCG00000032668	chr6	54646574	54675115	PRR12
526	+	-1.35467	0.00559047	UTR3	ENSSSCT00000042495	ENSSSCG00000031669	chr1	269374934	269384349	DOLPP1
276	-	-1.35671	0.0222594	UTR3	ENSSSCT00000081434	ENSSSCG00000014084	chr2	84689370	84730950	POC5
8299	-	-1.36234	0.00652448	exonic	ENSSSCT00000046623	ENSSSCG00000033958	chr7	80640245	81208334	RYR3
6864	-	-1.36398	0.0239113	ncRNA_exonic	ENSSSCT00000071449	ENSSSCG00000041285	chr3	125239594	125249231	ENSSSCG00000041285
551	+	-1.3646	0.0350178	exonic	ENSSSCT00000012998	ENSSSCG00000011882	chr13	138754810	138847249	GOLGB1
376	-	-1.36807	0.0299463	UTR3	ENSSSCT00000050395	ENSSSCG00000014247	chr2	129662296	129713729	ALDH7A1
43079	+	-1.36871	0.0459365	UTR5	ENSSSCT00000007510	ENSSSCG00000006857	chr4	115540950	115840708	COL11A1
401	+	-1.37114	0.0337282	UTR5	ENSSSCT00000006181	ENSSSCG00000005621	chr1	268275891	268281057	CDK9
201	-	-1.37179	0.0430651	UTR3	ENSSSCT00000010385	ENSSSCG00000009472	chr11	49130182	49151009	FBXL3
28952	-	-1.3736	1.06336e-08	UTR3	ENSSSCT00000012035	ENSSSCG00000010994	chr10	33055408	33200680	NFX1
1201	-	-1.37632	0.00203891	UTR3	ENSSSCT00000004874	ENSSSCG00000004411	chr1	75531035	75548785	ZBTB24
176	+	-1.3773	1.65543e-08	UTR3	ENSSSCT00000012530	ENSSSCG00000011450	chr13	34892339	34924812	ITIH1
1026	-	-1.38857	0.000508564	UTR3	ENSSSCT00000055150	ENSSSCG00000033816	chr2	68662401	68678092	ENSSSCG00000033816
1555	-	-1.38941	0.0339093	UTR5	ENSSSCT00000057884	ENSSSCG00000038492	chr5	6571556	6576870	PHETA2
801	+	-1.38947	0.00652598	UTR5	ENSSSCT00000077512	ENSSSCG00000006168	chr4	59252337	59270117	PEX2
3548	-	-1.39423	2.03383e-15	UTR5	ENSSSCT00000061320	ENSSSCG00000015252	chr9	57509191	57558323	SNX19
501	+	-1.39557	0.0431807	UTR5	ENSSSCT00000062897	ENSSSCG00000015074	chr9	44543701	44559716	SIDT2
226	+	-1.39745	0.036932	UTR3	ENSSSCT00000060088	ENSSSCG00000000402	chr5	21819861	21932609	ENSSSCG00000000402
126	+	-1.40006	0.0257852	UTR3	ENSSSCT00000027152	ENSSSCG00000025810	chr13	95959577	96375856	KCNAB1
201	+	-1.40083	0.0418553	UTR3	ENSSSCT00000016181	ENSSSCG00000014829	chr9	8221471	8268536	MRPL48
13078	+	-1.40242	0.00439574	exonic	ENSSSCT00000004162	ENSSSCG00000003760	chr6	129708374	129867885	TTLL7
901	-	-1.40391	0.00249293	ncRNA_exonic	ENSSSCT00000013672	ENSSSCG00000012504	X	76147202	76149754	ENSSSCG00000012504
813	+	-1.40447	0.0487847	UTR3	ENSSSCT00000063573	ENSSSCG00000031452	chr7	76014912	76058891	C14orf93
16790	+	-1.4071	0.00166599	UTR3	ENSSSCT00000015505	ENSSSCG00000027074	chr2	113774412	114206930	FER
3925	-	-1.41178	0.0532083	UTR3	ENSSSCT00000019577	ENSSSCG00000017990	chr12	53906506	53971015	PIK3R6
726	+	-1.4133	0.0019984	exonic	ENSSSCT00000016304	ENSSSCG00000014946	chr9	26103283	26158759	CEP295
876	-	-1.41647	0.00797687	UTR3	ENSSSCT00000017057	ENSSSCG00000015659	chr9	67672648	67681843	YOD1
101	-	-1.42174	0.00756706	UTR3	ENSSSCT00000068516	ENSSSCG00000041202	chr16	43297007	43346228	SREK1IP1
48746	-	-1.42892	0.00652598	UTR3	ENSSSCT00000055213	ENSSSCG00000014838	chr9	8636801	8761709	PGM2L1
651	+	-1.43065	0.0204133	UTR3	ENSSSCT00000044992	ENSSSCG00000031346	chr14	42420176	42468065	CMKLR1
226	-	-1.43121	0.0517988	UTR3	ENSSSCT00000062334	ENSSSCG00000038189	chr12	60435273	60443520	SMCR8
726	-	-1.4388	0.0516312	UTR3	ENSSSCT00000039703	ENSSSCG00000009011	chr8	76104853	76148616	FHDC1
535	-	-1.43907	0.0240044	UTR3	ENSSSCT00000040888	ENSSSCG00000010833	chr10	11315856	11362414	TAF1A
951	+	-1.44092	0.0297702	UTR3	ENSSSCT00000016771	ENSSSCG00000015396	chr9	95280593	95486104	SEMA3D
126	-	-1.44648	0.0415877	UTR3	ENSSSCT00000045978	ENSSSCG00000004357	chr1	67214337	67294397	SIM1
651	-	-1.45263	0.0264315	ncRNA_exonic	ENSSSCT00000056504	ENSSSCG00000040067	chr6	60934391	60940551	ENSSSCG00000040067
276	-	-1.45376	0.00038457	UTR5	ENSSSCT00000017143	ENSSSCG00000015743	chr15	31307444	31502924	PTPN4
376	+	-1.46036	0.0111049	UTR3	ENSSSCT00000070153	ENSSSCG00000035863	chr1	203683862	203709274	PLIN2
226	-	-1.46038	0.0087179	UTR3	ENSSSCT00000018376	ENSSSCG00000016872	chr16	27936217	27957194	HMGCS1
201	+	-1.46538	0.00942567	exonic	ENSSSCT00000010969	ENSSSCG00000010012	chr14	47520187	47526457	SLC35E4
151	-	-1.4726	0.0207626	exonic	ENSSSCT00000019449	ENSSSCG00000017873	chr12	49922842	49950606	CAMKK1
326	-	-1.47642	6.24033e-07	UTR3	ENSSSCT00000016445	ENSSSCG00000015079	chr9	44640392	44665835	BACE1
376	+	-1.48074	0.023496	UTR3	ENSSSCT00000032155	ENSSSCG00000016708	chr18	45562381	45790259	SKAP2
422	-	-1.48083	0.0465972	UTR3	ENSSSCT00000082747	ENSSSCG00000006871	chr4	118103099	118152960	SLC35A3
34722	+	-1.48106	0.040683	UTR5	ENSSSCT00000005035	ENSSSCG00000004558	chr1	107690065	107884045	CSNK1G1
701	+	-1.48173	0.00163057	UTR3	ENSSSCT00000007611	ENSSSCG00000006947	chr4	130702424	130749737	SYDE2
876	-	-1.48484	9.06995e-06	UTR3	ENSSSCT00000004825	ENSSSCG00000004366	chr1	71314274	71360176	BVES
7151	+	-1.48716	9.59876e-44	UTR3	ENSSSCT00000054588	ENSSSCG00000034883	chr4	110620039	110628833	AMIGO1
550	-	-1.48774	0.00152669	exonic	ENSSSCT00000017880	ENSSSCG00000016420	chr18	2885611	2898767	INSIG1
526	+	-1.48983	5.52299e-07	UTR5	ENSSSCT00000017120	ENSSSCG00000015720	chr15	25328674	25383652	BIN1
176	-	-1.49256	0.0225611	UTR3	ENSSSCT00000041159	ENSSSCG00000008096	chr3	44085388	44148864	ZC3H6
503	-	-1.5024	1.31447e-24	exonic	ENSSSCT00000089639	ENSSSCG00000045652	chr1	203699251	203699752	ENSSSCG00000045652
2029	-	-1.50629	0.0227503	UTR3	ENSSSCT00000014282	ENSSSCG00000013066	chr2	9411942	9445832	INCENP
5203	-	-1.50749	0.039946	UTR3	ENSSSCT00000004222	ENSSSCG00000003815	chr6	149027980	149113169	ALG6
501	-	-1.51008	0.0389752	exonic	ENSSSCT00000049935	ENSSSCG00000038886	chr7	4692358	4750673	CAGE1
226	+	-1.51163	0.012623	UTR3	ENSSSCT00000038684	ENSSSCG00000035648	chr1	62887881	62945583	MANEA
301	+	-1.51732	0.0234129	UTR5	ENSSSCT00000002545	ENSSSCG00000002285	chr7	90346590	91041189	GPHN
1432	-	-1.51883	1.16357e-122	UTR3	ENSSSCT00000007098	ENSSSCG00000006480	chr4	93490537	93496341	NAXE
376	+	-1.51974	0.00247182	UTR5	ENSSSCT00000000023	ENSSSCG00000000022	chr5	4649183	4655230	RTL6
1367	-	-1.52048	0.00490055	exonic	ENSSSCT00000039154	ENSSSCG00000036555	chr8	137603847	137612651	PRDM8
4385	+	-1.52495	0.00527336	exonic	ENSSSCT00000027190	ENSSSCG00000028572	chr6	68488263	68534004	ENSSSCG00000028572
251	+	-1.52549	0.0529569	UTR3	ENSSSCT00000065849	ENSSSCG00000031420	chr5	220814	225319	SCO2
195	+	-1.5289	0.053031	UTR5	ENSSSCT00000008694	ENSSSCG00000007932	chr3	37591815	37602112	ROGDI
2495	-	-1.53396	2.68907e-09	UTR3	ENSSSCT00000010329	ENSSSCG00000009425	chr11	23141133	23159717	ENSSSCG00000009425
2452	-	-1.53843	0.00880098	UTR5	ENSSSCT00000063526	ENSSSCG00000033920	chr6	964566	976832	CTU2
176	+	-1.54417	0.0263471	UTR5	ENSSSCT00000019572	ENSSSCG00000017986	chr12	53547009	53642406	NDEL1
545	-	-1.5442	0.0312578	UTR3	ENSSSCT00000047188	ENSSSCG00000004113	chr1	18345363	18513252	STXBP5
501	-	-1.54908	0.00784392	UTR3	ENSSSCT00000019648	ENSSSCG00000018053	chr12	60906718	60933945	MED9
2565	-	-1.5493	0.000149509	exonic	ENSSSCT00000084431	ENSSSCG00000043557	chr13	29690217	29694680	ENSSSCG00000043557
250	+	-1.55253	0.0110673	UTR3	ENSSSCT00000036076	ENSSSCG00000036246	X	33642015	33680580	GP91-PHOX
318	+	-1.55853	0.00238462	UTR3	ENSSSCT00000037030	ENSSSCG00000009714	chr14	20144659	20332246	NEK1
7445	-	-1.56064	0.00732003	UTR3	ENSSSCT00000030079	ENSSSCG00000028643	chr13	28899797	28945072	SLC6A20
1030	-	-1.56144	0.00267278	UTR3	ENSSSCT00000036639	ENSSSCG00000007493	chr17	56954829	56972798	ENSSSCG00000007493
1103	-	-1.56489	0.0435835	exonic	ENSSSCT00000009378	ENSSSCG00000008572	chr3	112799350	112817579	GAREM2
226	+	-1.56517	0.000209416	UTR3	ENSSSCT00000034069	ENSSSCG00000016113	chr15	105970427	106135730	BMPR2
301	+	-1.56621	0.00797687	UTR3	ENSSSCT00000003359	ENSSSCG00000029070	chr6	49619240	49638172	PAFAH1B3
726	-	-1.56758	0.0526326	UTR3	ENSSSCT00000040160	ENSSSCG00000029602	chr10	68416090	68535143	WDR37
801	+	-1.56778	0.000202626	UTR5	ENSSSCT00000057216	ENSSSCG00000012264	X	41089767	41118512	ENSSSCG00000012264
1051	+	-1.5695	0.000106797	UTR3	ENSSSCT00000082963	ENSSSCG00000013861	chr2	61037858	61058388	SLC35E1
571	+	-1.57104	0.000422583	UTR3	ENSSSCT00000017898	ENSSSCG00000016437	chr18	5854246	5902374	WDR86
312	+	-1.57607	0.00916161	UTR3	ENSSSCT00000009559	ENSSSCG00000008738	chr8	10779332	10898193	CC2D2A
442	+	-1.57933	0.0517933	ncRNA_exonic	ENSSSCT00000086647	ENSSSCG00000048488	chr9	122629453	122633607	ENSSSCG00000048488
651	+	-1.57951	0.0312803	exonic	ENSSSCT00000052578	ENSSSCG00000035941	chr1	154919550	154935564	DSEL
1026	-	-1.58655	0.0309199	UTR3	ENSSSCT00000004642	ENSSSCG00000004201	chr1	32961754	33033019	TMEM200A
151	+	-1.59615	0.00392333	UTR3	ENSSSCT00000007259	ENSSSCG00000006625	chr4	97888460	97913283	RFX5
551	-	-1.59721	0.000644772	UTR5	ENSSSCT00000008982	ENSSSCG00000008201	chr3	56792388	56811790	CNNM3
701	+	-1.59787	0.0436056	UTR3	ENSSSCT00000003489	ENSSSCG00000003145	chr6	54034684	54047224	FUT2
339	+	-1.59961	0.00276275	UTR3	ENSSSCT00000043377	ENSSSCG00000017038	chr16	63409932	63448881	PWWP2A
1051	-	-1.60104	0.0315472	UTR3	ENSSSCT00000000721	ENSSSCG00000000665	chr5	62676223	62715071	RIMKLB
677	-	-1.60542	0.0453859	UTR5	ENSSSCT00000002139	ENSSSCG00000001910	chr7	59349674	59352807	ISLR
201	+	-1.60582	0.0296817	UTR3	ENSSSCT00000005031	ENSSSCG00000004554	chr1	107659501	107670978	PCLAF
1101	-	-1.60589	0.0101796	exonic	ENSSSCT00000003256	ENSSSCG00000025590	chr6	46542033	46555695	ENSSSCG00000025590
9151	-	-1.607	0.00457005	UTR3	ENSSSCT00000041596	ENSSSCG00000039224	chr13	30385505	30411880	CSPG5
376	+	-1.61683	2.27499e-05	UTR5	ENSSSCT00000013971	ENSSSCG00000012779	X	124485235	124503195	ABCD1
176	-	-1.62017	0.0404783	UTR3	ENSSSCT00000075387	ENSSSCG00000048443	X	106236748	106246378	APLN
176	+	-1.63099	0.021206	UTR5	ENSSSCT00000013812	ENSSSCG00000012631	X	97494300	97543105	LONRF3
6596	+	-1.63901	0.0379885	UTR3	ENSSSCT00000017305	ENSSSCG00000015893	chr15	68224395	68656318	SLC4A10
526	-	-1.64385	0.0407997	UTR3	ENSSSCT00000043439	ENSSSCG00000008850	chr8	42150001	42154651	ENSSSCG00000008850
176	-	-1.64491	0.0539804	UTR3	ENSSSCT00000025910	ENSSSCG00000026423	chr2	141258323	141276442	SLC23A1
351	+	-1.64892	0.0354448	exonic	ENSSSCT00000031004	ENSSSCG00000022705	chr7	77638848	77654044	SALL2
301	-	-1.67074	0.00287761	UTR3	ENSSSCT00000058459	ENSSSCG00000014033	chr2	80225496	80246945	RMND5B
301	-	-1.67461	0.0115386	UTR5	ENSSSCT00000027711	ENSSSCG00000028346	chr5	5035893	5072484	SAMM50
1701	-	-1.6806	0.000175019	UTR3	ENSSSCT00000012827	ENSSSCG00000011717	chr13	91625420	91680046	IGSF10
351	-	-1.68982	0.051061	UTR5	ENSSSCT00000071025	ENSSSCG00000006917	chr4	126931849	127079843	LRRC8C
501	-	-1.69022	7.83663e-18	UTR3	ENSSSCT00000089194	ENSSSCG00000011615	chr13	71777420	71886581	RAB7A
151	+	-1.70219	0.0296817	exonic	ENSSSCT00000049830	ENSSSCG00000032366	chr2	76475532	76501920	MOB3A
151	-	-1.71409	0.00671235	exonic	ENSSSCT00000015385	ENSSSCG00000014084	chr2	84689370	84730950	POC5
974	+	-1.71442	0.00910265	ncRNA_exonic	ENSSSCT00000070783	ENSSSCG00000041881	chr1	226842	239393	ENSSSCG00000041881
176	+	-1.71775	0.00429622	UTR5	ENSSSCT00000005651	ENSSSCG00000005126	chr1	196176256	196274058	PLAA
498	+	-1.72836	0.017252	UTR3	ENSSSCT00000047370	ENSSSCG00000035971	chr3	47052457	47054816	DUSP2
576	+	-1.73051	0.0332775	UTR3	ENSSSCT00000004076	ENSSSCG00000003679	chr6	98462827	98544477	PPP4R1
176	-	-1.73535	0.0470726	UTR3	ENSSSCT00000015654	ENSSSCG00000014329	chr2	140263301	140324425	CDC25C
893	+	-1.73557	0.0335998	UTR3	ENSSSCT00000027082	ENSSSCG00000030000	chr6	63322184	63336139	KLHL17
351	-	-1.75693	0.0425184	UTR3	ENSSSCT00000004844	ENSSSCG00000004382	chr1	74000684	74078582	SEC63
756	+	-1.76484	2.88972e-09	exonic	ENSSSCT00000008316	ENSSSCG00000007577	chr3	3622696	3642415	AP5Z1
326	+	-1.76538	0.00860995	UTR3	ENSSSCT00000087268	ENSSSCG00000017693	chr12	38461797	38585132	AATF
601	+	-1.77099	0.0366816	UTR3	ENSSSCT00000007819	ENSSSCG00000007146	chr17	31994540	32021466	SIGLEC1
3490	+	-1.77751	1.12306e-28	exonic	ENSSSCT00000008316	ENSSSCG00000007577	chr3	3622696	3642415	AP5Z1
403	-	-1.77998	0.0027259	ncRNA_exonic	ENSSSCT00000062307	ENSSSCG00000036551	chr1	192926741	193534428	ENSSSCG00000036551
326	-	-1.78515	0.0156973	UTR3	ENSSSCT00000049142	ENSSSCG00000011048	chr10	46862584	46900040	SUV39H2
458	+	-1.78715	0.0453043	UTR5	ENSSSCT00000018722	ENSSSCG00000017197	chr12	5482338	5510024	FBF1
576	+	-1.78727	0.0181585	exonic	ENSSSCT00000055969	ENSSSCG00000038095	chr8	42130972	42183331	ENSSSCG00000038095
151	-	-1.78839	0.00789697	exonic	ENSSSCT00000026700	ENSSSCG00000006533	chr4	94736643	94748117	ADAM15
296	+	-1.79368	0.0354448	exonic	ENSSSCT00000025315	ENSSSCG00000023978	chr12	5732348	5770136	RECQL5
1873	-	-1.79718	0.0172799	exonic	ENSSSCT00000010245	ENSSSCG00000009348	chr11	9520115	9618706	ENSSSCG00000009348
376	+	-1.80066	0.0331717	UTR5	ENSSSCT00000005606	ENSSSCG00000005086	chr1	189497815	189503500	SIX6
326	-	-1.80102	0.00361191	UTR3	ENSSSCT00000011807	ENSSSCG00000010791	chr14	141331808	141336633	FUOM
101	-	-1.80232	0.00784847	UTR5	ENSSSCT00000008786	ENSSSCG00000008018	chr3	40195649	40241283	MAPK8IP3
451	-	-1.80452	3.01559e-05	UTR5	ENSSSCT00000007292	ENSSSCG00000038374	chr4	98800930	98814553	CIART
376	-	-1.80943	0.00657535	UTR3	ENSSSCT00000013585	ENSSSCG00000012424	X	59998607	60313069	ABCB7
11815	-	-1.81062	0.021421	UTR5	ENSSSCT00000063655	ENSSSCG00000033702	chr6	44960699	44966390	SBSN
576	+	-1.81086	0.0019956	exonic	ENSSSCT00000016832	ENSSSCG00000015450	chr9	109221772	109249324	ZNF786
151	+	-1.81221	0.0489575	UTR3	ENSSSCT00000047130	ENSSSCG00000016545	chr18	16052627	16350974	CHCHD3
101	+	-1.83212	0.00220522	UTR3	ENSSSCT00000017898	ENSSSCG00000016437	chr18	5854246	5902374	WDR86
526	+	-1.83269	0.00458326	ncRNA_exonic	ENSSSCT00000080855	ENSSSCG00000051482	chr1	201513676	201545544	ENSSSCG00000051482
626	+	-1.83718	0.0141667	UTR3	ENSSSCT00000065918	ENSSSCG00000030196	chr7	38224330	38266419	CUL9
783	-	-1.84266	0.0229024	UTR5	ENSSSCT00000003963	ENSSSCG00000003569	chr6	84372649	84426997	SLC9A1
251	+	-1.84647	0.0240962	UTR3	ENSSSCT00000024304	ENSSSCG00000027100	chr12	50728676	50736075	MED31
151	+	-1.84831	0.0482636	exonic	ENSSSCT00000005038	ENSSSCG00000004561	chr1	108205580	108403885	HERC1
3119	-	-1.8543	1.46671e-46	exonic	ENSSSCT00000019595	ENSSSCG00000024416	chr12	55046895	55103427	MYH13
226	-	-1.85815	0.0253026	UTR3	ENSSSCT00000040629	ENSSSCG00000016943	chr16	43663002	44080499	ADAMTS6
13525	-	-1.86438	0.038189	UTR5	ENSSSCT00000057498	ENSSSCG00000012693	X	110848235	110890120	ENSSSCG00000012693
2176	-	-1.8683	0.0302236	exonic	ENSSSCT00000008636	ENSSSCG00000007881	chr3	29266236	29306116	ERCC4
126	-	-1.87315	0.013121	exonic	ENSSSCT00000022729	ENSSSCG00000023866	chr6	663109	712015	ACSF3
576	+	-1.88612	0.0498006	exonic	ENSSSCT00000016658	ENSSSCG00000015287	chr9	65910089	65954063	TMCC2
376	-	-1.89133	0.0205067	UTR3	ENSSSCT00000035394	ENSSSCG00000012792	X	124657675	124672235	RENBP
101	-	-1.9054	0.0386962	UTR3	ENSSSCT00000083235	ENSSSCG00000011183	chr13	1438615	1612676	ATP2C1
3703	-	-1.9077	0.0150315	ncRNA_exonic	ENSSSCT00000046804	ENSSSCG00000040582	chr4	432850	442832	ENSSSCG00000040582
101	-	-1.90849	0.0110237	exonic	ENSSSCT00000003745	ENSSSCG00000003376	chr6	67316819	67353106	PLEKHG5
101	-	-1.91164	0.0054678	UTR5	ENSSSCT00000032193	ENSSSCG00000027657	X	51155819	51231519	ZC4H2
1348	+	-1.91196	0.0088881	UTR3	ENSSSCT00000018895	ENSSSCG00000017357	chr12	18775422	18877381	ITGA2B
151	-	-1.91853	0.0539321	exonic	ENSSSCT00000031238	ENSSSCG00000026224	chr13	140837081	140948253	ARHGAP31
592	+	-1.91857	1.87628e-52	UTR3	ENSSSCT00000043907	ENSSSCG00000031773	chr8	104494290	104497289	C4orf3
101	-	-1.97338	0.00267385	exonic	ENSSSCT00000012448	ENSSSCG00000011370	chr13	31650875	31656326	DALRD3
351	+	-1.97582	0.0262105	UTR3	ENSSSCT00000057665	ENSSSCG00000033570	chr11	15876709	15942070	ENSSSCG00000033570
176	-	-1.98096	0.0368649	UTR3	ENSSSCT00000013218	ENSSSCG00000012084	chr13	205173515	205241458	PRDM15
126	+	-1.9852	0.0510307	UTR3	ENSSSCT00000022921	ENSSSCG00000026180	chr3	89799543	90914205	NRXN1
226	+	-1.98936	0.0187988	UTR3	ENSSSCT00000006982	ENSSSCG00000006372	chr4	89375545	89394187	ARHGAP30
101	+	-1.99569	0.0445965	ncRNA_exonic	ENSSSCT00000072648	ENSSSCG00000041881	chr1	226842	239393	ENSSSCG00000041881
451	+	-2.00706	0.0063776	UTR3	ENSSSCT00000045230	ENSSSCG00000039419	chr17	61947595	61970779	SLCO4A1
12853	+	-2.01528	5.38201e-18	exonic	ENSSSCT00000001671	ENSSSCG00000001499	chr7	28812334	29300153	DST
401	-	-2.01876	0.0258295	UTR3	ENSSSCT00000008839	ENSSSCG00000008066	chr3	41890982	41918715	ZNF484
251	+	-2.01926	0.0227503	UTR5	ENSSSCT00000005201	ENSSSCG00000004709	chr1	128084050	128094617	ZSCAN29
101	-	-2.04023	0.0255001	exonic	ENSSSCT00000003049	ENSSSCG00000002752	chr6	15698176	16023169	ZFHX3
201	+	-2.04434	0.00727379	exonic	ENSSSCT00000051400	ENSSSCG00000031592	chr1	248031631	248179783	ZNF462
789	+	-2.05328	0.0123186	UTR5	ENSSSCT00000001300	ENSSSCG00000001202	chr7	21981356	22011463	ENSSSCG00000001202
4382	+	-2.0631	0.0165975	exonic	ENSSSCT00000011124	ENSSSCG00000010160	chr14	56669216	56746537	TARBP1
426	+	-2.06533	0.00583709	UTR5	ENSSSCT00000045205	ENSSSCG00000007950	chr3	38103923	38303538	ADCY9
176	-	-2.06805	0.0289854	UTR3	ENSSSCT00000044084	ENSSSCG00000005510	chr1	260899450	260920111	PHF19
176	-	-2.07376	0.0496219	UTR3	ENSSSCT00000046684	ENSSSCG00000035123	chr4	175843	181063	COMMD5
126	+	-2.0807	0.0502306	ncRNA_exonic	ENSSSCT00000090187	ENSSSCG00000048430	chr9	131891134	131931880	ENSSSCG00000048430
376	+	-2.08258	0.00133294	UTR3	ENSSSCT00000004540	ENSSSCG00000004105	chr1	16249546	16267624	NUP43
576	+	-2.08279	0.0407778	exonic	ENSSSCT00000060717	ENSSSCG00000023662	chr14	74850931	74891529	CHST3
201	+	-2.08835	0.0253894	UTR3	ENSSSCT00000076718	ENSSSCG00000015613	chr9	133187740	133253072	C1orf74
2968	+	-2.09058	0.0142594	exonic	ENSSSCT00000001932	ENSSSCG00000030197	chr7	42217588	42332518	CD2AP
101	+	-2.09685	0.0415686	UTR3	ENSSSCT00000004427	ENSSSCG00000004004	chr6	62992517	63005748	ZNF584
301	-	-2.09753	0.0407544	UTR3	ENSSSCT00000019342	ENSSSCG00000017770	chr12	44942147	44949129	PROCA1
276	-	-2.10017	0.0172504	UTR3	ENSSSCT00000001592	ENSSSCG00000001439	chr7	24227573	24229985	GPSM3
276	-	-2.11326	0.0096246	exonic	ENSSSCT00000047752	ENSSSCG00000028295	chr2	79579738	79601137	ZNF354B
226	-	-2.11446	0.00148368	UTR3	ENSSSCT00000056663	ENSSSCG00000038853	chr14	55125409	55181687	GPR137B
101	+	-2.11595	0.000554115	UTR3	ENSSSCT00000069652	ENSSSCG00000007592	chr3	5075037	5113622	EIF2AK1
526	-	-2.11932	0.00612696	ncRNA_exonic	ENSSSCT00000084106	ENSSSCG00000044383	chr6	91363792	91366635	ENSSSCG00000044383
276	-	-2.12029	0.00786087	UTR3	ENSSSCT00000016258	ENSSSCG00000014903	chr9	17410499	17446603	CCDC90B
4169	-	-2.12046	0.026812	UTR3	ENSSSCT00000025682	ENSSSCG00000022679	chr7	68576153	68594077	COCH
201	+	-2.12979	0.0144005	UTR3	ENSSSCT00000012406	ENSSSCG00000011330	chr13	29847452	29878286	NBEAL2
1853	-	-2.13016	0.0419616	exonic	ENSSSCT00000011923	ENSSSCG00000010897	chr10	20046025	20089871	ZBTB41
276	+	-2.13918	0.00687112	UTR3	ENSSSCT00000006220	ENSSSCG00000005657	chr1	269070512	269081334	PKN3
176	-	-2.1503	0.0221688	UTR3	ENSSSCT00000055782	ENSSSCG00000036145	chr6	155681781	155754272	PRKAA2
6256	-	-2.15601	0.000180299	exonic	ENSSSCT00000010294	ENSSSCG00000009395	chr11	18252527	18297826	SETDB2
843	-	-2.1589	0.0172799	UTR5	ENSSSCT00000050115	ENSSSCG00000023611	chr7	24088873	24155815	TNXB
101	-	-2.1797	0.0248242	UTR3	ENSSSCT00000053969	ENSSSCG00000034625	chr17	37199003	37218126	ENSSSCG00000034625
2328	+	-2.18059	0.0154885	exonic	ENSSSCT00000039614	ENSSSCG00000040629	chr6	13588775	13678738	IL34
901	+	-2.19466	1.51271e-34	UTR3	ENSSSCT00000035069	ENSSSCG00000002029	chr7	75650445	75709232	MYH7
101	+	-2.2236	0.00341584	exonic	ENSSSCT00000007548	ENSSSCG00000006893	chr4	123440571	123666598	BCAR3
386	+	-2.22951	0.00816214	ncRNA_exonic	ENSSSCT00000079123	ENSSSCG00000041466	chr15	47754212	47759156	ENSSSCG00000041466
601	-	-2.2303	0.0214666	UTR5	ENSSSCT00000027706	ENSSSCG00000010281	chr14	74734189	74887763	PSAP
276	+	-2.2486	0.00764964	UTR3	ENSSSCT00000005005	ENSSSCG00000004531	chr1	103861246	103887284	C18orf54
1090	+	-2.29625	0.000445866	exonic	ENSSSCT00000012696	ENSSSCG00000011599	chr13	69949584	70088719	GRIP2
376	-	-2.29815	0.00312643	exonic	ENSSSCT00000011229	ENSSSCG00000010259	chr14	73077172	73088800	TYSND1
201	-	-2.33602	0.000807353	exonic	ENSSSCT00000009672	ENSSSCG00000008836	chr8	39715534	40145887	SCFD2
8321	-	-2.36237	0.000214342	exonic	ENSSSCT00000017793	ENSSSCG00000016338	chr15	137793419	137837236	PER2
276	-	-2.40763	0.00214064	ncRNA_exonic	ENSSSCT00000075404	ENSSSCG00000038150	chr10	28860854	28995517	ENSSSCG00000038150
251	+	-2.40784	0.0381674	UTR3	ENSSSCT00000052770	ENSSSCG00000035421	chr11	3278071	3793881	ATP8A2
101	+	-2.41191	0.0128783	UTR3	ENSSSCT00000008084	ENSSSCG00000030820	chr17	47376115	47475718	STK4
220	+	-2.42122	0.0161534	UTR3	ENSSSCT00000081830	ENSSSCG00000046747	chr3	25067705	25125977	ENSSSCG00000046747
251	-	-2.42753	0.00784392	exonic	ENSSSCT00000013837	ENSSSCG00000012656	X	106617749	106661110	ELF4
126	+	-2.45736	0.0193366	UTR3	ENSSSCT00000072956	ENSSSCG00000029808	chr6	166353934	166494698	EIF2B3
101	+	-2.46182	0.0326157	UTR5	ENSSSCT00000023589	ENSSSCG00000016810	chr16	18304847	18355538	ENSSSCG00000016810
16251	+	-2.49266	0.0284723	UTR3	ENSSSCT00000039902	ENSSSCG00000037637	chr4	70961465	71021839	GGH
101	-	-2.50287	1.26349e-06	UTR5	ENSSSCT00000007292	ENSSSCG00000038374	chr4	98800930	98814553	CIART
176	-	-2.51264	0.0353961	UTR3	ENSSSCT00000070653	ENSSSCG00000013331	chr2	32028091	32243924	METTL15
101	-	-2.53774	0.0286182	UTR3	ENSSSCT00000050976	ENSSSCG00000010385	chr14	89607608	89739272	VSTM4
721	+	-2.55666	0.0259171	exonic	ENSSSCT00000014095	ENSSSCG00000012893	chr2	4855425	4909860	UNC93B1
7028	-	-2.56606	0.00697611	UTR3	ENSSSCT00000068559	ENSSSCG00000051689	chr7	20846244	20857940	ENSSSCG00000051689
326	-	-2.56964	0.0165828	ncRNA_exonic	ENSSSCT00000072909	ENSSSCG00000048033	chr3	112308405	112318450	ENSSSCG00000048033
226	-	-2.57361	0.0543148	UTR3	ENSSSCT00000030072	ENSSSCG00000027351	chr2	79491655	79549926	ZNF454
14464	+	-2.59565	0.042305	exonic	ENSSSCT00000078003	ENSSSCG00000042960	chr9	12558545	12573582	ENSSSCG00000042960
126	-	-2.60422	0.0057901	UTR3	ENSSSCT00000050983	ENSSSCG00000036693	chr10	38797315	38818047	ZNF658
101	+	-2.61023	0.00986122	UTR5	ENSSSCT00000008514	ENSSSCG00000007767	chr3	17406273	17416804	ZNF668
2198	+	-2.61053	0.0130463	exonic	ENSSSCT00000023297	ENSSSCG00000032552	chr12	40054150	40151043	ENSSSCG00000032552
653	+	-2.61101	0.000360072	exonic	ENSSSCT00000018625	ENSSSCG00000009122	chr8	108726113	108803559	ARSJ
151	+	-2.64689	0.048946	exonic	ENSSSCT00000060454	ENSSSCG00000036044	chr10	58072946	58076468	ENSSSCG00000036044
13507	-	-2.65794	0.00048752	UTR3	ENSSSCT00000025790	ENSSSCG00000027801	chr12	44617499	44660271	VTN
4226	-	-2.6683	0.0457702	exonic	ENSSSCT00000037785	ENSSSCG00000037539	chr8	3207098	3760393	SORCS2
79696	-	-2.79356	0.00191424	ncRNA_exonic	ENSSSCT00000033169	ENSSSCG00000030936	X	95034874	95135641	ENSSSCG00000030936
201	-	-2.79495	0.0277156	UTR3	ENSSSCT00000043186	ENSSSCG00000022081	chr13	147778053	148087744	PHLDB2
496	+	-2.94259	5.2772e-19	UTR3	ENSSSCT00000012824	ENSSSCG00000011714	chr13	91271734	91625866	MED12L
1687	-	-2.9869	0.00203864	exonic	ENSSSCT00000007351	ENSSSCG00000006704	chr4	100446924	100479131	ENSSSCG00000006704
101	-	-3.0179	0.00599608	UTR3	ENSSSCT00000052320	ENSSSCG00000032055	chr10	694445	725340	RO60
251	-	-3.10234	0.0409114	ncRNA_exonic	ENSSSCT00000075854	ENSSSCG00000045223	chr6	166945389	166957170	ENSSSCG00000045223
201	+	-3.11008	0.00868323	ncRNA_exonic	ENSSSCT00000075688	ENSSSCG00000050672	chr3	17778471	17788002	ENSSSCG00000050672
526	-	-3.1548	0.00491425	UTR3	ENSSSCT00000010401	ENSSSCG00000009486	chr11	56508709	56522212	SLITRK6
151	+	-3.32773	0.0190792	UTR3	ENSSSCT00000050794	ENSSSCG00000008496	chr3	103041224	103096738	EIF2AK2
101	+	-3.33685	2.42363e-13	exonic	ENSSSCT00000015917	ENSSSCG00000014567	chr9	738551	764472	TRIM66
12733	-	-3.34612	0.0276071	UTR5	ENSSSCT00000019030	ENSSSCG00000017479	chr12	22120544	22164631	WIPF2
11813	+	-3.53051	0.012205	UTR3	ENSSSCT00000084183	ENSSSCG00000011258	chr13	23278932	23322541	EXOG
1239	+	-3.53358	0.0543951	exonic	ENSSSCT00000043809	ENSSSCG00000002349	chr7	96868157	96949358	ACOT4
151	-	-3.61073	0.00184561	ncRNA_exonic	ENSSSCT00000073376	ENSSSCG00000051287	chr3	17778478	17788000	ENSSSCG00000051287
101	-	-3.62771	0.0151746	UTR3	ENSSSCT00000000721	ENSSSCG00000000665	chr5	62676223	62715071	RIMKLB
1778	-	-3.84072	0.0065999	exonic	ENSSSCT00000000633	ENSSSCG00000000588	chr5	53760818	54017186	PLEKHA5
551	+	-3.97402	0.000323325	exonic	ENSSSCT00000039668	ENSSSCG00000038327	chr6	61810254	61828874	ENSSSCG00000038327
27411	+	-4.11394	0.00517355	ncRNA_exonic	ENSSSCT00000067145	ENSSSCG00000041218	chr13	9844341	9918869	ENSSSCG00000041218
390	-	-4.56901	0.00373318	exonic	ENSSSCT00000033991	ENSSSCG00000012843	chr2	499297	505005	PIDD1
101	-	-4.68906	0.00361191	exonic	ENSSSCT00000003963	ENSSSCG00000003569	chr6	84372649	84426997	SLC9A1
176	+	-4.86962	0.00237816	UTR5	ENSSSCT00000086998	ENSSSCG00000041158	chr1	99841641	99847961	ENSSSCG00000041158
576	-	-5.50072	0.000209623	exonic	ENSSSCT00000048538	ENSSSCG00000033122	chr6	61821871	61826661	ENSSSCG00000033122
226	-	-8.71065	2.27879e-07	UTR3	ENSSSCT00000014026	ENSSSCG00000039926	Y	6511356	6524994	ENSSSCG00000039926
chr12	61024201	+	3.59798e-05	UTR3	ENSSSCT00000054532	ENSSSCG00000018051	chr12	60994310	61045396	COPS3
chr2	2186640	-	0.0354472	exonic	ENSSSCT00000072271	ENSSSCG00000041954	chr2	2163309	2198760	ENSSSCG00000041954
chr9	131426996	+	0.0230858	UTR5	ENSSSCT00000016996	ENSSSCG00000015603	chr9	131313694	131504473	LPGAT1
chr6	50876265	-	0.00047485	UTR3	ENSSSCT00000026604	ENSSSCG00000022434	chr6	50876266	50893273	ZNF235
Y	4648305	+	4.9186e-07	UTR3	ENSSSCT00000054731	ENSSSCG00000038226	Y	4583210	4663489	ENSSSCG00000038226
chr9	78333803	+	0.0095876	UTR3	ENSSSCT00000016718	ENSSSCG00000015345	chr9	77915022	78334085	GLCCI1
chr5	9506005	-	0.0195634	UTR3	ENSSSCT00000000111	ENSSSCG00000000105	chr5	9505206	9515722	KDELR3
chr3	22734642	+	0.0358072	UTR3	ENSSSCT00000073970	ENSSSCG00000010798	chr3	22695373	22736599	GGA2
chr7	53556365	+	5.22087e-05	UTR3	ENSSSCT00000002041	ENSSSCG00000001822	chr7	53531274	53558128	RCCD1
chr7	24232092	-	0.000372017	exonic	ENSSSCT00000001593	ENSSSCG00000001440	chr7	24231293	24256281	NOTCH4
chr6	54650354	+	0.0170378	exonic	ENSSSCT00000046403	ENSSSCG00000032668	chr6	54646574	54675115	PRR12
chr9	39839890	-	0.0110287	UTR3	ENSSSCT00000036085	ENSSSCG00000015037	chr9	39834966	39873300	IL18
chr2	71291256	-	0.0132808	UTR3	ENSSSCT00000014841	ENSSSCG00000013589	chr2	71291257	71298079	SNAPC2
chr16	34600718	-	0.0148722	UTR3	ENSSSCT00000057634	ENSSSCG00000016912	chr16	34600719	34744437	PLPP1
chr9	73020405	-	0.0351498	UTR3	ENSSSCT00000045993	ENSSSCG00000025870	chr9	73020281	73067539	HEPACAM2
chr3	80588271	-	0.0464362	UTR3	ENSSSCT00000044873	ENSSSCG00000008383	chr3	80583747	80615943	ENSSSCG00000008383
chr7	39429912	+	0.0210421	UTR3	ENSSSCT00000001908	ENSSSCG00000001708	chr7	39384556	39431248	CDC5L
chr1	248407844	-	0.0286065	ncRNA_exonic	ENSSSCT00000082796	ENSSSCG00000051325	chr1	248328317	248448089	ENSSSCG00000051325
chr13	46221299	-	0.0120426	ncRNA_exonic	ENSSSCT00000078438	ENSSSCG00000050584	chr13	46220925	46247500	ENSSSCG00000050584
chr2	66602847	-	0.036291	UTR5	ENSSSCT00000014982	ENSSSCG00000021757	chr2	66564578	66603853	ENSSSCG00000021757
chr1	268612417	+	0.0134936	exonic	ENSSSCT00000006200	ENSSSCG00000005638	chr1	268609633	268614466	ENSSSCG00000005638
chr10	7777138	-	0.000375337	exonic	ENSSSCT00000025633	ENSSSCG00000027207	chr10	7615592	7797191	GPATCH2
chr1	77268703	-	2.00509e-27	exonic	ENSSSCT00000042003	ENSSSCG00000025703	chr1	77197409	77400137	REV3L
chr1	122153279	+	0.000649555	exonic	ENSSSCT00000030745	ENSSSCG00000004648	chr1	122139442	122396108	FAM227B
chr6	54870360	-	9.28688e-39	UTR3	ENSSSCT00000003550	ENSSSCG00000003195	chr6	54870361	54880807	PNKP
chr9	20259383	+	0.0211059	UTR3	ENSSSCT00000031507	ENSSSCG00000021210	chr9	20181235	20280211	HIKESHI
chr3	6462663	+	0.000290133	exonic	ENSSSCT00000043565	ENSSSCG00000031809	chr3	6442391	6466446	ZKSCAN5
chr13	182374583	-	0.000996336	UTR3	ENSSSCT00000053190	ENSSSCG00000033025	chr13	182374584	182409472	C21orf91
chr13	68817522	-	0.000154594	UTR3	ENSSSCT00000036989	ENSSSCG00000033303	chr13	68814823	68828580	MBD4
chr14	59367847	+	0.00544274	UTR3	ENSSSCT00000053709	ENSSSCG00000038765	chr14	59367823	59388787	FAM89A
chr6	92212061	+	0.0139068	UTR3	ENSSSCT00000004027	ENSSSCG00000003630	chr6	92036834	92215149	AGO1
chr1	108409098	-	0.00656057	exonic	ENSSSCT00000054263	ENSSSCG00000038786	chr1	108408995	108411768	FBXL22
chr1	242018861	+	0.000323863	exonic	ENSSSCT00000005931	ENSSSCG00000005388	chr1	241897764	242084207	INVS
chr4	118367456	+	0.00268428	UTR3	ENSSSCT00000039591	ENSSSCG00000006873	chr4	118269143	118711771	FRRS1
chr7	68854323	-	0.0156393	UTR3	ENSSSCT00000037099	ENSSSCG00000001974	chr7	68852774	68917029	G2E3
chr1	260495750	-	1.48144e-07	exonic	ENSSSCT00000067489	ENSSSCG00000028117	chr1	260467159	260635443	CDK5RAP2
chr12	35924026	+	8.48532e-79	UTR3	ENSSSCT00000027653	ENSSSCG00000022659	chr12	35849136	35926023	CLTC
chr17	36916226	-	0.00368515	UTR3	ENSSSCT00000007950	ENSSSCG00000007264	chr17	36802766	36946225	ENSSSCG00000007264
chr7	12322518	-	0.00163623	UTR5	ENSSSCT00000051224	ENSSSCG00000001065	chr7	12300999	12720718	ATXN1
chr4	1518579	+	0.00456515	exonic	ENSSSCT00000043496	ENSSSCG00000038965	chr4	1517980	1521403	ARC
chr3	1511322	-	0.0213727	UTR5	ENSSSCT00000088241	ENSSSCG00000038766	chr3	1236066	1559041	MAD1L1
chr9	52925574	-	0.0115783	UTR5	ENSSSCT00000039464	ENSSSCG00000033649	chr9	52924285	53008724	ENSSSCG00000033649
chr3	18124672	-	0.0109714	UTR3	ENSSSCT00000041486	ENSSSCG00000040888	chr3	18124573	18141565	KCTD13
chr9	6429274	+	0.00871979	exonic	ENSSSCT00000050698	ENSSSCG00000014796	chr9	6427191	6431871	CHRNA10
chr6	165868558	+	0.0189283	UTR3	ENSSSCT00000088735	ENSSSCG00000046843	chr6	165865826	165870735	ENSSSCG00000046843
chr3	54945689	+	0.00177081	UTR3	ENSSSCT00000008960	ENSSSCG00000008181	chr3	54931805	54947727	TXNDC9
chr1	239791535	-	0.044951	exonic	ENSSSCT00000057353	ENSSSCG00000005371	chr1	239768176	239842595	TRMO
chr6	88180836	-	0.0061739	exonic	ENSSSCT00000003998	ENSSSCG00000003603	chr6	88177831	88242747	COL16A1
chr4	110531287	-	0.00167296	UTR3	ENSSSCT00000007475	ENSSSCG00000006824	chr4	110525547	110579020	GNAI3
chr8	86329202	+	0.00135827	UTR3	ENSSSCT00000009917	ENSSSCG00000009053	chr8	86088013	86332935	RNF150
chr3	38890715	-	0.0486153	UTR5	ENSSSCT00000055303	ENSSSCG00000029285	chr3	38825782	38893681	ZNF75A
chr2	91782799	+	0.0367146	exonic	ENSSSCT00000015440	ENSSSCG00000014136	chr2	91358399	91811208	VCAN
chr2	84697373	+	0.0171023	UTR3	ENSSSCT00000015384	ENSSSCG00000014083	chr2	84621342	84697727	ANKDD1B
chr15	112737105	+	2.48103e-09	exonic	ENSSSCT00000017585	ENSSSCG00000032311	chr15	112723318	112745896	ENSSSCG00000032311
chr10	27408487	-	0.00839993	UTR5	ENSSSCT00000011977	ENSSSCG00000010943	chr10	27078113	27472310	AOPEP
chr16	22936600	-	2.28848e-07	UTR3	ENSSSCT00000044133	ENSSSCG00000038727	chr16	22936601	22965886	GDNF
chr1	57857031	+	0.00160553	exonic	ENSSSCT00000004783	ENSSSCG00000004331	chr1	57834116	57864844	CASP8AP2
chr9	57557904	-	0.0351744	UTR5	ENSSSCT00000016621	ENSSSCG00000015252	chr9	57509191	57558323	SNX19
chr3	68231128	-	2.1158e-06	UTR5	ENSSSCT00000009047	ENSSSCG00000008261	chr3	68145890	68231615	HK2
chr6	12213391	+	0.0366843	UTR3	ENSSSCT00000049854	ENSSSCG00000028464	chr6	12195135	12215744	ENSSSCG00000028464
chr14	31860565	+	0.00283797	UTR3	ENSSSCT00000010765	ENSSSCG00000009822	chr14	31849971	31860807	FAM216A
chr4	110841935	-	3.69097e-06	exonic	ENSSSCT00000043262	ENSSSCG00000034360	chr4	110819427	110845493	CELSR2
chr12	3747236	-	0.0286479	UTR3	ENSSSCT00000043788	ENSSSCG00000040486	chr12	3747237	3755188	BIRC5
X	97494524	+	0.00783003	exonic	ENSSSCT00000013812	ENSSSCG00000012631	X	97494300	97543105	LONRF3
chr14	60939495	+	0.0277435	UTR5	ENSSSCT00000011162	ENSSSCG00000010196	chr14	60938870	60968866	ZNF25
chr5	83813055	-	1.05329e-05	UTR3	ENSSSCT00000000960	ENSSSCG00000000877	chr5	83812681	83878751	SCYL2
chr10	17629348	+	0.0298607	exonic	ENSSSCT00000011901	ENSSSCG00000010878	chr10	17558648	17661592	ENSSSCG00000010878
chr7	59408097	-	0.0318441	UTR3	ENSSSCT00000002141	ENSSSCG00000001912	chr7	59405048	59450150	PML
chr3	118268937	+	0.0353921	UTR3	ENSSSCT00000051533	ENSSSCG00000008604	chr3	118209099	118279041	WDR35
chr14	60668007	-	0.00248891	UTR3	ENSSSCT00000023179	ENSSSCG00000024418	chr14	60667108	60677731	RHOU
chr12	60637549	-	0.00780704	exonic	ENSSSCT00000046987	ENSSSCG00000037557	chr12	60633170	60651681	DRC3
chr7	75703510	-	4.16541e-05	UTR3	ENSSSCT00000002268	ENSSSCG00000002028	chr7	75694644	75709871	CMTM5
chr7	23911359	-	0.00474314	exonic	ENSSSCT00000032249	ENSSSCG00000030368	chr7	23909960	23921723	HSPA1L
chr9	129216267	+	0.0165805	exonic	ENSSSCT00000016975	ENSSSCG00000015582	chr9	129035739	129248578	PTPN14
chr5	9180977	+	0.0269267	exonic	ENSSSCT00000045078	ENSSSCG00000040334	chr5	9180675	9188652	CBX6
chr4	65139587	+	0.0258551	exonic	ENSSSCT00000006788	ENSSSCG00000006194	chr4	64954120	65246572	NCOA2
chr6	48890500	-	0.0134901	UTR3	ENSSSCT00000025554	ENSSSCG00000023228	chr6	48889801	48938610	ENSSSCG00000023228
chr5	44382240	+	2.00402e-05	UTR3	ENSSSCT00000066643	ENSSSCG00000000536	chr5	44334230	44387933	ERGIC2
chr6	63540615	+	0.00534231	exonic	ENSSSCT00000023773	ENSSSCG00000022151	chr6	63540141	63541112	B3GALT6
chr3	17401524	-	3.45725e-08	UTR5	ENSSSCT00000073582	ENSSSCG00000007763	chr3	17375352	17402204	BCKDK
chr12	44974367	+	0.0400678	UTR3	ENSSSCT00000019338	ENSSSCG00000017766	chr12	44963561	44975613	NEK8
chr10	694444	-	0.00102637	UTR3	ENSSSCT00000052320	ENSSSCG00000032055	chr10	694445	725340	RO60
chr3	17386660	-	0.000210028	UTR3	ENSSSCT00000025977	ENSSSCG00000026817	chr3	17384088	17406624	ZNF646
chr4	106809738	+	0.0314892	UTR5	ENSSSCT00000007412	ENSSSCG00000006766	chr4	106808989	106885947	PHTF1
chr15	109874811	+	0.021207	UTR3	ENSSSCT00000017564	ENSSSCG00000016131	chr15	109695273	109886299	ADAM23
chr12	1371400	-	0.0431114	ncRNA_exonic	ENSSSCT00000027597	ENSSSCG00000023045	chr12	1350279	1407402	ENSSSCG00000023045
chr1	146210429	-	0.00232475	exonic	ENSSSCT00000005360	ENSSSCG00000004857	chr1	146022975	146221770	ATP9B
chr11	15546559	+	0.0455276	UTR3	ENSSSCT00000049064	ENSSSCG00000009373	chr11	15494385	15559312	SLC25A15
chr4	22958818	+	0.00671073	exonic	ENSSSCT00000006604	ENSSSCG00000006018	chr4	22911039	23158769	TRPS1
chr12	23560366	+	0.0439109	UTR3	ENSSSCT00000079362	ENSSSCG00000018056	chr12	23495960	23570772	SRCIN1
chr9	32332768	-	0.0157215	UTR3	ENSSSCT00000024893	ENSSSCG00000024022	chr9	32332769	32439184	TRPC6
chr6	63004621	+	0.0324646	UTR3	ENSSSCT00000004427	ENSSSCG00000004004	chr6	62992517	63005748	ZNF584
chr6	44523259	-	0.0278325	exonic	ENSSSCT00000050427	ENSSSCG00000036886	chr6	44502605	44536853	ZNF792
chr14	128962874	+	0.0247827	exonic	ENSSSCT00000057584	ENSSSCG00000040025	chr14	128962375	128963229	NANOS1
chr6	52098897	-	0.00209339	exonic	ENSSSCT00000065263	ENSSSCG00000035791	chr6	52095334	52099372	SIX5
chr17	35465271	+	0.00638662	exonic	ENSSSCT00000026450	ENSSSCG00000007235	chr17	35431370	35484760	TPX2
chr12	6034228	+	0.0113907	UTR5	ENSSSCT00000018733	ENSSSCG00000017208	chr12	6033658	6046761	SLC25A19
chr6	52660747	-	0.00197027	UTR5	ENSSSCT00000003444	ENSSSCG00000003105	chr6	52647432	52661459	SLC1A5
chr6	54045443	+	0.00343716	UTR3	ENSSSCT00000003489	ENSSSCG00000003145	chr6	54034684	54047224	FUT2
chr15	17544805	-	0.0173665	UTR3	ENSSSCT00000063870	ENSSSCG00000015701	chr15	17544806	17918944	MGAT5
chr6	75170914	-	0.00937512	ncRNA_exonic	ENSSSCT00000082433	ENSSSCG00000041935	chr6	75166990	75174893	HSPB7
chr14	57969629	-	3.39739e-06	ncRNA_exonic	ENSSSCT00000011133	ENSSSCG00000010167	chr14	57969630	57972322	ENSSSCG00000010167
chr14	961007	-	1.92111e-06	UTR3	ENSSSCT00000034311	ENSSSCG00000009584	chr14	957081	1078509	SEMA4D
chr13	160165035	-	0.0157161	UTR3	ENSSSCT00000037464	ENSSSCG00000034493	chr13	160158242	160224821	ST3GAL6
chr4	88892786	-	4.09154e-33	UTR5	ENSSSCT00000006958	ENSSSCG00000006350	chr4	88873762	88989769	ENSSSCG00000006350
chr12	2141804	-	0.0492783	exonic	ENSSSCT00000022376	ENSSSCG00000017146	chr12	2093363	2209820	ENSSSCG00000017146
chr9	74447292	-	0.0326193	exonic	ENSSSCT00000016701	ENSSSCG00000015328	chr9	74402721	74473898	SGCE
chr14	74887127	-	0.0347795	UTR5	ENSSSCT00000027706	ENSSSCG00000010281	chr14	74734189	74887763	PSAP
chr15	77283432	-	0.0111817	UTR5	ENSSSCT00000017361	ENSSSCG00000015944	chr15	77170086	77329402	TLK1
chr6	99093123	-	8.98939e-08	exonic	ENSSSCT00000004082	ENSSSCG00000003684	chr6	99062354	99177958	MTCL1
chr13	29099288	+	0.011445	exonic	ENSSSCT00000012393	ENSSSCG00000011318	chr13	29095901	29100670	CXCR6
chr14	113230964	-	0.0082562	exonic	ENSSSCT00000011571	ENSSSCG00000010578	chr14	113230965	113241360	PITX3
chr14	58291700	+	0.0312163	exonic	ENSSSCT00000024390	ENSSSCG00000010169	chr14	58117570	58352505	SIPA1L2
chr12	785740	+	0.00616304	UTR5	ENSSSCT00000085988	ENSSSCG00000035852	chr12	768865	796532	CSNK1D
chr3	40382983	-	0.032178	UTR5	ENSSSCT00000029134	ENSSSCG00000008022	chr3	40362208	40386777	TELO2
chr13	27819878	+	2.01398e-05	UTR3	ENSSSCT00000042608	ENSSSCG00000032596	chr13	27819829	27825385	ENSSSCG00000032596
chr4	16079818	+	0.0340937	UTR3	ENSSSCT00000055665	ENSSSCG00000005983	chr4	16012561	16082638	ATAD2
chr6	64188403	+	0.00368592	exonic	ENSSSCT00000048902	ENSSSCG00000040944	chr6	64188029	64241556	SKI
chr8	31997326	-	0.0442551	exonic	ENSSSCT00000044061	ENSSSCG00000022168	chr8	31921587	32301975	APBB2
chr3	101382742	-	0.0193254	UTR5	ENSSSCT00000085827	ENSSSCG00000040621	chr3	101332170	101449171	ARHGEF33
chr2	545039	+	0.040003	UTR5	ENSSSCT00000039533	ENSSSCG00000012838	chr2	533485	550701	TSPAN4
chr1	8995904	+	0.00288874	exonic	ENSSSCT00000013465	ENSSSCG00000012314	chr1	8935091	9002770	SERAC1
chr1	164350702	-	0.0321711	UTR3	ENSSSCT00000005454	ENSSSCG00000004942	chr1	164350703	164369225	TIPIN
chr10	46864407	+	0.00298077	UTR3	ENSSSCT00000041140	ENSSSCG00000011049	chr10	46820051	46868030	DCLRE1C
chr1	148078076	+	6.94552e-08	exonic	ENSSSCT00000054815	ENSSSCG00000004859	chr1	147984481	148090708	ZNF516
chr16	22152650	+	0.0116587	UTR5	ENSSSCT00000018339	ENSSSCG00000016842	chr16	22152501	22363847	NIPBL
chr11	71081676	-	0.024951	UTR5	ENSSSCT00000047456	ENSSSCG00000009531	chr11	71077723	71084646	TEX30
chr11	24721937	-	0.00224545	exonic	ENSSSCT00000010337	ENSSSCG00000009430	chr11	24704881	24752244	AKAP11
chr8	101818638	-	0.0265811	exonic	ENSSSCT00000009956	ENSSSCG00000009090	chr8	101737086	101937156	KIAA1109
chr13	27911815	+	3.45685e-05	UTR3	ENSSSCT00000042762	ENSSSCG00000032080	chr13	27882769	27914479	ZNF35
chr2	9805186	-	0.0420261	exonic	ENSSSCT00000014297	ENSSSCG00000013079	chr2	9802012	9863865	DAGLA
chr1	251403405	-	0.0227488	exonic	ENSSSCT00000065214	ENSSSCG00000005455	chr1	251368830	251571415	SVEP1
chr5	94095491	+	0.0268534	UTR3	ENSSSCT00000055388	ENSSSCG00000035495	chr5	94017384	94110216	KITLG
chr3	4043949	-	0.000536386	UTR3	ENSSSCT00000086568	ENSSSCG00000044331	chr3	4043375	4046023	ENSSSCG00000044331
chr12	52748708	+	0.0184915	UTR3	ENSSSCT00000064953	ENSSSCG00000051794	chr12	52742098	52759676	CHRNB1
chr10	42552973	-	0.0385289	exonic	ENSSSCT00000012068	ENSSSCG00000011026	chr10	42458051	42577345	ARHGAP12
chr14	32586440	+	0.00196546	UTR3	ENSSSCT00000010775	ENSSSCG00000009831	chr14	32311751	32587204	CUX2
chr14	123344293	+	0.0150167	exonic	ENSSSCT00000011635	ENSSSCG00000010638	chr14	123343694	123546417	TCF7L2
chr15	38013633	+	0.0164499	UTR3	ENSSSCT00000045219	ENSSSCG00000032248	chr15	38012600	38020473	ENSSSCG00000032248
chr12	45418973	-	0.0172704	UTR5	ENSSSCT00000040344	ENSSSCG00000017783	chr12	45282903	45429794	ENSSSCG00000017783
chr1	44761013	+	0.0376412	ncRNA_exonic	ENSSSCT00000069788	ENSSSCG00000048099	chr1	44557945	44761446	ENSSSCG00000048099
chr9	711585	-	0.00224204	UTR5	ENSSSCT00000046967	ENSSSCG00000014569	chr9	707693	712189	ENSSSCG00000014569
chr1	252446847	+	0.0085231	UTR3	ENSSSCT00000006005	ENSSSCG00000005460	chr1	252426380	252447095	ENSSSCG00000005460
chr2	105164977	-	0.00406747	exonic	ENSSSCT00000015489	ENSSSCG00000014177	chr2	105113668	105203152	CHD1
chr2	68966140	+	0.00817011	UTR3	ENSSSCT00000028035	ENSSSCG00000024072	chr2	68962936	68966500	P2RY11
chr13	73831470	-	0.0304588	UTR5	ENSSSCT00000012726	ENSSSCG00000011629	chr13	73730171	73831701	ACAD11
chr6	85045489	-	0.000709757	exonic	ENSSSCT00000003978	ENSSSCG00000003583	chr6	85031578	85045916	RPA2
chr6	54649329	+	0.00613184	exonic	ENSSSCT00000046403	ENSSSCG00000032668	chr6	54646574	54675115	PRR12
chr10	27622004	+	0.0326762	UTR3	ENSSSCT00000051595	ENSSSCG00000031174	chr10	27588582	27623077	FBP1
chr8	351673	+	0.0433729	UTR3	ENSSSCT00000052188	ENSSSCG00000032262	chr8	334599	351970	IDUA
chr12	14260005	-	0.0326999	UTR3	ENSSSCT00000059620	ENSSSCG00000032181	chr12	14259206	14265768	ENSSSCG00000032181
chr16	68231081	-	0.0447731	UTR3	ENSSSCT00000018580	ENSSSCG00000017065	chr16	68228632	68279218	MRPL22
chr6	128030739	+	0.00930586	UTR5	ENSSSCT00000068751	ENSSSCG00000038632	chr6	128030715	128113288	ADNP2
chr1	269383593	+	0.000471913	UTR3	ENSSSCT00000042495	ENSSSCG00000031669	chr1	269374934	269384349	DOLPP1
chr3	51527036	+	0.0462769	UTR3	ENSSSCT00000052194	ENSSSCG00000038714	chr3	51511436	51528050	ENSSSCG00000038714
chr2	84689369	-	0.00263042	UTR3	ENSSSCT00000081434	ENSSSCG00000014084	chr2	84689370	84730950	POC5
chr3	17414149	+	0.043814	exonic	ENSSSCT00000008514	ENSSSCG00000007767	chr3	17406273	17416804	ZNF668
chr9	91821415	-	0.0434669	UTR5	ENSSSCT00000016761	ENSSSCG00000015386	chr9	91729054	91821619	FAM126A
chr7	24903498	-	0.0265762	exonic	ENSSSCT00000001610	ENSSSCG00000001455	chr7	24881775	24914053	ENSSSCG00000001455
chr2	30220766	+	0.0219331	UTR3	ENSSSCT00000014554	ENSSSCG00000013327	chr2	30040337	30288102	MPPED2
chr11	744176	-	0.0310303	ncRNA_exonic	ENSSSCT00000086493	ENSSSCG00000044603	chr11	738554	747183	ENSSSCG00000044603
chr7	80663348	-	0.000570922	exonic	ENSSSCT00000046623	ENSSSCG00000033958	chr7	80640245	81208334	RYR3
chr3	125242368	-	0.00289569	ncRNA_exonic	ENSSSCT00000071449	ENSSSCG00000041285	chr3	125239594	125249231	ENSSSCG00000041285
chr13	138811416	+	0.00479029	exonic	ENSSSCT00000012998	ENSSSCG00000011882	chr13	138754810	138847249	GOLGB1
chr15	45818150	+	0.039023	exonic	ENSSSCT00000017189	ENSSSCG00000015786	chr15	45709710	45851421	PRIMPOL
chr2	129663420	-	0.0038994	UTR3	ENSSSCT00000050395	ENSSSCG00000014247	chr2	129662296	129713729	ALDH7A1
chr4	115573391	+	0.00691453	UTR5	ENSSSCT00000007510	ENSSSCG00000006857	chr4	115540950	115840708	COL11A1
chr1	268276190	+	0.00456312	UTR5	ENSSSCT00000006181	ENSSSCG00000005621	chr1	268275891	268281057	CDK9
chr15	32210707	-	0.016388	UTR3	ENSSSCT00000040767	ENSSSCG00000040778	chr15	32208858	32260006	NIPA1
chr11	49130556	-	0.00631292	UTR3	ENSSSCT00000010385	ENSSSCG00000009472	chr11	49130182	49151009	FBXL3
chr10	33099433	-	2.3006e-10	UTR3	ENSSSCT00000012035	ENSSSCG00000010994	chr10	33055408	33200680	NFX1
chr14	56545188	+	0.0108094	UTR5	ENSSSCT00000063772	ENSSSCG00000038132	chr14	56545189	56551125	IRF2BP2
chr1	240992701	+	0.0132833	UTR3	ENSSSCT00000005924	ENSSSCG00000038914	chr1	240985160	240992977	SEC61B
chr1	75531784	-	0.00014093	UTR3	ENSSSCT00000004874	ENSSSCG00000004411	chr1	75531035	75548785	ZBTB24
chr13	34924583	+	3.68523e-10	UTR3	ENSSSCT00000012530	ENSSSCG00000011450	chr13	34892339	34924812	ITIH1
chr1	254671467	+	0.0386253	exonic	ENSSSCT00000006030	ENSSSCG00000005484	chr1	254477864	254672964	ZNF618
chr11	78751836	-	0.00982738	ncRNA_exonic	ENSSSCT00000073408	ENSSSCG00000045154	chr11	78751837	78755310	ENSSSCG00000045154
chr2	68667475	-	2.89325e-05	UTR3	ENSSSCT00000055150	ENSSSCG00000033816	chr2	68662401	68678092	ENSSSCG00000033816
chr5	6573605	-	0.00459919	UTR5	ENSSSCT00000057884	ENSSSCG00000038492	chr5	6571556	6576870	PHETA2
chr4	59264233	+	0.000571577	UTR5	ENSSSCT00000077512	ENSSSCG00000006168	chr4	59252337	59270117	PEX2
chr6	75606077	+	0.0467306	UTR3	ENSSSCT00000003864	ENSSSCG00000003478	chr6	75559077	75606299	CROCC
chr9	57554157	-	2.23686e-17	UTR5	ENSSSCT00000061320	ENSSSCG00000015252	chr9	57509191	57558323	SNX19
chr6	160854195	+	0.0236018	UTR3	ENSSSCT00000004287	ENSSSCG00000003875	chr6	160806629	160854490	TTC39A
chr16	18333959	+	0.0319596	UTR5	ENSSSCT00000023589	ENSSSCG00000016810	chr16	18304847	18355538	ENSSSCG00000016810
chr9	44550783	+	0.00633869	UTR5	ENSSSCT00000062897	ENSSSCG00000015074	chr9	44543701	44559716	SIDT2
chr12	60321888	+	0.0194661	UTR3	ENSSSCT00000019642	ENSSSCG00000018047	chr12	60296820	60322650	FAM83G
chr5	21932384	+	0.00516036	UTR3	ENSSSCT00000060088	ENSSSCG00000000402	chr5	21819861	21932609	ENSSSCG00000000402
chr6	71836538	+	0.0112292	UTR3	ENSSSCT00000027174	ENSSSCG00000022401	chr6	71825366	71837572	ENSSSCG00000022401
chr13	96371727	+	0.00319405	UTR3	ENSSSCT00000027152	ENSSSCG00000025810	chr13	95959577	96375856	KCNAB1
chr9	8267227	+	0.00608349	UTR3	ENSSSCT00000016181	ENSSSCG00000014829	chr9	8221471	8268536	MRPL48
chr17	10439430	-	0.0121072	UTR3	ENSSSCT00000035135	ENSSSCG00000025822	chr17	10436426	10489748	SFRP1
chr4	104998631	-	0.04089	exonic	ENSSSCT00000007391	ENSSSCG00000006746	chr4	104998532	105048853	VANGL1
chr14	58287856	+	0.0138616	exonic	ENSSSCT00000024390	ENSSSCG00000010169	chr14	58117570	58352505	SIPA1L2
chr6	129798533	+	0.000355299	exonic	ENSSSCT00000004162	ENSSSCG00000003760	chr6	129708374	129867885	TTLL7
X	76147826	-	0.000180018	ncRNA_exonic	ENSSSCT00000013672	ENSSSCG00000012504	X	76147202	76149754	ENSSSCG00000012504
chr7	76058079	+	0.0074945	UTR3	ENSSSCT00000063573	ENSSSCG00000031452	chr7	76014912	76058891	C14orf93
chr1	203936656	-	0.016212	UTR3	ENSSSCT00000037462	ENSSSCG00000040366	chr1	203936657	204383846	ADAMTSL1
chr2	114186390	+	0.000112278	UTR3	ENSSSCT00000015505	ENSSSCG00000027074	chr2	113774412	114206930	FER
chr1	271134347	+	0.0439455	exonic	ENSSSCT00000006280	ENSSSCG00000005711	chr1	271103833	271210290	NUP214
chr17	46208364	+	0.0315517	UTR3	ENSSSCT00000042656	ENSSSCG00000024325	chr17	46188256	46208801	SGK2
chr12	53907294	-	0.00846191	UTR3	ENSSSCT00000019577	ENSSSCG00000017990	chr12	53906506	53971015	PIK3R6
chr3	47606654	-	0.0140256	UTR3	ENSSSCT00000008914	ENSSSCG00000008137	chr3	47606230	47704887	ENSSSCG00000008137
chr9	26134734	+	0.00013773	exonic	ENSSSCT00000016304	ENSSSCG00000014946	chr9	26103283	26158759	CEP295
chr14	111119207	-	0.0245279	exonic	ENSSSCT00000011535	ENSSSCG00000010544	chr14	111044174	111167323	DNMBP
chr9	67677697	-	0.000729344	UTR3	ENSSSCT00000017057	ENSSSCG00000015659	chr9	67672648	67681843	YOD1
chr9	44752274	+	0.0126907	UTR3	ENSSSCT00000016446	ENSSSCG00000015080	chr9	44670874	44752473	CEP164
chr10	46720569	-	0.0270091	UTR3	ENSSSCT00000067298	ENSSSCG00000027110	chr10	46717195	46725920	RPP38
chr12	1296583	+	0.00973026	UTR3	ENSSSCT00000022781	ENSSSCG00000029616	chr12	1288378	1297147	FAAP100
chr16	43300831	-	0.000684325	UTR3	ENSSSCT00000068516	ENSSSCG00000041202	chr16	43297007	43346228	SREK1IP1
chr6	60734602	+	0.0421162	exonic	ENSSSCT00000003688	ENSSSCG00000003322	chr6	60715676	60735769	ENSSSCG00000003322
chr3	112314329	-	0.0338542	ncRNA_exonic	ENSSSCT00000072909	ENSSSCG00000048033	chr3	112308405	112318450	ENSSSCG00000048033
chr9	8637875	-	0.000571396	UTR3	ENSSSCT00000055213	ENSSSCG00000014838	chr9	8636801	8761709	PGM2L1
chr14	42464751	+	0.00235409	UTR3	ENSSSCT00000044992	ENSSSCG00000031346	chr14	42420176	42468065	CMKLR1
chr12	60436497	-	0.00812828	UTR3	ENSSSCT00000062334	ENSSSCG00000038189	chr12	60435273	60443520	SMCR8
chr4	129257954	-	0.0341637	UTR5	ENSSSCT00000058223	ENSSSCG00000022032	chr4	129104596	129258379	ENSSSCG00000022032
chr8	76106277	-	0.00808673	UTR3	ENSSSCT00000039703	ENSSSCG00000009011	chr8	76104853	76148616	FHDC1
chr10	11330550	-	0.00291178	UTR3	ENSSSCT00000040888	ENSSSCG00000010833	chr10	11315856	11362414	TAF1A
chr9	95481910	+	0.00387288	UTR3	ENSSSCT00000016771	ENSSSCG00000015396	chr9	95280593	95486104	SEMA3D
X	84684758	+	0.0408968	UTR3	ENSSSCT00000013705	ENSSSCG00000012536	X	84665925	84695533	PLP1
chr1	67214336	-	0.00602241	UTR3	ENSSSCT00000045978	ENSSSCG00000004357	chr1	67214337	67294397	SIM1
chr9	41632570	+	0.0179835	ncRNA_exonic	ENSSSCT00000070521	ENSSSCG00000047220	chr9	41631010	41639377	ENSSSCG00000047220
chr7	41448081	+	0.0358469	UTR3	ENSSSCT00000001923	ENSSSCG00000001720	chr7	41426170	41457884	SLC25A27
chr1	189987026	+	0.00896363	UTR3	ENSSSCT00000005612	ENSSSCG00000005092	chr1	189923306	189991442	SLC38A6
chr6	83318407	-	0.0325037	UTR3	ENSSSCT00000003945	ENSSSCG00000003551	chr6	83318408	83329639	PAQR7
chr7	86105174	-	0.0446488	UTR3	ENSSSCT00000068095	ENSSSCG00000002266	chr7	85980759	86107859	ENSSSCG00000002266
chr6	60934390	-	0.0033038	ncRNA_exonic	ENSSSCT00000056504	ENSSSCG00000040067	chr6	60934391	60940551	ENSSSCG00000040067
chr15	31502645	-	2.11017e-05	UTR5	ENSSSCT00000017143	ENSSSCG00000015743	chr15	31307444	31502924	PTPN4
chr1	203694341	+	0.00110278	UTR3	ENSSSCT00000070153	ENSSSCG00000035863	chr1	203683862	203709274	PLIN2
chr16	27936216	-	0.000816746	UTR3	ENSSSCT00000018376	ENSSSCG00000016872	chr16	27936217	27957194	HMGCS1
chr2	151594659	+	0.0490477	UTR5	ENSSSCT00000053803	ENSSSCG00000038453	chr2	151585274	151632099	SYNPO
chr18	13631206	+	0.0319876	UTR3	ENSSSCT00000017995	ENSSSCG00000016527	chr18	13593771	13636179	ENSSSCG00000016527
chr14	90480781	-	0.0175035	UTR5	ENSSSCT00000011380	ENSSSCG00000010396	chr14	90338503	90480986	PARG
chr14	47525955	+	0.000897053	exonic	ENSSSCT00000010969	ENSSSCG00000010012	chr14	47520187	47526457	SLC35E4
chr3	111835262	+	0.00948272	UTR3	ENSSSCT00000071655	ENSSSCG00000037201	chr3	111821690	111835663	MPV17
chr12	49926829	-	0.0024052	exonic	ENSSSCT00000019449	ENSSSCG00000017873	chr12	49922842	49950606	CAMKK1
chr17	35958256	+	0.0145678	UTR3	ENSSSCT00000007929	ENSSSCG00000007247	chr17	35914246	35995363	KIF3B
chr9	44640391	-	1.82603e-08	UTR3	ENSSSCT00000016445	ENSSSCG00000015079	chr9	44640392	44665835	BACE1
chr13	148507610	-	0.0127736	UTR3	ENSSSCT00000055651	ENSSSCG00000011933	chr13	148452278	148579160	NECTIN3
chr18	45788472	+	0.00282299	UTR3	ENSSSCT00000032155	ENSSSCG00000016708	chr18	45562381	45790259	SKAP2
chr4	118103098	-	0.00704391	UTR3	ENSSSCT00000082747	ENSSSCG00000006871	chr4	118103099	118152960	SLC35A3
chr1	107763560	+	0.00584279	UTR5	ENSSSCT00000005035	ENSSSCG00000004558	chr1	107690065	107884045	CSNK1G1
chr1	73241007	-	0.022964	UTR5	ENSSSCT00000058645	ENSSSCG00000031159	chr1	73184753	73360113	BEND3
chr4	130747511	+	0.000109433	UTR3	ENSSSCT00000007611	ENSSSCG00000006947	chr4	130702424	130749737	SYDE2
chr2	24875380	-	0.0342206	UTR3	ENSSSCT00000062140	ENSSSCG00000013294	chr2	24875381	25139191	LDLRAD3
chr3	80875709	-	0.0303146	UTR3	ENSSSCT00000009185	ENSSSCG00000008388	chr3	80870860	80911956	REL
chr1	71326583	-	3.33848e-07	UTR3	ENSSSCT00000004825	ENSSSCG00000004366	chr1	71314274	71360176	BVES
chr4	110621431	+	3.0438e-46	UTR3	ENSSSCT00000054588	ENSSSCG00000034883	chr4	110620039	110628833	AMIGO1
chr18	2893043	-	0.00010191	exonic	ENSSSCT00000017880	ENSSSCG00000016420	chr18	2885611	2898767	INSIG1
chr12	60910242	-	0.0318831	UTR3	ENSSSCT00000019648	ENSSSCG00000018053	chr12	60906718	60933945	MED9
chr15	25328673	+	1.60161e-08	UTR5	ENSSSCT00000017120	ENSSSCG00000015720	chr15	25328674	25383652	BIN1
Y	3370068	+	0.00884795	ncRNA_exonic	ENSSSCT00000079574	ENSSSCG00000051336	Y	3369044	3406249	ENSSSCG00000051336
chr3	44085387	-	0.00267603	UTR3	ENSSSCT00000041159	ENSSSCG00000008096	chr3	44085388	44148864	ZC3H6
chr14	42261540	+	0.020203	UTR3	ENSSSCT00000023224	ENSSSCG00000009946	chr14	42223725	42297113	SART3
chr1	132906728	-	0.0224787	UTR3	ENSSSCT00000055368	ENSSSCG00000039393	chr1	132902304	133016467	SPRED1
chr1	203699250	-	8.65306e-27	exonic	ENSSSCT00000089639	ENSSSCG00000045652	chr1	203699251	203699752	ENSSSCG00000045652
chr6	45968760	+	0.0091115	exonic	ENSSSCT00000044991	ENSSSCG00000031915	chr6	45942892	45975326	ZFP82
chr2	9414266	-	0.00270578	UTR3	ENSSSCT00000014282	ENSSSCG00000013066	chr2	9411942	9445832	INCENP
chr15	109883018	+	0.039226	UTR3	ENSSSCT00000017564	ENSSSCG00000016131	chr15	109695273	109886299	ADAM23
chr6	149049269	-	0.00569855	UTR3	ENSSSCT00000004222	ENSSSCG00000003815	chr6	149027980	149113169	ALG6
chr7	4727745	-	0.00551157	exonic	ENSSSCT00000049935	ENSSSCG00000038886	chr7	4692358	4750673	CAGE1
chr1	62945357	+	0.00129913	UTR3	ENSSSCT00000038684	ENSSSCG00000035648	chr1	62887881	62945583	MANEA
chr4	127262757	+	0.0100111	UTR3	ENSSSCT00000035464	ENSSSCG00000030801	chr4	127177202	127376861	ENSSSCG00000030801
chr7	90346589	+	0.00280903	UTR5	ENSSSCT00000002545	ENSSSCG00000002285	chr7	90346590	91041189	GPHN
chr4	93492391	-	1.07423e-125	UTR3	ENSSSCT00000007098	ENSSSCG00000006480	chr4	93490537	93496341	NAXE
chr5	4649691	+	0.000177898	UTR5	ENSSSCT00000000023	ENSSSCG00000000022	chr5	4649183	4655230	RTL6
chr8	137606296	-	0.000405216	exonic	ENSSSCT00000039154	ENSSSCG00000036555	chr8	137603847	137612651	PRDM8
chr6	42996833	+	0.036045	exonic	ENSSSCT00000003164	ENSSSCG00000002863	chr6	42988468	43003256	LRP3
chr17	5056583	-	0.00967306	exonic	ENSSSCT00000007650	ENSSSCG00000036785	chr17	5006620	5122113	MTMR7
chr6	54045118	+	0.0419213	UTR3	ENSSSCT00000003489	ENSSSCG00000003145	chr6	54034684	54047224	FUT2
chr6	68488262	+	0.000440911	exonic	ENSSSCT00000027190	ENSSSCG00000028572	chr6	68488263	68534004	ENSSSCG00000028572
chr5	225060	+	0.00839726	UTR3	ENSSSCT00000065849	ENSSSCG00000031420	chr5	220814	225319	SCO2
chr17	37178697	-	0.019948	UTR3	ENSSSCT00000007953	ENSSSCG00000007268	chr17	37178598	37189841	E2F1
chr3	37594747	+	0.00841573	UTR5	ENSSSCT00000008694	ENSSSCG00000007932	chr3	37591815	37602112	ROGDI
chr8	47812880	+	0.0179558	exonic	ENSSSCT00000038406	ENSSSCG00000031175	chr8	47702578	47838521	FNIP2
chr8	19341248	+	0.0200449	UTR3	ENSSSCT00000027484	ENSSSCG00000025902	chr8	19301248	19341478	ANAPC4
chr13	71649116	+	0.0362783	ncRNA_exonic	ENSSSCT00000068692	ENSSSCG00000051317	chr13	71646696	71650255	ENSSSCG00000051317
chr10	18213223	+	0.0182031	UTR3	ENSSSCT00000026658	ENSSSCG00000010879	chr10	17711443	18219870	KIF26B
chr11	23146388	-	5.44009e-11	UTR3	ENSSSCT00000010329	ENSSSCG00000009425	chr11	23141133	23159717	ENSSSCG00000009425
X	83889562	+	0.0196585	UTR5	ENSSSCT00000013690	ENSSSCG00000012521	X	83803101	83892476	GPRASP2
chr1	108730384	-	0.0236033	UTR3	ENSSSCT00000026677	ENSSSCG00000026571	chr1	108730294	108840211	RAB8B
chr6	973586	-	0.000828415	UTR5	ENSSSCT00000063526	ENSSSCG00000033920	chr6	964566	976832	CTU2
chr5	69853979	+	0.0212988	UTR3	ENSSSCT00000077265	ENSSSCG00000040373	chr5	69778950	69855297	BCL2L13
chr4	72694247	-	0.0381852	UTR5	ENSSSCT00000006828	ENSSSCG00000006231	chr4	72571874	72754432	CHD7
chr12	60909417	-	0.0183988	UTR3	ENSSSCT00000019648	ENSSSCG00000018053	chr12	60906718	60933945	MED9
chr8	6050948	-	0.021733	UTR3	ENSSSCT00000009548	ENSSSCG00000008728	chr8	6050949	6081310	ZBTB49
chr12	53552950	+	0.00329123	UTR5	ENSSSCT00000019572	ENSSSCG00000017986	chr12	53547009	53642406	NDEL1
chr1	18345637	-	0.00412915	UTR3	ENSSSCT00000047188	ENSSSCG00000004113	chr1	18345363	18513252	STXBP5
chr14	55128133	-	0.0434611	UTR3	ENSSSCT00000049036	ENSSSCG00000038853	chr14	55125409	55181687	GPR137B
chr7	29946894	-	0.00921951	UTR5	ENSSSCT00000051668	ENSSSCG00000039272	chr7	29934003	29961466	IP6K3
chr4	130742302	+	0.0319157	exonic	ENSSSCT00000007611	ENSSSCG00000006947	chr4	130702424	130749737	SYDE2
chr12	60908567	-	0.000713771	UTR3	ENSSSCT00000019648	ENSSSCG00000018053	chr12	60906718	60933945	MED9
chr13	29692116	-	7.33353e-06	exonic	ENSSSCT00000084431	ENSSSCG00000043557	chr13	29690217	29694680	ENSSSCG00000043557
chr10	26697155	+	0.018678	exonic	ENSSSCT00000029331	ENSSSCG00000027312	chr10	26627325	26703225	PTCH1
X	33680331	+	0.00109727	UTR3	ENSSSCT00000036076	ENSSSCG00000036246	X	33642015	33680580	GP91-PHOX
chr3	1236065	-	0.0179632	UTR3	ENSSSCT00000062437	ENSSSCG00000038766	chr3	1236066	1559041	MAD1L1
chr18	29233664	-	0.0243418	UTR5	ENSSSCT00000018105	ENSSSCG00000016629	chr18	29027810	29285494	ENSSSCG00000016629
chr14	20331929	+	0.000170186	UTR3	ENSSSCT00000037030	ENSSSCG00000009714	chr14	20144659	20332246	NEK1
chr6	63689021	+	0.02771	UTR3	ENSSSCT00000040551	ENSSSCG00000034013	chr6	63686546	63689297	TMEM88B
chr13	28903346	-	0.000657578	UTR3	ENSSSCT00000030079	ENSSSCG00000028643	chr13	28899797	28945072	SLC6A20
chr17	56954828	-	0.000195258	UTR3	ENSSSCT00000036639	ENSSSCG00000007493	chr17	56954829	56972798	ENSSSCG00000007493
chr4	51407622	-	0.0212137	UTR3	ENSSSCT00000057817	ENSSSCG00000006143	chr4	51407473	51468961	CA13
chr3	112804111	-	0.00642391	exonic	ENSSSCT00000009378	ENSSSCG00000008572	chr3	112799350	112817579	GAREM2
chr15	106135496	+	1.07175e-05	UTR3	ENSSSCT00000034069	ENSSSCG00000016113	chr15	105970427	106135730	BMPR2
chr6	49637872	+	0.00072939	UTR3	ENSSSCT00000003359	ENSSSCG00000029070	chr6	49619240	49638172	PAFAH1B3
chr10	68425127	-	0.00830336	UTR3	ENSSSCT00000040160	ENSSSCG00000029602	chr10	68416090	68535143	WDR37
X	41092989	+	1.02724e-05	UTR5	ENSSSCT00000057216	ENSSSCG00000012264	X	41089767	41118512	ENSSSCG00000012264
chr2	61047221	+	5.04126e-06	UTR3	ENSSSCT00000082963	ENSSSCG00000013861	chr2	61037858	61058388	SLC35E1
chr7	55900393	+	0.025945	UTR3	ENSSSCT00000047531	ENSSSCG00000037307	chr7	55840723	56045582	PRC1
chr14	57427428	-	0.0307315	UTR3	ENSSSCT00000011130	ENSSSCG00000010164	chr14	57424904	57481988	MAP3K21
chr18	5901804	+	2.35437e-05	UTR3	ENSSSCT00000017898	ENSSSCG00000016437	chr18	5854246	5902374	WDR86
chr13	31848487	-	0.017967	UTR3	ENSSSCT00000059156	ENSSSCG00000011382	chr13	31840300	31904348	USP4
chr5	30653599	+	0.0107224	UTR5	ENSSSCT00000000515	ENSSSCG00000000477	chr5	30645634	30697232	HELB
chr8	10897882	+	0.000869347	UTR3	ENSSSCT00000009559	ENSSSCG00000008738	chr8	10779332	10898193	CC2D2A
chr6	1092719	-	0.0100203	exonic	ENSSSCT00000053714	ENSSSCG00000040875	chr6	1091259	1108717	ZFPM1
chr9	122633166	+	0.00812253	ncRNA_exonic	ENSSSCT00000086647	ENSSSCG00000048488	chr9	122629453	122633607	ENSSSCG00000048488
chr1	154924116	+	0.00413338	exonic	ENSSSCT00000052578	ENSSSCG00000035941	chr1	154919550	154935564	DSEL
chr7	23222820	-	0.0303019	UTR5	ENSSSCT00000043250	ENSSSCG00000031492	chr7	23209172	23225509	PPP1R18
chr1	32963553	-	0.00406961	UTR3	ENSSSCT00000004642	ENSSSCG00000004201	chr1	32961754	33033019	TMEM200A
chr3	9757914	+	0.00940889	UTR3	ENSSSCT00000069793	ENSSSCG00000042324	chr3	9723548	9759020	PRKRIP1
chr6	1092994	-	0.0113471	exonic	ENSSSCT00000053714	ENSSSCG00000040875	chr6	1091259	1108717	ZFPM1
chr6	53141405	+	0.0254588	exonic	ENSSSCT00000039609	ENSSSCG00000003114	chr6	53131279	53161367	DHX34
chr1	248031755	+	0.0121668	UTR5	ENSSSCT00000053639	ENSSSCG00000031592	chr1	248031631	248179783	ZNF462
chr4	97908091	+	0.000309923	UTR3	ENSSSCT00000007259	ENSSSCG00000006625	chr4	97888460	97913283	RFX5
chr3	56811216	-	3.7812e-05	UTR5	ENSSSCT00000008982	ENSSSCG00000008201	chr3	56792388	56811790	CNNM3
chr6	54043543	+	0.00643241	UTR3	ENSSSCT00000003489	ENSSSCG00000003145	chr6	54034684	54047224	FUT2
chr13	131441296	-	0.0309528	exonic	ENSSSCT00000012937	ENSSSCG00000011825	chr13	131391798	131493624	ATP13A3
chr16	63448543	+	0.000203605	UTR3	ENSSSCT00000043377	ENSSSCG00000017038	chr16	63409932	63448881	PWWP2A
chr5	62676772	-	0.00417802	UTR3	ENSSSCT00000000721	ENSSSCG00000000665	chr5	62676223	62715071	RIMKLB
chr14	40887812	-	0.0299365	UTR3	ENSSSCT00000056417	ENSSSCG00000024329	chr14	40885524	40899039	C12orf43
chr15	56201169	+	0.0451127	exonic	ENSSSCT00000039578	ENSSSCG00000035366	chr15	56200045	56295091	MFHAS1
chr13	168597524	+	0.0311563	ncRNA_exonic	ENSSSCT00000066898	ENSSSCG00000049995	chr13	168569649	168655170	ENSSSCG00000049995
chr10	59205361	-	0.0452421	UTR3	ENSSSCT00000012160	ENSSSCG00000011111	chr10	59205262	59630102	CAMK1D
chr7	59351890	-	0.0067934	UTR5	ENSSSCT00000002139	ENSSSCG00000001910	chr7	59349674	59352807	ISLR
chr1	107669405	+	0.00385661	UTR3	ENSSSCT00000005031	ENSSSCG00000004554	chr1	107659501	107670978	PCLAF
chr6	46542132	-	0.000986785	exonic	ENSSSCT00000003256	ENSSSCG00000025590	chr6	46542033	46555695	ENSSSCG00000025590
chr3	55147500	-	0.0228401	exonic	ENSSSCT00000060705	ENSSSCG00000034715	chr3	55147376	55180694	ENSSSCG00000034715
chr13	30387129	-	0.000371967	UTR3	ENSSSCT00000041596	ENSSSCG00000039224	chr13	30385505	30411880	CSPG5
chr16	5191425	+	0.0366354	UTR3	ENSSSCT00000025512	ENSSSCG00000028239	chr16	4784380	5194189	FBXL7
X	124485234	+	9.1226e-07	UTR5	ENSSSCT00000013971	ENSSSCG00000012779	X	124485235	124503195	ABCD1
chr2	6471159	+	0.0190141	UTR5	ENSSSCT00000043957	ENSSSCG00000012974	chr2	6469254	6475035	CFL1
X	106237947	-	0.00580211	UTR3	ENSSSCT00000075387	ENSSSCG00000048443	X	106236748	106246378	APLN
chr12	47923176	+	0.00976363	UTR5	ENSSSCT00000073583	ENSSSCG00000040732	chr12	47922002	47933780	WDR81
chr3	18728598	-	0.0366219	ncRNA_exonic	ENSSSCT00000088381	ENSSSCG00000043962	chr3	18727749	18732835	ENSSSCG00000043962
X	97494324	+	0.00247274	UTR5	ENSSSCT00000013812	ENSSSCG00000012631	X	97494300	97543105	LONRF3
chr6	61825091	+	0.0372012	exonic	ENSSSCT00000039668	ENSSSCG00000038327	chr6	61810254	61828874	ENSSSCG00000038327
chr15	68646627	+	0.00534306	UTR3	ENSSSCT00000017305	ENSSSCG00000015893	chr15	68224395	68656318	SLC4A10
chr4	123638257	+	0.0237977	exonic	ENSSSCT00000007548	ENSSSCG00000006893	chr4	123440571	123666598	BCAR3
chr11	24215950	+	0.00930651	UTR3	ENSSSCT00000065032	ENSSSCG00000037572	chr11	24116985	24216219	EPSTI1
chr8	42150075	-	0.00586783	UTR3	ENSSSCT00000043439	ENSSSCG00000008850	chr8	42150001	42154651	ENSSSCG00000008850
chr2	141258347	-	0.00863019	UTR3	ENSSSCT00000025910	ENSSSCG00000026423	chr2	141258323	141276442	SLC23A1
X	106624170	-	0.0241793	exonic	ENSSSCT00000013837	ENSSSCG00000012656	X	106617749	106661110	ELF4
chr7	77650041	+	0.00488222	exonic	ENSSSCT00000031004	ENSSSCG00000022705	chr7	77638848	77654044	SALL2
chr10	46720776	+	0.0128995	UTR3	ENSSSCT00000022429	ENSSSCG00000026499	chr10	46593611	46720983	NMT2
chr6	61984176	-	0.0149718	exonic	ENSSSCT00000040721	ENSSSCG00000035387	chr6	61982502	61996227	ZNF550
chr8	102265581	+	0.0134432	UTR3	ENSSSCT00000009959	ENSSSCG00000009093	chr8	102213138	102266309	BBS7
chr9	122486715	+	0.0360444	exonic	ENSSSCT00000016927	ENSSSCG00000015538	chr9	122484004	122523068	KIAA1614
chr8	5023415	+	0.0178692	UTR3	ENSSSCT00000026533	ENSSSCG00000024399	chr8	4893505	5023644	EVC2
chr2	61429465	-	0.0385527	UTR3	ENSSSCT00000015126	ENSSSCG00000013848	chr2	61418055	61450413	RAB8A
chr2	80225495	-	0.000213686	UTR3	ENSSSCT00000058459	ENSSSCG00000014033	chr2	80225496	80246945	RMND5B
chr9	65948397	+	0.0497068	exonic	ENSSSCT00000016658	ENSSSCG00000015287	chr9	65910089	65954063	TMCC2
chr1	190893046	+	0.0321957	exonic	ENSSSCT00000019613	ENSSSCG00000041512	chr1	190892386	190893237	ENSSSCG00000041512
chr5	5071196	-	0.00115696	UTR5	ENSSSCT00000027711	ENSSSCG00000028346	chr5	5035893	5072484	SAMM50
chr4	109908338	-	0.022827	UTR5	ENSSSCT00000007459	ENSSSCG00000006810	chr4	109885116	109908476	KCNC4
chr13	91625419	-	8.67611e-06	UTR3	ENSSSCT00000012827	ENSSSCG00000011717	chr13	91625420	91680046	IGSF10
chr18	22979406	+	0.00899793	UTR3	ENSSSCT00000018070	ENSSSCG00000016597	chr18	22827029	22981890	POT1
chr15	109587545	+	0.0091535	exonic	ENSSSCT00000017563	ENSSSCG00000016130	chr15	109563440	109589700	ZDBF2
chr4	127079544	-	0.00797284	UTR5	ENSSSCT00000071025	ENSSSCG00000006917	chr4	126931849	127079843	LRRC8C
chr13	71779419	-	6.98323e-20	UTR3	ENSSSCT00000089194	ENSSSCG00000011615	chr13	71777420	71886581	RAB7A
chr8	56230613	-	0.0110492	exonic	ENSSSCT00000027317	ENSSSCG00000025792	chr8	56077021	56231920	NOA1
chr9	74638226	+	0.00917098	exonic	ENSSSCT00000016702	ENSSSCG00000015329	chr9	74635280	74940362	PPP1R9A
chr2	76487232	+	0.00385605	exonic	ENSSSCT00000049830	ENSSSCG00000032366	chr2	76475532	76501920	MOB3A
chr8	835239	+	0.0349888	UTR3	ENSSSCT00000040762	ENSSSCG00000008677	chr8	824999	837322	ENSSSCG00000008677
chr7	1988528	+	0.022647	UTR3	ENSSSCT00000058064	ENSSSCG00000036988	chr7	1980292	1988729	PSMG4
chr2	84697367	-	0.000591941	exonic	ENSSSCT00000015385	ENSSSCG00000014084	chr2	84689370	84730950	POC5
chr1	226966	+	0.000862657	ncRNA_exonic	ENSSSCT00000070783	ENSSSCG00000041881	chr1	226842	239393	ENSSSCG00000041881
chr1	196176405	+	0.000345415	UTR5	ENSSSCT00000005651	ENSSSCG00000005126	chr1	196176256	196274058	PLAA
chr1	248408362	+	0.0318351	ncRNA_exonic	ENSSSCT00000077774	ENSSSCG00000044363	chr1	248402632	248408716	ENSSSCG00000044363
chr1	139239958	+	0.0109338	UTR3	ENSSSCT00000005323	ENSSSCG00000004821	chr1	139191569	139240185	ASB7
chr6	54045243	+	0.0334462	UTR3	ENSSSCT00000003489	ENSSSCG00000003145	chr6	54034684	54047224	FUT2
chr7	24131362	-	0.0142252	UTR3	ENSSSCT00000027572	ENSSSCG00000023611	chr7	24088873	24155815	TNXB
chr3	47054319	+	0.00190365	UTR3	ENSSSCT00000047370	ENSSSCG00000035971	chr3	47052457	47054816	DUSP2
chr6	98540308	+	0.00447476	UTR3	ENSSSCT00000004076	ENSSSCG00000003679	chr6	98462827	98544477	PPP4R1
chr2	140263350	-	0.0071382	UTR3	ENSSSCT00000015654	ENSSSCG00000014329	chr2	140263301	140324425	CDC25C
chr16	79402554	-	0.0454778	exonic	ENSSSCT00000051343	ENSSSCG00000037791	chr16	79399139	79420317	ENSSSCG00000037791
chr6	63332823	+	0.00453967	UTR3	ENSSSCT00000027082	ENSSSCG00000030000	chr6	63322184	63336139	KLHL17
chr14	46401625	-	0.0316531	UTR3	ENSSSCT00000049833	ENSSSCG00000009973	chr14	46400026	46408366	RHBDD3
chr13	33037897	-	0.0114593	UTR3	ENSSSCT00000063015	ENSSSCG00000037433	chr13	33036898	33045596	C3orf18
chr9	27859102	+	0.0197877	UTR3	ENSSSCT00000016330	ENSSSCG00000014969	chr9	27812917	27859568	CEP57
chr1	74000708	-	0.00621913	UTR3	ENSSSCT00000004844	ENSSSCG00000004382	chr1	74000684	74078582	SEC63
chr15	128420617	+	0.0103497	exonic	ENSSSCT00000017687	ENSSSCG00000016243	chr15	128346373	128469213	RHBDD1
chr3	3633636	+	5.86921e-11	exonic	ENSSSCT00000008316	ENSSSCG00000007577	chr3	3622696	3642415	AP5Z1
chr12	38563350	+	0.000801794	UTR3	ENSSSCT00000087268	ENSSSCG00000017693	chr12	38461797	38585132	AATF
chr1	119588008	+	0.00903061	UTR3	ENSSSCT00000005105	ENSSSCG00000004622	chr1	119484397	119589868	GNB5
chr1	269398934	-	0.0415125	UTR5	ENSSSCT00000039132	ENSSSCG00000005671	chr1	269386650	269401331	CRAT
chr14	125121973	-	0.012314	ncRNA_exonic	ENSSSCT00000076793	ENSSSCG00000041274	chr14	125117949	125124085	ENSSSCG00000041274
chr17	32020583	+	0.0051136	UTR3	ENSSSCT00000007819	ENSSSCG00000007146	chr17	31994540	32021466	SIGLEC1
chr3	3635217	+	6.08572e-31	exonic	ENSSSCT00000008316	ENSSSCG00000007577	chr3	3622696	3642415	AP5Z1
chr1	193337172	-	0.000200123	ncRNA_exonic	ENSSSCT00000062307	ENSSSCG00000036551	chr1	192926741	193534428	ENSSSCG00000036551
chr10	46874506	-	0.00169429	UTR3	ENSSSCT00000049142	ENSSSCG00000011048	chr10	46862584	46900040	SUV39H2
chr9	100824496	-	0.0201381	ncRNA_exonic	ENSSSCT00000077954	ENSSSCG00000046599	chr9	100821472	100847084	ENSSSCG00000046599
chr1	203448194	+	0.0175566	UTR3	ENSSSCT00000005698	ENSSSCG00000005169	chr1	203444450	203451468	RPS6
chr12	5482487	+	0.00677246	UTR5	ENSSSCT00000018722	ENSSSCG00000017197	chr12	5482338	5510024	FBF1
chr8	42150251	+	0.00203794	exonic	ENSSSCT00000055969	ENSSSCG00000038095	chr8	42130972	42183331	ENSSSCG00000038095
chr4	94746677	-	0.000720183	exonic	ENSSSCT00000026700	ENSSSCG00000006533	chr4	94736643	94748117	ADAM15
chr6	7604123	+	0.0170859	UTR3	ENSSSCT00000023115	ENSSSCG00000038128	chr6	7420763	7604985	CDYL2
chr13	27853874	+	0.0476889	UTR3	ENSSSCT00000022569	ENSSSCG00000022195	chr13	27839212	27856431	ZKSCAN7
chr12	5768218	+	0.00488624	exonic	ENSSSCT00000025315	ENSSSCG00000023978	chr12	5732348	5770136	RECQL5
chr11	9524836	-	0.00190898	exonic	ENSSSCT00000010245	ENSSSCG00000009348	chr11	9520115	9618706	ENSSSCG00000009348
chr7	24131237	-	0.0220326	UTR3	ENSSSCT00000027572	ENSSSCG00000023611	chr7	24088873	24155815	TNXB
chr1	189497889	+	0.00445653	UTR5	ENSSSCT00000005606	ENSSSCG00000005086	chr1	189497815	189503500	SIX6
chr14	141331807	-	0.000279882	UTR3	ENSSSCT00000011807	ENSSSCG00000010791	chr14	141331808	141336633	FUOM
chr3	40241174	-	0.000714499	UTR5	ENSSSCT00000008786	ENSSSCG00000008018	chr3	40195649	40241283	MAPK8IP3
chr1	161551869	+	0.0410952	UTR3	ENSSSCT00000005413	ENSSSCG00000004907	chr1	161321273	161556537	CCBE1
chr13	120903723	-	0.00998395	ncRNA_exonic	ENSSSCT00000077158	ENSSSCG00000042725	chr13	120903724	120907790	ENSSSCG00000042725
chr4	98804350	-	1.24071e-06	UTR5	ENSSSCT00000007292	ENSSSCG00000038374	chr4	98800930	98814553	CIART
chr15	17092568	-	0.0277781	UTR5	ENSSSCT00000073000	ENSSSCG00000047029	chr15	17086919	17093232	ENSSSCG00000047029
X	60186529	-	0.000576432	UTR3	ENSSSCT00000013585	ENSSSCG00000012424	X	59998607	60313069	ABCB7
chr6	44966261	-	0.002509	UTR5	ENSSSCT00000063655	ENSSSCG00000033702	chr6	44960699	44966390	SBSN
chr9	109244815	+	0.000137296	exonic	ENSSSCT00000016832	ENSSSCG00000015450	chr9	109221772	109249324	ZNF786
chr18	16324572	+	0.00753237	UTR3	ENSSSCT00000047130	ENSSSCG00000016545	chr18	16052627	16350974	CHCHD3
chr7	78260082	-	0.0211578	UTR5	ENSSSCT00000067644	ENSSSCG00000031538	chr7	78243687	78262866	RNASE4
chr15	63492372	-	0.0137181	exonic	ENSSSCT00000017282	ENSSSCG00000015871	chr15	63487698	63505244	NR4A2
chr18	5901679	+	0.000154462	UTR3	ENSSSCT00000017898	ENSSSCG00000016437	chr18	5854246	5902374	WDR86
chr1	201544149	+	0.00037346	ncRNA_exonic	ENSSSCT00000080855	ENSSSCG00000051482	chr1	201513676	201545544	ENSSSCG00000051482
chr7	38263813	+	0.00148839	UTR3	ENSSSCT00000065918	ENSSSCG00000030196	chr7	38224330	38266419	CUL9
chr2	4949700	+	0.017851	UTR5	ENSSSCT00000041129	ENSSSCG00000012895	chr2	4949551	4961385	ENSSSCG00000012895
chr6	84426060	-	0.00273123	UTR5	ENSSSCT00000003963	ENSSSCG00000003569	chr6	84372649	84426997	SLC9A1
chr12	50734244	+	0.00292679	UTR3	ENSSSCT00000024304	ENSSSCG00000027100	chr12	50728676	50736075	MED31
chr9	120722434	+	0.0220215	UTR3	ENSSSCT00000016910	ENSSSCG00000015523	chr9	120398944	120723312	RALGPS2
chr1	108302757	+	0.0073888	exonic	ENSSSCT00000005038	ENSSSCG00000004561	chr1	108205580	108403885	HERC1
chr7	59504262	-	0.0255846	exonic	ENSSSCT00000002143	ENSSSCG00000001914	chr7	59481412	59505149	LOXL1
chr13	207050333	+	0.0247341	UTR3	ENSSSCT00000069853	ENSSSCG00000025525	chr13	207042942	207056771	ENSSSCG00000025525
chr12	55052483	-	3.94452e-49	exonic	ENSSSCT00000019595	ENSSSCG00000024416	chr12	55046895	55103427	MYH13
chr16	43702551	-	0.00311293	UTR3	ENSSSCT00000040629	ENSSSCG00000016943	chr16	43663002	44080499	ADAMTS6
chr6	84385860	-	0.0370255	exonic	ENSSSCT00000003963	ENSSSCG00000003569	chr6	84372649	84426997	SLC9A1
chr4	79679045	-	0.0172147	exonic	ENSSSCT00000006872	ENSSSCG00000006273	chr4	79674737	79687307	MCM4
chr12	681441	-	0.0190715	UTR5	ENSSSCT00000018646	ENSSSCG00000017128	chr12	661145	682433	HEXD
X	110876512	-	0.00538045	UTR5	ENSSSCT00000057498	ENSSSCG00000012693	X	110848235	110890120	ENSSSCG00000012693
chr8	30161728	-	0.0164043	UTR3	ENSSSCT00000023300	ENSSSCG00000026592	chr8	30159754	30180650	TLR6
chr6	170469659	-	0.0177574	UTR5	ENSSSCT00000038131	ENSSSCG00000003976	chr6	170413631	170485840	NFYC
chr3	29287461	-	0.00394521	exonic	ENSSSCT00000008636	ENSSSCG00000007881	chr3	29266236	29306116	ERCC4
chr6	669901	-	0.00135881	exonic	ENSSSCT00000022729	ENSSSCG00000023866	chr6	663109	712015	ACSF3
chr7	75701889	-	0.017371	UTR3	ENSSSCT00000002268	ENSSSCG00000002028	chr7	75694644	75709871	CMTM5
chr2	151600026	+	0.0385305	UTR5	ENSSSCT00000053803	ENSSSCG00000038453	chr2	151585274	151632099	SYNPO
chr16	43702901	-	0.00893706	UTR3	ENSSSCT00000040629	ENSSSCG00000016943	chr16	43663002	44080499	ADAMTS6
chr9	65947797	+	0.00771007	exonic	ENSSSCT00000016658	ENSSSCG00000015287	chr9	65910089	65954063	TMCC2
X	124662796	-	0.00236769	UTR3	ENSSSCT00000035394	ENSSSCG00000012792	X	124657675	124672235	RENBP
chr6	78788999	-	0.0186958	exonic	ENSSSCT00000091474	ENSSSCG00000041148	chr6	78767353	78789576	ENSSSCG00000041148
chr14	35550547	-	0.0117795	exonic	ENSSSCT00000010808	ENSSSCG00000009860	chr14	35444257	35575706	FBXW8
chr1	123635416	+	0.00937079	UTR3	ENSSSCT00000005147	ENSSSCG00000004661	chr1	123582433	123638239	MYEF2
chr14	30573422	+	0.00932321	ncRNA_exonic	ENSSSCT00000071856	ENSSSCG00000046470	chr14	30569536	30576487	ENSSSCG00000046470
chr11	11281224	+	0.0160748	exonic	ENSSSCT00000010247	ENSSSCG00000034348	chr11	11084534	11722852	NBEA
chr13	1460753	-	0.00546434	UTR3	ENSSSCT00000083235	ENSSSCG00000011183	chr13	1438615	1612676	ATP2C1
chr4	433849	-	0.00160012	ncRNA_exonic	ENSSSCT00000046804	ENSSSCG00000040582	chr4	432850	442832	ENSSSCG00000040582
chr6	67323384	-	0.00109118	exonic	ENSSSCT00000003745	ENSSSCG00000003376	chr6	67316819	67353106	PLEKHG5
X	51193804	-	0.000460461	UTR5	ENSSSCT00000032193	ENSSSCG00000027657	X	51155819	51231519	ZC4H2
chr12	18876027	+	0.000837686	UTR3	ENSSSCT00000018895	ENSSSCG00000017357	chr12	18775422	18877381	ITGA2B
chr14	9434448	+	0.0124764	UTR3	ENSSSCT00000010579	ENSSSCG00000009650	chr14	9197394	9434993	DOCK5
chr13	140863542	-	0.00861814	exonic	ENSSSCT00000031238	ENSSSCG00000026224	chr13	140837081	140948253	ARHGAP31
chr8	104496698	+	4.06693e-55	UTR3	ENSSSCT00000043907	ENSSSCG00000031773	chr8	104494290	104497289	C4orf3
chr17	8562623	-	0.0194822	ncRNA_exonic	ENSSSCT00000077056	ENSSSCG00000045391	chr17	8562124	8563363	ENSSSCG00000045391
chr4	42878253	-	0.0234071	UTR3	ENSSSCT00000039970	ENSSSCG00000006108	chr4	42878254	42931121	TMEM67
chr1	119587883	+	0.0100693	UTR3	ENSSSCT00000005105	ENSSSCG00000004622	chr1	119484397	119589868	GNB5
chr7	29949019	-	0.0167169	UTR5	ENSSSCT00000051668	ENSSSCG00000039272	chr7	29934003	29961466	IP6K3
chr6	54044343	+	0.0454054	UTR3	ENSSSCT00000003489	ENSSSCG00000003145	chr6	54034684	54047224	FUT2
chr5	19247924	+	0.0311952	UTR3	ENSSSCT00000065456	ENSSSCG00000040798	chr5	19245851	19248172	ENSSSCG00000040798
chr13	31653818	-	0.000195443	exonic	ENSSSCT00000012448	ENSSSCG00000011370	chr13	31650875	31656326	DALRD3
chr11	15940331	+	0.00326671	UTR3	ENSSSCT00000057665	ENSSSCG00000033570	chr11	15876709	15942070	ENSSSCG00000033570
chr10	38679788	+	0.0262974	UTR3	ENSSSCT00000048745	ENSSSCG00000038811	chr10	38438413	38681037	MOB3B
chr13	205176064	-	0.00514951	UTR3	ENSSSCT00000013218	ENSSSCG00000012084	chr13	205173515	205241458	PRDM15
chr3	90913978	+	0.007964	UTR3	ENSSSCT00000022921	ENSSSCG00000026180	chr3	89799543	90914205	NRXN1
chr4	89393954	+	0.00212265	UTR3	ENSSSCT00000006982	ENSSSCG00000006372	chr4	89375545	89394187	ARHGAP30
chr1	237567	+	0.00661437	ncRNA_exonic	ENSSSCT00000072648	ENSSSCG00000041881	chr1	226842	239393	ENSSSCG00000041881
chr17	61969070	+	0.000554741	UTR3	ENSSSCT00000045230	ENSSSCG00000039419	chr17	61947595	61970779	SLCO4A1
chr7	29055690	+	4.75271e-20	exonic	ENSSSCT00000001671	ENSSSCG00000001499	chr7	28812334	29300153	DST
chr3	41895731	-	0.0032016	UTR3	ENSSSCT00000008839	ENSSSCG00000008066	chr3	41890982	41918715	ZNF484
chr1	128084224	+	0.00270573	UTR5	ENSSSCT00000005201	ENSSSCG00000004709	chr1	128084050	128094617	ZSCAN29
chr6	92502588	-	0.0157792	UTR3	ENSSSCT00000041652	ENSSSCG00000036709	chr6	92489921	92537594	OSCP1
chr13	138427624	-	0.0417033	UTR3	ENSSSCT00000034076	ENSSSCG00000011877	chr13	138427525	138504310	CD86
chr6	15706675	-	0.00314849	exonic	ENSSSCT00000003049	ENSSSCG00000002752	chr6	15698176	16023169	ZFHX3
chr1	248094436	+	0.000651964	exonic	ENSSSCT00000051400	ENSSSCG00000031592	chr1	248031631	248179783	ZNF462
chr7	21989815	+	0.00126085	UTR5	ENSSSCT00000001300	ENSSSCG00000001202	chr7	21981356	22011463	ENSSSCG00000001202
chr12	811986	+	0.019011	ncRNA_exonic	ENSSSCT00000069885	ENSSSCG00000044226	chr12	808153	814703	ENSSSCG00000044226
chr14	56675705	+	0.00181811	exonic	ENSSSCT00000011124	ENSSSCG00000010160	chr14	56669216	56746537	TARBP1
chr3	38173199	+	0.000497651	UTR5	ENSSSCT00000045205	ENSSSCG00000007950	chr3	38103923	38303538	ADCY9
chr7	96945425	+	0.0158493	UTR3	ENSSSCT00000002613	ENSSSCG00000002349	chr7	96868157	96949358	ACOT4
chr1	260899449	-	0.00374054	UTR3	ENSSSCT00000044084	ENSSSCG00000005510	chr1	260899450	260920111	PHF19
chr4	178092	-	0.00766447	UTR3	ENSSSCT00000046684	ENSSSCG00000035123	chr4	175843	181063	COMMD5
chr9	131891333	+	0.00781092	ncRNA_exonic	ENSSSCT00000090187	ENSSSCG00000048430	chr9	131891134	131931880	ENSSSCG00000048430
chr1	16266180	+	8.69973e-05	UTR3	ENSSSCT00000004540	ENSSSCG00000004105	chr1	16249546	16267624	NUP43
chr14	74886078	+	0.00586305	exonic	ENSSSCT00000060717	ENSSSCG00000023662	chr14	74850931	74891529	CHST3
chr9	133251605	+	0.00313086	UTR3	ENSSSCT00000076718	ENSSSCG00000015613	chr9	133187740	133253072	C1orf74
chr7	42321183	+	0.00150075	exonic	ENSSSCT00000001932	ENSSSCG00000030197	chr7	42217588	42332518	CD2AP
chr6	63004496	+	0.0060168	UTR3	ENSSSCT00000004427	ENSSSCG00000004004	chr6	62992517	63005748	ZNF584
chr12	44942171	-	0.00585805	UTR3	ENSSSCT00000019342	ENSSSCG00000017770	chr12	44942147	44949129	PROCA1
chr9	92384470	+	0.0255958	UTR5	ENSSSCT00000028274	ENSSSCG00000029174	chr9	92372069	92450367	CCDC126
chr7	36846419	+	0.0172865	UTR3	ENSSSCT00000001801	ENSSSCG00000001620	chr7	36828988	36846994	MDFI
chr7	24227822	-	0.00190279	UTR3	ENSSSCT00000001592	ENSSSCG00000001439	chr7	24227573	24229985	GPSM3
chr4	71463	-	0.0243944	exonic	ENSSSCT00000039223	ENSSSCG00000036160	chr4	45993	82270	ZNF250
chr2	79581812	-	0.000921393	exonic	ENSSSCT00000047752	ENSSSCG00000028295	chr2	79579738	79601137	ZNF354B
chr14	55125408	-	9.8622e-05	UTR3	ENSSSCT00000056663	ENSSSCG00000038853	chr14	55125409	55181687	GPR137B
chr3	5111237	+	3.18506e-05	UTR3	ENSSSCT00000069652	ENSSSCG00000007592	chr3	5075037	5113622	EIF2AK1
chr6	91365990	-	0.000528436	ncRNA_exonic	ENSSSCT00000084106	ENSSSCG00000044383	chr6	91363792	91366635	ENSSSCG00000044383
chr9	17414289	-	0.000716259	UTR3	ENSSSCT00000016258	ENSSSCG00000014903	chr9	17410499	17446603	CCDC90B
chr7	68576152	-	0.00336662	UTR3	ENSSSCT00000025682	ENSSSCG00000022679	chr7	68576153	68594077	COCH
chr1	73131064	+	0.00979961	UTR3	ENSSSCT00000049984	ENSSSCG00000037071	chr1	73130865	73131269	ENSSSCG00000037071
chr13	29878077	+	0.00152369	UTR3	ENSSSCT00000012406	ENSSSCG00000011330	chr13	29847452	29878286	NBEAL2
chr10	20065063	-	0.006104	exonic	ENSSSCT00000011923	ENSSSCG00000010897	chr10	20046025	20089871	ZBTB41
chr1	269081057	+	0.000608701	UTR3	ENSSSCT00000006220	ENSSSCG00000005657	chr1	269070512	269081334	PKN3
chr6	155681805	-	0.00261704	UTR3	ENSSSCT00000055782	ENSSSCG00000036145	chr6	155681781	155754272	PRKAA2
chr11	18268426	-	8.98128e-06	exonic	ENSSSCT00000010294	ENSSSCG00000009395	chr11	18252527	18297826	SETDB2
chr7	31215880	+	0.0108255	UTR3	ENSSSCT00000029389	ENSSSCG00000001537	chr7	31160648	31216413	ZNF76
chr7	24149412	-	0.00190951	UTR5	ENSSSCT00000050115	ENSSSCG00000023611	chr7	24088873	24155815	TNXB
chr8	132077561	-	0.0128179	exonic	ENSSSCT00000029989	ENSSSCG00000026655	chr8	132035156	132249411	PTPN13
chr4	93556723	+	0.0148224	UTR3	ENSSSCT00000007092	ENSSSCG00000006475	chr4	93513079	93559020	IQGAP3
chr17	37200627	-	0.00302917	UTR3	ENSSSCT00000053969	ENSSSCG00000034625	chr17	37199003	37218126	ENSSSCG00000034625
chr6	13656599	+	0.00166182	exonic	ENSSSCT00000039614	ENSSSCG00000040629	chr6	13588775	13678738	IL34
chr4	41822274	+	0.0101594	UTR3	ENSSSCT00000006686	ENSSSCG00000006095	chr4	41804359	41822453	CCNE2
chr7	75703901	+	6.73989e-37	UTR3	ENSSSCT00000035069	ENSSSCG00000002029	chr7	75650445	75709232	MYH7
chr1	269911913	-	0.0165915	UTR3	ENSSSCT00000006255	ENSSSCG00000005688	chr1	269911789	269924462	PTGES
chr16	63145467	+	0.0191348	UTR3	ENSSSCT00000058179	ENSSSCG00000038662	chr16	63138616	63145655	ZBED8
chr4	123641791	+	0.000261607	exonic	ENSSSCT00000007548	ENSSSCG00000006893	chr4	123440571	123666598	BCAR3
chr15	47755636	+	0.00074914	ncRNA_exonic	ENSSSCT00000079123	ENSSSCG00000041466	chr15	47754212	47759156	ENSSSCG00000041466
chr14	74885852	-	0.00251692	UTR5	ENSSSCT00000027706	ENSSSCG00000010281	chr14	74734189	74887763	PSAP
chr15	139335626	+	0.00972127	ncRNA_exonic	ENSSSCT00000067206	ENSSSCG00000044058	chr15	139334300	139338125	ENSSSCG00000044058
chr1	103882414	+	0.000693021	UTR3	ENSSSCT00000005005	ENSSSCG00000004531	chr1	103861246	103887284	C18orf54
chr8	834232	+	0.0208568	exonic	ENSSSCT00000040762	ENSSSCG00000008677	chr8	824999	837322	ENSSSCG00000008677
chr7	38205447	+	0.0470827	UTR3	ENSSSCT00000001851	ENSSSCG00000001660	chr7	38135666	38205657	PTK7
X	53800905	+	0.0333411	UTR3	ENSSSCT00000013528	ENSSSCG00000012371	X	53609176	53805578	AR
chr11	65328207	-	0.0206667	UTR3	ENSSSCT00000077595	ENSSSCG00000009502	chr11	65307150	65477490	UGGT2
chr13	70017482	+	2.50199e-05	exonic	ENSSSCT00000012696	ENSSSCG00000011599	chr13	69949584	70088719	GRIP2
chr14	73088281	-	0.000235427	exonic	ENSSSCT00000011229	ENSSSCG00000010259	chr14	73077172	73088800	TYSND1
X	106399254	-	0.0165424	ncRNA_exonic	ENSSSCT00000085694	ENSSSCG00000042962	X	106397299	106399548	ENSSSCG00000042962
chr8	40145330	-	4.87724e-05	exonic	ENSSSCT00000009672	ENSSSCG00000008836	chr8	39715534	40145887	SCFD2
chr7	99697230	+	0.0413756	UTR3	ENSSSCT00000002655	ENSSSCG00000002388	chr7	99514168	99699011	ESRRB
chr10	8559353	-	0.0398058	ncRNA_exonic	ENSSSCT00000049318	ENSSSCG00000038539	chr10	8559279	8946426	ENSSSCG00000038539
chr15	137826327	-	1.10212e-05	exonic	ENSSSCT00000017793	ENSSSCG00000016338	chr15	137793419	137837236	PER2
chr16	48974160	+	0.00919115	UTR3	ENSSSCT00000074009	ENSSSCG00000048350	chr16	48960941	48974694	ENSSSCG00000048350
chr10	28872214	-	0.000149337	ncRNA_exonic	ENSSSCT00000075404	ENSSSCG00000038150	chr10	28860854	28995517	ENSSSCG00000038150
chr11	3792061	+	0.00537588	UTR3	ENSSSCT00000052770	ENSSSCG00000035421	chr11	3278071	3793881	ATP8A2
chr17	47472765	+	0.00133006	UTR3	ENSSSCT00000008084	ENSSSCG00000030820	chr17	47376115	47475718	STK4
chr3	25125758	+	0.00175452	UTR3	ENSSSCT00000081830	ENSSSCG00000046747	chr3	25067705	25125977	ENSSSCG00000046747
X	106622073	-	0.000713691	exonic	ENSSSCT00000013837	ENSSSCG00000012656	X	106617749	106661110	ELF4
chr3	39184387	-	0.0347032	UTR3	ENSSSCT00000082790	ENSSSCG00000026248	chr3	39184388	39213292	ENSSSCG00000026248
chr6	166493348	+	0.00220353	UTR3	ENSSSCT00000072956	ENSSSCG00000029808	chr6	166353934	166494698	EIF2B3
chr16	18333834	+	0.00436352	UTR5	ENSSSCT00000023589	ENSSSCG00000016810	chr16	18304847	18355538	ENSSSCG00000016810
chr4	70980604	+	0.00365262	UTR3	ENSSSCT00000039902	ENSSSCG00000037637	chr4	70961465	71021839	GGH
chr4	98804225	-	3.94403e-08	UTR5	ENSSSCT00000007292	ENSSSCG00000038374	chr4	98800930	98814553	CIART
chr2	32030215	-	0.00487188	UTR3	ENSSSCT00000070653	ENSSSCG00000013331	chr2	32028091	32243924	METTL15
chr2	74018956	+	0.0265631	exonic	ENSSSCT00000028315	ENSSSCG00000024771	chr2	74004550	74021094	TICAM1
chr14	89651804	-	0.00367664	UTR3	ENSSSCT00000050976	ENSSSCG00000010385	chr14	89607608	89739272	VSTM4
chr2	60163149	-	0.0334822	UTR5	ENSSSCT00000044380	ENSSSCG00000013883	chr2	60138303	60197611	COLGALT1
chr2	4903568	+	0.00321662	exonic	ENSSSCT00000014095	ENSSSCG00000012893	chr2	4855425	4909860	UNC93B1
chr7	20850418	-	0.000618841	UTR3	ENSSSCT00000068559	ENSSSCG00000051689	chr7	20846244	20857940	ENSSSCG00000051689
chr3	112311304	-	0.00181517	ncRNA_exonic	ENSSSCT00000072909	ENSSSCG00000048033	chr3	112308405	112318450	ENSSSCG00000048033
chr2	79493429	-	0.00870109	UTR3	ENSSSCT00000030072	ENSSSCG00000027351	chr2	79491655	79549926	ZNF454
chr9	12558744	+	0.00617942	exonic	ENSSSCT00000078003	ENSSSCG00000042960	chr9	12558545	12573582	ENSSSCG00000042960
chr10	38797414	-	0.000492715	UTR3	ENSSSCT00000050983	ENSSSCG00000036693	chr10	38797315	38818047	ZNF658
chr3	17406422	+	0.000950775	UTR5	ENSSSCT00000008514	ENSSSCG00000007767	chr3	17406273	17416804	ZNF668
chr12	40064705	+	0.0013495	exonic	ENSSSCT00000023297	ENSSSCG00000032552	chr12	40054150	40151043	ENSSSCG00000032552
chr8	108802765	+	1.94684e-05	exonic	ENSSSCT00000018625	ENSSSCG00000009122	chr8	108726113	108803559	ARSJ
chr10	58075884	+	0.00752865	exonic	ENSSSCT00000060454	ENSSSCG00000036044	chr10	58072946	58076468	ENSSSCG00000036044
chr17	48673032	-	0.04237	UTR5	ENSSSCT00000068754	ENSSSCG00000051117	chr17	48670633	48679879	ENSSSCG00000051117
chr12	44637045	-	2.76313e-05	UTR3	ENSSSCT00000025790	ENSSSCG00000027801	chr12	44617499	44660271	VTN
chr8	3218441	-	0.00687297	exonic	ENSSSCT00000037785	ENSSSCG00000037539	chr8	3207098	3760393	SORCS2
X	89742112	-	0.0456605	exonic	ENSSSCT00000043872	ENSSSCG00000037581	X	89742113	89742550	KCNE5
chr2	142326348	-	0.0309095	UTR3	ENSSSCT00000065628	ENSSSCG00000014368	chr2	142326349	142339087	ENSSSCG00000014368
chr15	17549855	-	0.023536	UTR3	ENSSSCT00000055235	ENSSSCG00000015701	chr15	17544806	17918944	MGAT5
chr2	118774218	+	0.0227827	exonic	ENSSSCT00000015531	ENSSSCG00000014213	chr2	118439403	118882296	KCNN2
X	95034948	-	0.000131161	ncRNA_exonic	ENSSSCT00000033169	ENSSSCG00000030936	X	95034874	95135641	ENSSSCG00000030936
chr13	148039394	-	0.00352217	UTR3	ENSSSCT00000043186	ENSSSCG00000022081	chr13	147778053	148087744	PHLDB2
chr6	72961293	-	0.0287675	UTR5	ENSSSCT00000003830	ENSSSCG00000003449	chr6	72935493	72961920	LRRC38
chr8	76108152	-	0.0166163	exonic	ENSSSCT00000009868	ENSSSCG00000009011	chr8	76104853	76148616	FHDC1
chr3	482488	-	0.0197719	ncRNA_exonic	ENSSSCT00000083806	ENSSSCG00000042876	chr3	481239	483606	ENSSSCG00000042876
chr13	91625371	+	4.40596e-21	UTR3	ENSSSCT00000012824	ENSSSCG00000011714	chr13	91271734	91625866	MED12L
chr10	48164171	-	0.0329073	UTR5	ENSSSCT00000061232	ENSSSCG00000026354	chr10	48061727	48164499	ENSSSCG00000026354
chr4	100451667	-	0.00014083	exonic	ENSSSCT00000007351	ENSSSCG00000006704	chr4	100446924	100479131	ENSSSCG00000006704
X	56461719	+	0.0164984	UTR3	ENSSSCT00000034090	ENSSSCG00000012376	X	56449422	56462311	GDPD2
chr10	699377	-	0.000514335	UTR3	ENSSSCT00000052320	ENSSSCG00000032055	chr10	694445	725340	RO60
chr6	166946438	-	0.00588554	ncRNA_exonic	ENSSSCT00000075854	ENSSSCG00000045223	chr6	166945389	166957170	ENSSSCG00000045223
chr3	17778745	+	0.000811381	ncRNA_exonic	ENSSSCT00000075688	ENSSSCG00000050672	chr3	17778471	17788002	ENSSSCG00000050672
chr11	56510233	-	0.000406743	UTR3	ENSSSCT00000010401	ENSSSCG00000009486	chr11	56508709	56522212	SLITRK6
chr18	33308116	-	0.0114415	UTR3	ENSSSCT00000078366	ENSSSCG00000025910	chr18	33306892	33423873	ZNF277
chr9	12656881	-	0.0115407	UTR3	ENSSSCT00000016246	ENSSSCG00000014891	chr9	12656882	12851402	GAB2
chr3	103095239	+	0.00216482	UTR3	ENSSSCT00000050794	ENSSSCG00000008496	chr3	103041224	103096738	EIF2AK2
chr9	763497	+	3.17145e-15	exonic	ENSSSCT00000015917	ENSSSCG00000014567	chr9	738551	764472	TRIM66
chr12	22143395	-	0.00350393	UTR5	ENSSSCT00000019030	ENSSSCG00000017479	chr12	22120544	22164631	WIPF2
chr15	137706475	+	0.0116146	UTR3	ENSSSCT00000017788	ENSSSCG00000016335	chr15	137675710	137706662	ESPNL
chr1	142454022	+	0.00969513	exonic	ENSSSCT00000005337	ENSSSCG00000004835	chr1	142448689	142454697	MAGEL2
chr14	1449431	+	0.0108263	ncRNA_exonic	ENSSSCT00000067181	ENSSSCG00000044399	chr14	1446099	1453981	ENSSSCG00000044399
chr13	23307280	+	0.00124093	UTR3	ENSSSCT00000084183	ENSSSCG00000011258	chr13	23278932	23322541	EXOG
chr7	96901130	+	0.00872488	exonic	ENSSSCT00000043809	ENSSSCG00000002349	chr7	96868157	96949358	ACOT4
chr3	17778552	-	0.00012594	ncRNA_exonic	ENSSSCT00000073376	ENSSSCG00000051287	chr3	17778478	17788000	ENSSSCG00000051287
chr5	62679815	-	0.0016196	UTR3	ENSSSCT00000000721	ENSSSCG00000000665	chr5	62676223	62715071	RIMKLB
chr5	53781210	-	0.000579376	exonic	ENSSSCT00000000633	ENSSSCG00000000588	chr5	53760818	54017186	PLEKHA5
chr6	61825266	+	1.72947e-05	exonic	ENSSSCT00000039668	ENSSSCG00000038327	chr6	61810254	61828874	ENSSSCG00000038327
chr13	9844590	+	0.000432227	ncRNA_exonic	ENSSSCT00000067145	ENSSSCG00000041218	chr13	9844341	9918869	ENSSSCG00000041218
chr7	2567780	-	0.0281115	ncRNA_exonic	ENSSSCT00000044552	ENSSSCG00000033701	chr7	2487599	2569284	ENSSSCG00000033701
chr7	2567580	-	0.0272297	ncRNA_exonic	ENSSSCT00000044552	ENSSSCG00000033701	chr7	2487599	2569284	ENSSSCG00000033701
chr2	502063	-	0.000291134	exonic	ENSSSCT00000033991	ENSSSCG00000012843	chr2	499297	505005	PIDD1
chr6	84385735	-	0.000279958	exonic	ENSSSCT00000003963	ENSSSCG00000003569	chr6	84372649	84426997	SLC9A1
chr1	99841915	+	0.000169534	UTR5	ENSSSCT00000086998	ENSSSCG00000041158	chr1	99841641	99847961	ENSSSCG00000041158
chr6	61825045	-	1.07365e-05	exonic	ENSSSCT00000048538	ENSSSCG00000033122	chr6	61821871	61826661	ENSSSCG00000033122
Y	6511355	-	6.11018e-09	UTR3	ENSSSCT00000014026	ENSSSCG00000039926	Y	6511356	6524994	ENSSSCG00000039926
