# Supplementary material for: Transcriptome-wide analysis of RNA m6A methylation regulation of muscle development in Queshan Black pigs
Source: BMC Genomics. 2023 May 4;24:239. doi: 10.1186/s12864-023-09346-w (PMC10161540; doi:10.1186/s12864-023-09346-w)
Supplement: Supplementary file 6 — Additional file 6: Table S6. All KEGG pathways for the DMGs. [file 12864_2023_9346_MOESM6_ESM.xlsx]

## Sheet: Sheet1
Table S6. All KEGG pathways for the DMGs.
#Term	Database	ID	Input number	Background number	P-Value	Corrected P-Value	Input
Circadian rhythm	KEGG PATHWAY	ssc04710	5	30	0.000242893	0.0389733	FBXL3|PER2|CSNK1D|PRKAA2|RORA
Lysine degradation	KEGG PATHWAY	ssc00310	6	58	0.000608643	0.0631914	KMT2C|SUV39H2|PRDM2|ALDH7A1|NSD1|SETDB2
Hedgehog signaling pathway	KEGG PATHWAY	ssc04340	5	44	0.00118398	0.0844683	CSNK1G3|CSNK1D|CSNK1G1|CCND2|KIF7
Platelet activation	KEGG PATHWAY	ssc04611	8	122	0.00133819	0.0844683	ITGA2B|ROCK1|CAMKK1|ADCY9|PIK3R6|PIK3R5|LYN|GNAI3
Oxytocin signaling pathway	KEGG PATHWAY	ssc04921	8	148	0.00415337	0.155972	NFATC1|NFATC2|PRKAA2|ROCK1|ADCY9|PIK3R6|PIK3R5|GNAI3
Yersinia infection	KEGG PATHWAY	ssc05135	7	125	0.00598282	0.197622	NFATC1|NFATC2|SKAP2|PKN3|ROCK1|MAP2K3|WIPF2
Protein processing in endoplasmic reticulum	KEGG PATHWAY	ssc04141	8	161	0.00667076	0.197622	EIF2AK1|EIF2AK2|ERO1B|YOD1|SEC63|MAN1C1|PLAA|HSPA1L
p53 signaling pathway	KEGG PATHWAY	ssc04115	5	69	0.00718827	0.201386	SESN3|CCND2|PMAIP1|CYCS|PIDD1
cGMP-PKG signaling pathway	KEGG PATHWAY	ssc04022	8	167	0.0081616	0.220134	NFATC1|NFATC2|MYH7|ROCK1|ADCY9|PIK3R6|PIK3R5|GNAI3
Apelin signaling pathway	KEGG PATHWAY	ssc04371	7	134	0.00848109	0.220134	SLC9A1|ADCY9|PRKAA2|PIK3R6|PIK3R5|APLN|GNAI3
Toxoplasmosis	KEGG PATHWAY	ssc05145	6	103	0.00893876	0.22221	CYCS|MAP2K3|PIK3R6|PIK3R5|GNAI3|HSPA1L
PI3K-Akt signaling pathway	KEGG PATHWAY	ssc04151	12	335	0.0120473	0.267849	ITGB5|CSF1R|ITGA2B|PKN3|CCND2|TNXB|PRKAA2|VTN|PIK3R6|PIK3R5|TNC|PHLPP1
ECM-receptor interaction	KEGG PATHWAY	ssc04512	5	84	0.015219	0.273909	ITGA2B|ITGB5|TNXB|TNC|VTN
Thyroid hormone signaling pathway	KEGG PATHWAY	ssc04919	6	117	0.0155492	0.273909	SLC9A1|MED13L|MED12L|NOTCH4|PLCE1|MYH7
Endocytosis	KEGG PATHWAY	ssc04144	9	238	0.0205105	0.308027	RAB7A|RAB11FIP5|RAB31|WWP1|AP2M1|CLTC|WIPF2|BIN1|HSPA1L
Measles	KEGG PATHWAY	ssc05162	6	136	0.0290693	0.35142	IFIH1|CCND2|EIF2AK1|EIF2AK2|CYCS|HSPA1L
Kaposi sarcoma-associated herpesvirus infection	KEGG PATHWAY	ssc05167	7	177	0.0315855	0.35261	NFATC1|NFATC2|EIF2AK2|CYCS|PIK3R6|PIK3R5|LYN
Adrenergic signaling in cardiomyocytes	KEGG PATHWAY	ssc04261	6	143	0.0355441	0.35261	MYH7|ADCY9|PIK3R6|PIK3R5|GNAI3|SLC9A1
Endocrine and other factor-regulated calcium reabsorption	KEGG PATHWAY	ssc04961	3	46	0.0455468	0.35261	AP2M1|ADCY9|CLTC
Pathways in cancer	KEGG PATHWAY	ssc05200	14	506	0.0470343	0.35261	PMAIP1|RASGRP4|PLEKHG5|NOTCH4|ITGA2B|CCND2|CSF1R|ADCY9|RET|ROCK1|STK4|CYCS|KIF7|GNAI3
Focal adhesion	KEGG PATHWAY	ssc04510	7	194	0.0471107	0.35261	ITGB5|ITGA2B|CCND2|TNXB|ROCK1|VTN|TNC
Wnt signaling pathway	KEGG PATHWAY	ssc04310	6	155	0.0486619	0.35261	NFATC1|NFATC2|ZNRF3|CHD8|CCND2|INVS
Glycosaminoglycan biosynthesis - chondroitin sulfate / dermatan sulfate	KEGG PATHWAY	ssc00532	2	20	0.0493168	0.35261	B3GALT6|CHST3
Fanconi anemia pathway	KEGG PATHWAY	ssc03460	3	49	0.052747	0.35261	REV3L|ERCC4|RPA2
Amino sugar and nucleotide sugar metabolism	KEGG PATHWAY	ssc00520	3	49	0.052747	0.35261	RENBP|NPL|HK2
MicroRNAs in cancer	KEGG PATHWAY	ssc05206	8	244	0.055157	0.35261	TP63|CDC25C|CCND2|TNXB|ROCK1|NOTCH4|BMPR2|TNC
N-Glycan biosynthesis	KEGG PATHWAY	ssc00510	3	50	0.0552616	0.35261	DOLPP1|MAN1C1|ALG6
Valine, leucine and isoleucine degradation	KEGG PATHWAY	ssc00280	3	50	0.0552616	0.35261	HMGCS1|ACSF3|ALDH7A1
Protein digestion and absorption	KEGG PATHWAY	ssc04974	4	86	0.0595549	0.35261	SLC1A5|COL14A1|COL11A1|KCNE3
Progesterone-mediated oocyte maturation	KEGG PATHWAY	ssc04914	4	88	0.0635379	0.35261	CDC25C|CPEB4|ADCY9|GNAI3
Hypertrophic cardiomyopathy (HCM)	KEGG PATHWAY	ssc05410	4	89	0.0655806	0.35261	ITGA2B|ITGB5|MYH7|PRKAA2
Legionellosis	KEGG PATHWAY	ssc05134	3	54	0.0658762	0.35261	CLK1|CYCS|HSPA1L
Folate biosynthesis	KEGG PATHWAY	ssc00790	2	24	0.0665193	0.35261	GGH|GPHN
Rap1 signaling pathway	KEGG PATHWAY	ssc04015	7	211	0.0668121	0.35261	ITGA2B|CSF1R|ADCY9|DOCK4|MAP2K3|PLCE1|GNAI3
Transcriptional misregulation in cancer	KEGG PATHWAY	ssc05202	6	170	0.0687692	0.35261	CCND2|CSF1R|SIX1|PER2|KLF3|CDK9
Dilated cardiomyopathy (DCM)	KEGG PATHWAY	ssc05414	4	93	0.0740887	0.35261	ITGA2B|ITGB5|ADCY9|MYH7
Insulin signaling pathway	KEGG PATHWAY	ssc04910	5	135	0.0792568	0.35261	PRKAA2|HK2|PTPN1|EXOC7|PHKB
Chemokine signaling pathway	KEGG PATHWAY	ssc04062	6	177	0.079578	0.35261	ROCK1|ADCY9|PIK3R6|PIK3R5|LYN|GNAI3
Longevity regulating pathway - multiple species	KEGG PATHWAY	ssc04213	3	61	0.0864824	0.35261	PRKAA2|ADCY9|HSPA1L
Axon guidance	KEGG PATHWAY	ssc04360	6	182	0.0878491	0.35261	NFATC2|SEMA3D|ROCK1|BMPR2|SEMA4D|GNAI3
Human papillomavirus infection	KEGG PATHWAY	ssc05165	9	318	0.0883923	0.35261	NFX1|CCND2|ITGB5|NOTCH4|ITGA2B|EIF2AK2|TNXB|VTN|TNC
Central carbon metabolism in cancer	KEGG PATHWAY	ssc05230	3	63	0.0928144	0.35261	HK2|SLC1A5|RET
Neomycin, kanamycin and gentamicin biosynthesis	KEGG PATHWAY	ssc00524	1	5	0.0938188	0.35261	HK2
Phagosome	KEGG PATHWAY	ssc04145	5	143	0.0949227	0.35261	GP91-PHOX|RAB7A|ITGB5|LAMP2|STX7
Apoptosis - multiple species	KEGG PATHWAY	ssc04215	2	32	0.105612	0.35261	PMAIP1|CYCS
MAPK signaling pathway	KEGG PATHWAY	ssc04010	8	286	0.109246	0.35261	NFATC1|HSPA1L|RASGRP4|CSF1R|MAP2K3|STK4|DUSP2|MAPK8IP3
Starch and sucrose metabolism	KEGG PATHWAY	ssc00500	2	33	0.110855	0.35261	HK2|PGM2L1
Platinum drug resistance	KEGG PATHWAY	ssc01524	3	69	0.112895	0.35261	REV3L|PMAIP1|CYCS
Herpes simplex virus 1 infection	KEGG PATHWAY	ssc05168	9	338	0.115722	0.35261	IFIH1|EIF2AK1|EIF2AK2|ZNF484|EIF2B3|CYCS|ZNF584|ZNF786|ZNF658
Primary immunodeficiency	KEGG PATHWAY	ssc05340	2	34	0.116166	0.35261	RFX5|DCLRE1C
Proteoglycans in cancer	KEGG PATHWAY	ssc05205	6	200	0.121308	0.35261	ITGB5|SLC9A1|TFAP4|ROCK1|VTN|PLCE1
Cholinergic synapse	KEGG PATHWAY	ssc04725	4	112	0.121441	0.35261	PIK3R6|PIK3R5|ADCY9|GNAI3
DNA replication	KEGG PATHWAY	ssc03030	2	35	0.121539	0.35261	RNASEH2C|RPA2
Hepatitis B	KEGG PATHWAY	ssc05161	5	156	0.123443	0.35261	MAP2K3|NFATC1|IFIH1|NFATC2|CYCS
Gastric acid secretion	KEGG PATHWAY	ssc04971	3	72	0.123502	0.35261	GNAI3|ADCY9|SLC9A1
Human immunodeficiency virus 1 infection	KEGG PATHWAY	ssc05170	6	204	0.129494	0.35261	NFATC1|NFATC2|CDC25C|CYCS|MAP2K3|GNAI3
Sulfur relay system	KEGG PATHWAY	ssc04122	1	8	0.137381	0.35261	CTU2
Lysosome	KEGG PATHWAY	ssc04142	4	118	0.138554	0.35261	PSAP|CTSF|CLTC|LAMP2
B cell receptor signaling pathway	KEGG PATHWAY	ssc04662	3	78	0.145727	0.35261	NFATC1|LYN|NFATC2
cAMP signaling pathway	KEGG PATHWAY	ssc04024	6	212	0.146634	0.35261	NFATC1|SLC9A1|ROCK1|ADCY9|PLCE1|GNAI3
Synthesis and degradation of ketone bodies	KEGG PATHWAY	ssc00072	1	9	0.151432	0.35261	HMGCS1
Human cytomegalovirus infection	KEGG PATHWAY	ssc05163	6	215	0.153316	0.354405	NFATC1|NFATC2|ROCK1|CYCS|ADCY9|GNAI3
Salmonella infection	KEGG PATHWAY	ssc05132	3	80	0.153408	0.354405	PKN3|RAB7A|ROCK1
Ferroptosis	KEGG PATHWAY	ssc04216	2	42	0.160641	0.354405	GP91-PHOX|CP
Peroxisome	KEGG PATHWAY	ssc04146	3	84	0.169137	0.356697	ABCD1|PEX2|FAR2
Nucleotide excision repair	KEGG PATHWAY	ssc03420	2	44	0.172199	0.356697	ERCC4|RPA2
Gap junction	KEGG PATHWAY	ssc04540	3	85	0.173141	0.356697	CSNK1D|ADCY9|GNAI3
Ubiquinone and other terpenoid-quinone biosynthesis	KEGG PATHWAY	ssc00130	1	11	0.178854	0.356697	GGCX
GABAergic synapse	KEGG PATHWAY	ssc04727	3	87	0.181226	0.360614	GPHN|ADCY9|GNAI3
Thermogenesis	KEGG PATHWAY	ssc04714	6	229	0.186186	0.361329	SMARCB1|ADCY9|PRKAA2|MAP2K3|SMARCD1|ZNF516
Apoptosis	KEGG PATHWAY	ssc04210	4	134	0.18836	0.361329	PMAIP1|CYCS|CTSF|PIDD1
Longevity regulating pathway	KEGG PATHWAY	ssc04211	3	89	0.189411	0.361329	SESN3|ADCY9|PRKAA2
ABC transporters	KEGG PATHWAY	ssc02010	2	48	0.195687	0.365343	ABCD1|ABCB7
Amyotrophic lateral sclerosis (ALS)	KEGG PATHWAY	ssc05014	2	48	0.195687	0.365343	MAP2K3|CYCS
Arginine and proline metabolism	KEGG PATHWAY	ssc00330	2	48	0.195687	0.365343	ALDH18A1|ALDH7A1
Pancreatic secretion	KEGG PATHWAY	ssc04972	3	91	0.197689	0.367662	CLCA2|ADCY9|SLC9A1
Non-homologous end-joining	KEGG PATHWAY	ssc03450	1	13	0.205391	0.367662	DCLRE1C
PD-L1 expression and PD-1 checkpoint pathway in cancer	KEGG PATHWAY	ssc05235	3	93	0.206052	0.3681	MAP2K3|NFATC1|NFATC2
Huntington disease	KEGG PATHWAY	ssc05016	5	190	0.213262	0.373053	AP2M1|CYCS|REST|CLTC|POLR2B
Circadian entrainment	KEGG PATHWAY	ssc04713	3	95	0.214494	0.373053	PER2|ADCY9|GNAI3
Epstein-Barr virus infection	KEGG PATHWAY	ssc05169	5	195	0.227944	0.381656	MAP2K3|LYN|EIF2AK2|CYCS|CCND2
Calcium signaling pathway	KEGG PATHWAY	ssc04020	5	196	0.230916	0.381656	ORAI2|CAMKK1|PLCE1|ADCY9|PHKB
Pyrimidine metabolism	KEGG PATHWAY	ssc00240	2	54	0.231557	0.381656	ENTPD5|DCTD
NF-kappa B signaling pathway	KEGG PATHWAY	ssc04064	3	99	0.231589	0.381656	LYN|EDA|PIDD1
AGE-RAGE signaling pathway in diabetic complications	KEGG PATHWAY	ssc04933	3	100	0.235901	0.3884	GP91-PHOX|NFATC1|PLCE1
Regulation of lipolysis in adipocytes	KEGG PATHWAY	ssc04923	2	55	0.237581	0.389351	ADCY9|GNAI3
Influenza A	KEGG PATHWAY	ssc05164	4	150	0.242885	0.389827	EIF2AK2|IFIH1|CPSF4|CYCS
Glycosphingolipid biosynthesis - globo and isoglobo series	KEGG PATHWAY	ssc00603	1	16	0.2436	0.389827	FUT2
Long-term depression	KEGG PATHWAY	ssc04730	2	58	0.255696	0.39763	LYN|GNAI3
Cellular senescence	KEGG PATHWAY	ssc04218	4	154	0.25705	0.399026	MAP2K3|NFATC1|NFATC2|CCND2
Th17 cell differentiation	KEGG PATHWAY	ssc04659	3	107	0.266437	0.4075	NFATC1|NFATC2|RORA
Fatty acid biosynthesis	KEGG PATHWAY	ssc00061	1	18	0.26805	0.4075	ACSF3
Ascorbate and aldarate metabolism	KEGG PATHWAY	ssc00053	1	18	0.26805	0.4075	ALDH7A1
Leukocyte transendothelial migration	KEGG PATHWAY	ssc04670	3	110	0.279669	0.41526	GP91-PHOX|GNAI3|ROCK1
Glycolysis / Gluconeogenesis	KEGG PATHWAY	ssc00010	2	62	0.279878	0.41526	HK2|ALDH7A1
Antigen processing and presentation	KEGG PATHWAY	ssc04612	2	62	0.279878	0.41526	RFX5|HSPA1L
Viral myocarditis	KEGG PATHWAY	ssc05416	2	63	0.285918	0.420306	MYH7|CYCS
Tuberculosis	KEGG PATHWAY	ssc05152	4	163	0.289466	0.420306	RFX5|RAB7A|LAMP2|CYCS
Fc epsilon RI signaling pathway	KEGG PATHWAY	ssc04664	2	64	0.291952	0.420306	MAP2K3|LYN
Acute myeloid leukemia	KEGG PATHWAY	ssc05221	2	64	0.291952	0.420306	PER2|CSF1R
Inflammatory bowel disease (IBD)	KEGG PATHWAY	ssc05321	2	65	0.29798	0.427168	NFATC1|RORA
Oocyte meiosis	KEGG PATHWAY	ssc04114	3	115	0.301845	0.427168	CDC25C|CPEB4|ADCY9
Mismatch repair	KEGG PATHWAY	ssc03430	1	21	0.303253	0.427168	RPA2
Terpenoid backbone biosynthesis	KEGG PATHWAY	ssc00900	1	21	0.303253	0.427168	HMGCS1
Sphingolipid signaling pathway	KEGG PATHWAY	ssc04071	3	117	0.310743	0.435516	ACER1|GNAI3|ROCK1
Vitamin digestion and absorption	KEGG PATHWAY	ssc04977	1	22	0.314608	0.435516	SLC19A2
Renin secretion	KEGG PATHWAY	ssc04924	2	69	0.321997	0.441966	CLCA2|GNAI3
Bile secretion	KEGG PATHWAY	ssc04976	2	69	0.321997	0.441966	ADCY9|SLC9A1
Adherens junction	KEGG PATHWAY	ssc04520	2	69	0.321997	0.441966	PTPN1|YES1
Histidine metabolism	KEGG PATHWAY	ssc00340	1	23	0.325778	0.441966	ALDH7A1
Protein export	KEGG PATHWAY	ssc03060	1	23	0.325778	0.441966	SEC63
Other types of O-glycan biosynthesis	KEGG PATHWAY	ssc00514	1	23	0.325778	0.441966	GXYLT1
Biosynthesis of amino acids	KEGG PATHWAY	ssc01230	2	70	0.327971	0.44424	ALDH18A1|MAT2A
Cell cycle	KEGG PATHWAY	ssc04110	3	121	0.328555	0.44424	CDC25C|CCND2|TFDP2
Thyroid hormone synthesis	KEGG PATHWAY	ssc04918	2	71	0.333931	0.44424	ADCY9|GPX7
Butanoate metabolism	KEGG PATHWAY	ssc00650	1	24	0.336766	0.44424	HMGCS1
Glycosaminoglycan biosynthesis - heparan sulfate / heparin	KEGG PATHWAY	ssc00534	1	24	0.336766	0.44424	B3GALT6
Osteoclast differentiation	KEGG PATHWAY	ssc04380	3	124	0.341911	0.450089	NFATC1|NFATC2|CSF1R
Bacterial invasion of epithelial cells	KEGG PATHWAY	ssc05100	2	73	0.345804	0.450089	CLTC|CD2AP
Pertussis	KEGG PATHWAY	ssc05133	2	73	0.345804	0.450089	C4A|GNAI3
Salivary secretion	KEGG PATHWAY	ssc04970	2	75	0.357606	0.457152	ADCY9|SLC9A1
Arrhythmogenic right ventricular cardiomyopathy (ARVC)	KEGG PATHWAY	ssc05412	2	75	0.357606	0.457152	ITGA2B|ITGB5
PPAR signaling pathway	KEGG PATHWAY	ssc03320	2	75	0.357606	0.457152	HMGCS1|PLIN2
Autophagy - animal	KEGG PATHWAY	ssc04140	3	128	0.359685	0.458702	RAB7A|LAMP2|PRKAA2
Viral carcinogenesis	KEGG PATHWAY	ssc05203	4	183	0.362963	0.462204	LYN|EIF2AK2|PMAIP1|CCND2
Synaptic vesicle cycle	KEGG PATHWAY	ssc04721	2	76	0.363479	0.462204	AP2M1|CLTC
FoxO signaling pathway	KEGG PATHWAY	ssc04068	3	130	0.368547	0.465454	CCND2|STK4|PRKAA2
Glycosphingolipid biosynthesis - lacto and neolacto series	KEGG PATHWAY	ssc00601	1	27	0.368671	0.465454	FUT2
Estrogen signaling pathway	KEGG PATHWAY	ssc04915	3	131	0.37297	0.469538	GNAI3|ADCY9|HSPA1L
Fluid shear stress and atherosclerosis	KEGG PATHWAY	ssc05418	3	134	0.386203	0.481583	ITGA2B|BMPR2|PRKAA2
Complement and coagulation cascades	KEGG PATHWAY	ssc04610	2	80	0.386755	0.481583	C4A|VTN
RNA polymerase	KEGG PATHWAY	ssc03020	1	29	0.389086	0.481583	POLR2B
Signaling pathways regulating pluripotency of stem cells	KEGG PATHWAY	ssc04550	3	135	0.390599	0.483117	BMPR2|REST|ZFHX3
Galactose metabolism	KEGG PATHWAY	ssc00052	1	31	0.408842	0.498003	HK2
Viral protein interaction with cytokine and cytokine receptor	KEGG PATHWAY	ssc04061	2	84	0.409652	0.498301	IL34|CSF1R
Cardiac muscle contraction	KEGG PATHWAY	ssc04260	2	85	0.415311	0.504837	SLC9A1|MYH7
Antifolate resistance	KEGG PATHWAY	ssc01523	1	32	0.41848	0.50521	GGH
Fructose and mannose metabolism	KEGG PATHWAY	ssc00051	1	32	0.41848	0.50521	HK2
Porphyrin and chlorophyll metabolism	KEGG PATHWAY	ssc00860	1	32	0.41848	0.50521	CP
Colorectal cancer	KEGG PATHWAY	ssc05210	2	87	0.426546	0.512449	PMAIP1|CYCS
beta-Alanine metabolism	KEGG PATHWAY	ssc00410	1	33	0.42796	0.512449	ALDH7A1
Base excision repair	KEGG PATHWAY	ssc03410	1	33	0.42796	0.512449	MBD4
SNARE interactions in vesicular transport	KEGG PATHWAY	ssc04130	1	33	0.42796	0.512449	STX7
Hematopoietic cell lineage	KEGG PATHWAY	ssc04640	2	88	0.432122	0.517082	ITGA2B|CSF1R
GnRH signaling pathway	KEGG PATHWAY	ssc04912	2	89	0.437668	0.520893	MAP2K3|ADCY9
Fc gamma R-mediated phagocytosis	KEGG PATHWAY	ssc04666	2	89	0.437668	0.520893	LYN|BIN1
Hepatitis C	KEGG PATHWAY	ssc05160	3	146	0.438346	0.520998	EIF2AK1|EIF2AK2|CYCS
Phospholipase D signaling pathway	KEGG PATHWAY	ssc04072	3	146	0.438346	0.520998	PIK3R6|PIK3R5|ADCY9
Morphine addiction	KEGG PATHWAY	ssc05032	2	90	0.443185	0.525687	ADCY9|GNAI3
Small cell lung cancer	KEGG PATHWAY	ssc05222	2	91	0.448672	0.527937	ITGA2B|CYCS
Th1 and Th2 cell differentiation	KEGG PATHWAY	ssc04658	2	91	0.448672	0.527937	NFATC1|NFATC2
Endocrine resistance	KEGG PATHWAY	ssc01522	2	91	0.448672	0.527937	NOTCH4|ADCY9
Regulation of actin cytoskeleton	KEGG PATHWAY	ssc04810	4	207	0.450605	0.529858	ITGA2B|ITGB5|SLC9A1|ROCK1
RNA transport	KEGG PATHWAY	ssc03013	3	149	0.451131	0.530124	NUP210L|EIF2B3|NUP43
TGF-beta signaling pathway	KEGG PATHWAY	ssc04350	2	92	0.454128	0.530651	BMPR2|ROCK1
Hippo signaling pathway	KEGG PATHWAY	ssc04390	3	150	0.455366	0.530651	CSNK1D|CCND2|BMPR2
Thyroid cancer	KEGG PATHWAY	ssc05216	1	36	0.455488	0.530651	RET
Pyruvate metabolism	KEGG PATHWAY	ssc00620	1	37	0.464366	0.5378	ALDH7A1
Alanine, aspartate and glutamate metabolism	KEGG PATHWAY	ssc00250	1	37	0.464366	0.5378	RIMKLB
Glycine, serine and threonine metabolism	KEGG PATHWAY	ssc00260	1	39	0.481693	0.553312	ALDH7A1
Inflammatory mediator regulation of TRP channels	KEGG PATHWAY	ssc04750	2	98	0.486199	0.557234	MAP2K3|ADCY9
Homologous recombination	KEGG PATHWAY	ssc03440	1	40	0.490145	0.557773	RPA2
Melanogenesis	KEGG PATHWAY	ssc04916	2	99	0.491429	0.558514	ADCY9|GNAI3
Human T-cell leukemia virus 1 infection	KEGG PATHWAY	ssc05166	4	220	0.496524	0.562161	NFATC1|NFATC2|CCND2|ADCY9
Glucagon signaling pathway	KEGG PATHWAY	ssc04922	2	100	0.496626	0.562161	PRKAA2|PHKB
Natural killer cell mediated cytotoxicity	KEGG PATHWAY	ssc04650	2	100	0.496626	0.562161	NFATC1|NFATC2
Fatty acid degradation	KEGG PATHWAY	ssc00071	1	41	0.49846	0.562161	ALDH7A1
Carbohydrate digestion and absorption	KEGG PATHWAY	ssc04973	1	42	0.50664	0.570293	HK2
C-type lectin receptor signaling pathway	KEGG PATHWAY	ssc04625	2	103	0.512012	0.575239	NFATC1|NFATC2
Vasopressin-regulated water reabsorption	KEGG PATHWAY	ssc04962	1	43	0.514686	0.575679	ADCY9
Parathyroid hormone synthesis, secretion and action	KEGG PATHWAY	ssc04928	2	104	0.517071	0.577614	ADCY9|GNAI3
Tight junction	KEGG PATHWAY	ssc04530	3	166	0.521067	0.58171	BVES|ROCK1|PRKAA2
T cell receptor signaling pathway	KEGG PATHWAY	ssc04660	2	106	0.527085	0.586116	NFATC1|NFATC2
Ras signaling pathway	KEGG PATHWAY	ssc04014	4	229	0.527338	0.586116	STK4|CSF1R|PLCE1|RASGRP4
Metabolic pathways	KEGG PATHWAY	ssc01100	23	1388	0.528591	0.586551	PGM2L1|GGCX|ALG6|ENTPD5|PLCE1|ACER1|DCTD|ALDH18A1|RENBP|HMGCS1|B3GALT6|MAT2A|HK2|ACSF3|MAN1C1|ALDH7A1|PAFAH1B3|GPHN|NPL|ADCY9|RIMKLB|FUT2|GPX7
Tryptophan metabolism	KEGG PATHWAY	ssc00380	1	45	0.530389	0.586551	ALDH7A1
Ether lipid metabolism	KEGG PATHWAY	ssc00565	1	45	0.530389	0.586551	PAFAH1B3
TNF signaling pathway	KEGG PATHWAY	ssc04668	2	107	0.532039	0.587273	MAP2K3|BAG4
HIF-1 signaling pathway	KEGG PATHWAY	ssc04066	2	108	0.536958	0.590582	GP91-PHOX|HK2
Insulin resistance	KEGG PATHWAY	ssc04931	2	109	0.54184	0.594374	PTPN1|PRKAA2
Cocaine addiction	KEGG PATHWAY	ssc05030	1	47	0.545584	0.595152	GNAI3
Type II diabetes mellitus	KEGG PATHWAY	ssc04930	1	47	0.545584	0.595152	HK2
Sphingolipid metabolism	KEGG PATHWAY	ssc00600	1	47	0.545584	0.595152	ACER1
Notch signaling pathway	KEGG PATHWAY	ssc04330	1	47	0.545584	0.595152	NOTCH4
Ovarian steroidogenesis	KEGG PATHWAY	ssc04913	1	47	0.545584	0.595152	ADCY9
Glutamatergic synapse	KEGG PATHWAY	ssc04724	2	110	0.546688	0.595987	ADCY9|GNAI3
Cysteine and methionine metabolism	KEGG PATHWAY	ssc00270	1	49	0.560289	0.605208	MAT2A
Glutathione metabolism	KEGG PATHWAY	ssc00480	1	51	0.574519	0.617555	GPX7
Staphylococcus aureus infection	KEGG PATHWAY	ssc05150	1	53	0.588289	0.629673	C4A
VEGF signaling pathway	KEGG PATHWAY	ssc04370	1	55	0.601615	0.641601	NFATC2
Fatty acid metabolism	KEGG PATHWAY	ssc01212	1	57	0.61451	0.652201	ACSF3
Cytokine-cytokine receptor interaction	KEGG PATHWAY	ssc04060	4	259	0.62274	0.65935	BMPR2|IL34|EDA|CSF1R
Glycerolipid metabolism	KEGG PATHWAY	ssc00561	1	59	0.626989	0.663053	ALDH7A1
Purine metabolism	KEGG PATHWAY	ssc00230	2	129	0.631878	0.667424	ENTPD5|ADCY9
Relaxin signaling pathway	KEGG PATHWAY	ssc04926	2	129	0.631878	0.667424	ADCY9|GNAI3
Vascular smooth muscle contraction	KEGG PATHWAY	ssc04270	2	130	0.635998	0.670571	ADCY9|ROCK1
Cortisol synthesis and secretion	KEGG PATHWAY	ssc04927	1	62	0.644955	0.675176	ADCY9
Arachidonic acid metabolism	KEGG PATHWAY	ssc00590	1	62	0.644955	0.675176	GPX7
Basal cell carcinoma	KEGG PATHWAY	ssc05217	1	63	0.65075	0.679228	KIF7
RIG-I-like receptor signaling pathway	KEGG PATHWAY	ssc04622	1	63	0.65075	0.679228	IFIH1
Ubiquitin mediated proteolysis	KEGG PATHWAY	ssc04120	2	134	0.652115	0.680249	HERC1|WWP1
Neuroactive ligand-receptor interaction	KEGG PATHWAY	ssc04080	5	336	0.654103	0.68192	CHRNB1|CAMKK1|APLN|CHRNA10|P2RY11
Amphetamine addiction	KEGG PATHWAY	ssc05031	1	64	0.656451	0.682755	ARC
Non-small cell lung cancer	KEGG PATHWAY	ssc05223	1	64	0.656451	0.682755	STK4
Mitophagy - animal	KEGG PATHWAY	ssc04137	1	64	0.656451	0.682755	RAB7A
Aminoacyl-tRNA biosynthesis	KEGG PATHWAY	ssc00970	1	66	0.667575	0.6931	CARS2
Leishmaniasis	KEGG PATHWAY	ssc05140	1	66	0.667575	0.6931	GP91-PHOX
Parkinson disease	KEGG PATHWAY	ssc05012	2	142	0.682638	0.706246	GNAI3|CYCS
Cell adhesion molecules (CAMs)	KEGG PATHWAY	ssc04514	2	143	0.686295	0.708783	SIGLEC1|NRXN1
Prolactin signaling pathway	KEGG PATHWAY	ssc04917	1	70	0.688756	0.710909	CCND2
Retrograde endocannabinoid signaling	KEGG PATHWAY	ssc04723	2	145	0.693506	0.715318	ADCY9|GNAI3
Adipocytokine signaling pathway	KEGG PATHWAY	ssc04920	1	71	0.693838	0.715318	PRKAA2
Inositol phosphate metabolism	KEGG PATHWAY	ssc00562	1	72	0.698837	0.71963	PLCE1
Necroptosis	KEGG PATHWAY	ssc04217	2	147	0.70058	0.721005	GP91-PHOX|EIF2AK2
Cushing syndrome	KEGG PATHWAY	ssc04934	2	150	0.710937	0.730812	ADCY9|GNAI3
Non-alcoholic fatty liver disease (NAFLD)	KEGG PATHWAY	ssc04932	2	150	0.710937	0.730812	PRKAA2|CYCS
RNA degradation	KEGG PATHWAY	ssc03018	1	78	0.727164	0.74489	ZCCHC7
Ribosome biogenesis in eukaryotes	KEGG PATHWAY	ssc03008	1	78	0.727164	0.74489	SPATA5
Hepatocellular carcinoma	KEGG PATHWAY	ssc05225	2	160	0.743312	0.760108	SMARCB1|SMARCD1
Insulin secretion	KEGG PATHWAY	ssc04911	1	84	0.752833	0.768953	ADCY9
mRNA surveillance pathway	KEGG PATHWAY	ssc03015	1	86	0.760842	0.776235	CPSF4
Alzheimer disease	KEGG PATHWAY	ssc05010	2	168	0.766934	0.781998	BACE1|CYCS
Amoebiasis	KEGG PATHWAY	ssc05146	1	91	0.77975	0.793233	RAB7A
Aldosterone synthesis and secretion	KEGG PATHWAY	ssc04925	1	93	0.786889	0.800034	ADCY9
Toll-like receptor signaling pathway	KEGG PATHWAY	ssc04620	1	95	0.793796	0.806592	MAP2K3
Phosphatidylinositol signaling system	KEGG PATHWAY	ssc04070	1	97	0.800481	0.811982	PLCE1
Systemic lupus erythematosus	KEGG PATHWAY	ssc05322	1	99	0.806949	0.818073	C4A
Chagas disease (American trypanosomiasis)	KEGG PATHWAY	ssc05142	1	107	0.830796	0.841282	GNAI3
Serotonergic synapse	KEGG PATHWAY	ssc04726	1	111	0.841593	0.851727	GNAI3
Carbon metabolism	KEGG PATHWAY	ssc01200	1	112	0.844183	0.853859	HK2
AMPK signaling pathway	KEGG PATHWAY	ssc04152	1	121	0.865673	0.874092	PRKAA2
Spliceosome	KEGG PATHWAY	ssc03040	1	123	0.870031	0.877991	HSPA1L
Dopaminergic synapse	KEGG PATHWAY	ssc04728	1	126	0.876306	0.883817	GNAI3
Breast cancer	KEGG PATHWAY	ssc05224	1	145	0.909596	0.9153	NOTCH4
Alcoholism	KEGG PATHWAY	ssc05034	1	147	0.912532	0.917731	GNAI3
NOD-like receptor signaling pathway	KEGG PATHWAY	ssc04621	1	148	0.913964	0.918125	GP91-PHOX
mTOR signaling pathway	KEGG PATHWAY	ssc04150	1	150	0.916758	0.920409	PRKAA2
Jak-STAT signaling pathway	KEGG PATHWAY	ssc04630	1	151	0.918121	0.921253	CCND2
ubiquitin protein ligase binding	Gene Ontology	GO:0031625	6	176	0.0779786	0.35261	BAG4|YOD1|CUL9|HLTF|SKI|HSPA1L
structural molecule activity	Gene Ontology	GO:0005198	4	95	0.0785422	0.35261	BVES|EPB41L3|DST|CLTC
carbohydrate metabolic process	Gene Ontology	GO:0005975	4	95	0.0785422	0.35261	PGM2L1|CHST3|FUT2|NPL
protein N-linked glycosylation	Gene Ontology	GO:0006487	2	27	0.0805234	0.35261	DOLPP1|ALG6
regulation of heart rate by cardiac conduction	Gene Ontology	GO:0086091	2	27	0.0805234	0.35261	KCNE3|BIN1
innate immune response	Gene Ontology	GO:0045087	6	178	0.0811957	0.35261	IFIH1|GP91-PHOX|ADAM15|LYN|ELF4|YES1
positive regulation of protein kinase B signaling	Gene Ontology	GO:0051897	3	60	0.0833881	0.35261	PIK3R5|BAG4|RET
protein K48-linked deubiquitination	Gene Ontology	GO:0071108	2	28	0.0853773	0.35261	YOD1|VCPIP1
chromatin organization	Gene Ontology	GO:0006325	2	28	0.0853773	0.35261	ZNF462|PHF19
regulation of synaptic vesicle exocytosis	Gene Ontology	GO:2000300	2	28	0.0853773	0.35261	BACE1|CSPG5
regulation of circadian rhythm	Gene Ontology	GO:0042752	2	28	0.0853773	0.35261	CSNK1D|PRKAA2
phosphorylation	Gene Ontology	GO:0016310	4	98	0.0854666	0.35261	PGM2L1|ALDH18A1|FAM20C|PNKP
negative regulation of cell population proliferation	Gene Ontology	GO:0008285	6	182	0.0878491	0.35261	EIF2AK1|SMARCB1|TFAP4|TRIM24|TESC|SKAP2
cellular response to UV	Gene Ontology	GO:0034644	2	29	0.0903171	0.35261	PTPRK|ERCC4
peptidyl-tyrosine autophosphorylation	Gene Ontology	GO:0038083	2	29	0.0903171	0.35261	LYN|YES1
metallopeptidase activity	Gene Ontology	GO:0008237	2	29	0.0903171	0.35261	STAMBPL1|ADAM15
anion transmembrane transport	Gene Ontology	GO:0098656	2	29	0.0903171	0.35261	SLC4A10|SLC9A1
endosome to lysosome transport	Gene Ontology	GO:0008333	2	29	0.0903171	0.35261	RAB7A|BIN1
recycling endosome membrane	Gene Ontology	GO:0055038	2	29	0.0903171	0.35261	ABHD17B|SORCS2
intracellular protein transport	Gene Ontology	GO:0006886	7	229	0.0923589	0.35261	CHML|RAB31|SORCS2|STX7|AP2M1|CLTC|UNC93B1
peptidase inhibitor activity	Gene Ontology	GO:0030414	1	5	0.0938188	0.35261	RENBP
regulation of intracellular protein transport	Gene Ontology	GO:0033157	1	5	0.0938188	0.35261	PTPN1
protein localization to endosome	Gene Ontology	GO:0036010	1	5	0.0938188	0.35261	AKAP11
regulation of mitochondrial depolarization	Gene Ontology	GO:0051900	1	5	0.0938188	0.35261	ABCD1
hemidesmosome assembly	Gene Ontology	GO:0031581	1	5	0.0938188	0.35261	DST
toll-like receptor 9 signaling pathway	Gene Ontology	GO:0034162	1	5	0.0938188	0.35261	UNC93B1
neuron projection maintenance	Gene Ontology	GO:1990535	1	5	0.0938188	0.35261	ABCD1
regulation of signal transduction by p53 class mediator	Gene Ontology	GO:1901796	1	5	0.0938188	0.35261	TRIM24
sodium:bicarbonate symporter activity	Gene Ontology	GO:0008510	1	5	0.0938188	0.35261	SLC4A10
mRNA pseudouridine synthesis	Gene Ontology	GO:1990481	1	5	0.0938188	0.35261	PUS7
phagosome acidification	Gene Ontology	GO:0090383	1	5	0.0938188	0.35261	RAB7A
apical dendrite	Gene Ontology	GO:0097440	1	5	0.0938188	0.35261	SLC4A10
SAM complex	Gene Ontology	GO:0001401	1	5	0.0938188	0.35261	SAMM50
growth cone membrane	Gene Ontology	GO:0032584	1	5	0.0938188	0.35261	EXOC7
phosphorylase kinase complex	Gene Ontology	GO:0005964	1	5	0.0938188	0.35261	PHKB
negative regulation of reactive oxygen species biosynthetic process	Gene Ontology	GO:1903427	1	5	0.0938188	0.35261	ABCD1
fatty acid elongation	Gene Ontology	GO:0030497	1	5	0.0938188	0.35261	ABCD1
regulation of B cell receptor signaling pathway	Gene Ontology	GO:0050855	1	5	0.0938188	0.35261	LYN
DNA damage response, signal transduction by p53 class mediator resulting in cell cycle arrest	Gene Ontology	GO:0006977	1	5	0.0938188	0.35261	PIDD1
basal cortex	Gene Ontology	GO:0045180	1	5	0.0938188	0.35261	PHLDB2
dorsal spinal cord development	Gene Ontology	GO:0021516	1	5	0.0938188	0.35261	GDNF
myotube differentiation	Gene Ontology	GO:0014902	1	5	0.0938188	0.35261	SKI
regulation of mast cell degranulation	Gene Ontology	GO:0043304	1	5	0.0938188	0.35261	LYN
regulation of vascular endothelial growth factor signaling pathway	Gene Ontology	GO:1900746	1	5	0.0938188	0.35261	TCF4
syndecan binding	Gene Ontology	GO:0045545	1	5	0.0938188	0.35261	TNC
gap junction-mediated intercellular transport	Gene Ontology	GO:1990349	1	5	0.0938188	0.35261	GJA8
regulation of cell cycle arrest	Gene Ontology	GO:0071156	1	5	0.0938188	0.35261	BIN1
positive regulation of response to cytokine stimulus	Gene Ontology	GO:0060760	1	5	0.0938188	0.35261	IFIH1
commitment of neuronal cell to specific neuron type in forebrain	Gene Ontology	GO:0021902	1	5	0.0938188	0.35261	SATB2
aspartic-type endopeptidase inhibitor activity	Gene Ontology	GO:0019828	1	5	0.0938188	0.35261	BIN1
regulation of release of sequestered calcium ion into cytosol by sarcoplasmic reticulum	Gene Ontology	GO:0010880	1	5	0.0938188	0.35261	CHD7
regulation of postsynaptic neurotransmitter receptor internalization	Gene Ontology	GO:0099149	1	5	0.0938188	0.35261	ARC
regulation of p38MAPK cascade	Gene Ontology	GO:1900744	1	5	0.0938188	0.35261	PHLPP1
immunoglobulin receptor binding	Gene Ontology	GO:0034987	1	5	0.0938188	0.35261	JCHAIN
termination of RNA polymerase II transcription	Gene Ontology	GO:0006369	1	5	0.0938188	0.35261	SETX
four-way junction helicase activity	Gene Ontology	GO:0009378	1	5	0.0938188	0.35261	RECQL5
positive regulation of histone H3-K27 methylation	Gene Ontology	GO:0061087	1	5	0.0938188	0.35261	PHF19
Atg1/ULK1 kinase complex	Gene Ontology	GO:1990316	1	5	0.0938188	0.35261	SMCR8
transforming growth factor beta-activated receptor activity	Gene Ontology	GO:0005024	1	5	0.0938188	0.35261	BMPR2
positive regulation of cysteine-type endopeptidase activity involved in apoptotic signaling pathway	Gene Ontology	GO:2001269	1	5	0.0938188	0.35261	TFAP4
cardiac septum development	Gene Ontology	GO:0003279	1	5	0.0938188	0.35261	ADAMTS6
protection from non-homologous end joining at telomere	Gene Ontology	GO:0031848	1	5	0.0938188	0.35261	DCLRE1C
myosin filament	Gene Ontology	GO:0032982	1	5	0.0938188	0.35261	MYH7
UDP-xylosyltransferase activity	Gene Ontology	GO:0035252	1	5	0.0938188	0.35261	GXYLT1
clathrin coat of coated pit	Gene Ontology	GO:0030132	1	5	0.0938188	0.35261	CLTC
protein phosphatase 2B binding	Gene Ontology	GO:0030346	1	5	0.0938188	0.35261	SLC9A1
fucose metabolic process	Gene Ontology	GO:0006004	1	5	0.0938188	0.35261	FUOM
positive regulation of lipid storage	Gene Ontology	GO:0010884	1	5	0.0938188	0.35261	ZC3H12A
tRNA pseudouridine synthesis	Gene Ontology	GO:0031119	1	5	0.0938188	0.35261	PUS7
lysosomal protein catabolic process	Gene Ontology	GO:1905146	1	5	0.0938188	0.35261	LAMP2
long-chain fatty acid catabolic process	Gene Ontology	GO:0042758	1	5	0.0938188	0.35261	ABCD1
type II pneumocyte differentiation	Gene Ontology	GO:0060510	1	5	0.0938188	0.35261	NFIB
protein-lysine 6-oxidase activity	Gene Ontology	GO:0004720	1	5	0.0938188	0.35261	LOXL3
Mo-molybdopterin cofactor biosynthetic process	Gene Ontology	GO:0006777	1	5	0.0938188	0.35261	GPHN
positive regulation of aspartic-type endopeptidase activity involved in amyloid precursor protein catabolic process	Gene Ontology	GO:1902961	1	5	0.0938188	0.35261	LYN
negative regulation of toll-like receptor 4 signaling pathway	Gene Ontology	GO:0034144	1	5	0.0938188	0.35261	LYN
V(D)J recombination	Gene Ontology	GO:0033151	1	5	0.0938188	0.35261	DCLRE1C
peptidyl-tyrosine dephosphorylation involved in inactivation of protein kinase activity	Gene Ontology	GO:1990264	1	5	0.0938188	0.35261	PTPN1
positive regulation of circadian rhythm	Gene Ontology	GO:0042753	1	5	0.0938188	0.35261	RORA
cellular response to acidic pH	Gene Ontology	GO:0071468	1	5	0.0938188	0.35261	SLC9A1
amyloid precursor protein catabolic process	Gene Ontology	GO:0042987	1	5	0.0938188	0.35261	BACE1
sebaceous gland development	Gene Ontology	GO:0048733	1	5	0.0938188	0.35261	ACER1
peptidyl-lysine oxidation	Gene Ontology	GO:0018057	1	5	0.0938188	0.35261	LOXL3
hemidesmosome	Gene Ontology	GO:0030056	1	5	0.0938188	0.35261	DST
L-proline biosynthetic process	Gene Ontology	GO:0055129	1	5	0.0938188	0.35261	ALDH18A1
leucine binding	Gene Ontology	GO:0070728	1	5	0.0938188	0.35261	SESN3
TORC2 signaling	Gene Ontology	GO:0038203	1	5	0.0938188	0.35261	SESN3
XY body	Gene Ontology	GO:0001741	1	5	0.0938188	0.35261	SMARCB1
eukaryotic translation initiation factor 2B complex	Gene Ontology	GO:0005851	1	5	0.0938188	0.35261	EIF2B3
pseudouridine synthesis	Gene Ontology	GO:0001522	1	5	0.0938188	0.35261	PUS7
central element	Gene Ontology	GO:0000801	1	5	0.0938188	0.35261	INCENP
toll-like receptor 7 signaling pathway	Gene Ontology	GO:0034154	1	5	0.0938188	0.35261	UNC93B1
positive regulation of execution phase of apoptosis	Gene Ontology	GO:1900119	1	5	0.0938188	0.35261	ZC3H12A
negative regulation of cytoplasmic translation	Gene Ontology	GO:2000766	1	5	0.0938188	0.35261	CPEB4
cytoplasmic translational initiation	Gene Ontology	GO:0002183	1	5	0.0938188	0.35261	EIF2B3
regulation of fibroblast migration	Gene Ontology	GO:0010762	1	5	0.0938188	0.35261	FER
regulation of cellular pH	Gene Ontology	GO:0030641	1	5	0.0938188	0.35261	SLC4A10
liver development	Gene Ontology	GO:0001889	2	30	0.0953387	0.35261	LSR|SEC63
regulation of RNA splicing	Gene Ontology	GO:0043484	2	30	0.0953387	0.35261	RRP1B|CLK1
skeletal muscle tissue development	Gene Ontology	GO:0007519	2	30	0.0953387	0.35261	BVES|SIX1
protein ubiquitination	Gene Ontology	GO:0016567	8	278	0.0972585	0.35261	WWP1|TRIM24|FBXL3|HERC1|CUL9|VCPIP1|RNF214|RNF150
DNA-binding transcription repressor activity, RNA polymerase II-specific	Gene Ontology	GO:0001227	6	188	0.0983709	0.35261	NFX1|NFATC2|ARX|ZFHX3|ZNF668|CUX2
regulation of gene expression	Gene Ontology	GO:0010468	5	145	0.0990688	0.35261	ZNF462|PRDM15|REST|PRDM2|MAPK8IP3
neuron projection development	Gene Ontology	GO:0031175	3	65	0.0993317	0.35261	HERC1|PPP1R9A|LYN
presynapse	Gene Ontology	GO:0098793	3	65	0.0993317	0.35261	BACE1|PDZD11|PLEKHG5
heme binding	Gene Ontology	GO:0020037	4	104	0.100168	0.35261	EIF2AK1|GP91-PHOX|THAP4|CYCS
COPII-coated ER to Golgi transport vesicle	Gene Ontology	GO:0030134	2	31	0.100438	0.35261	ERGIC2|ERGIC1
cellular response to drug	Gene Ontology	GO:0035690	2	31	0.100438	0.35261	RECQL5|PRKAA2
negative regulation of I-kappaB kinase/NF-kappaB signaling	Gene Ontology	GO:0043124	2	31	0.100438	0.35261	ZC3H12A|RORA
late endosome membrane	Gene Ontology	GO:0031902	2	31	0.100438	0.35261	RAB7A|LAMP2
protein-containing complex assembly	Gene Ontology	GO:0065003	2	31	0.100438	0.35261	TFAP4|SAMM50
negative regulation of fat cell differentiation	Gene Ontology	GO:0045599	2	32	0.105612	0.35261	RORA|INSIG1
positive regulation of fat cell differentiation	Gene Ontology	GO:0045600	2	32	0.105612	0.35261	ZC3H12A|CMKLR1
electron transfer activity	Gene Ontology	GO:0009055	2	32	0.105612	0.35261	GP91-PHOX|CYCS
positive regulation of autophagy	Gene Ontology	GO:0010508	2	32	0.105612	0.35261	ZC3H12A|PRKAA2
integrin-mediated signaling pathway	Gene Ontology	GO:0007229	3	67	0.106028	0.35261	ADAMTS6|ITGB5|ADAM15
lysosome	Gene Ontology	GO:0005764	5	149	0.107629	0.35261	UNC93B1|BACE1|RAB7A|SIGLEC1|SIDT2
artery smooth muscle contraction	Gene Ontology	GO:0014824	1	6	0.108578	0.35261	GRIP2
neuron cell-cell adhesion	Gene Ontology	GO:0007158	1	6	0.108578	0.35261	RET
AP-2 adaptor complex binding	Gene Ontology	GO:0035612	1	6	0.108578	0.35261	SIDT2
regulation of epithelial to mesenchymal transition	Gene Ontology	GO:0010717	1	6	0.108578	0.35261	PHLDB2
type B pancreatic cell proliferation	Gene Ontology	GO:0044342	1	6	0.108578	0.35261	SIDT2
nucleus localization	Gene Ontology	GO:0051647	1	6	0.108578	0.35261	BIN1
natural killer cell mediated cytotoxicity	Gene Ontology	GO:0042267	1	6	0.108578	0.35261	LYST
non-membrane spanning protein tyrosine phosphatase activity	Gene Ontology	GO:0004726	1	6	0.108578	0.35261	PTPN4
regulation of macrophage activation	Gene Ontology	GO:0043030	1	6	0.108578	0.35261	RORA
short-term memory	Gene Ontology	GO:0007614	1	6	0.108578	0.35261	CUX2
regulation of centriole replication	Gene Ontology	GO:0046599	1	6	0.108578	0.35261	CEP295
pyramidal neuron development	Gene Ontology	GO:0021860	1	6	0.108578	0.35261	SLC4A10
very long-chain fatty acid catabolic process	Gene Ontology	GO:0042760	1	6	0.108578	0.35261	ABCD1
locomotor rhythm	Gene Ontology	GO:0045475	1	6	0.108578	0.35261	CIART
snRNA transcription by RNA polymerase III	Gene Ontology	GO:0042796	1	6	0.108578	0.35261	SNAPC1
glutamine transport	Gene Ontology	GO:0006868	1	6	0.108578	0.35261	SLC1A5
glial cell-derived neurotrophic factor receptor signaling pathway	Gene Ontology	GO:0035860	1	6	0.108578	0.35261	RET
thyroid hormone transport	Gene Ontology	GO:0070327	1	6	0.108578	0.35261	SLCO4A1
positive regulation of exosomal secretion	Gene Ontology	GO:1903543	1	6	0.108578	0.35261	RAB7A
UDP-galactose:beta-N-acetylglucosamine beta-1,3-galactosyltransferase activity	Gene Ontology	GO:0008499	1	6	0.108578	0.35261	B3GALT6
atrioventricular canal development	Gene Ontology	GO:0036302	1	6	0.108578	0.35261	CHD7
blood circulation	Gene Ontology	GO:0008015	1	6	0.108578	0.35261	CHD7
regulation of gastrulation	Gene Ontology	GO:0010470	1	6	0.108578	0.35261	PHLDB2
GTPase regulator activity	Gene Ontology	GO:0030695	1	6	0.108578	0.35261	GPSM3
beta-catenin-TCF complex	Gene Ontology	GO:1990907	1	6	0.108578	0.35261	BCL9
N-acetylglucosamine 6-O-sulfotransferase activity	Gene Ontology	GO:0001517	1	6	0.108578	0.35261	CHST3
granular component	Gene Ontology	GO:0001652	1	6	0.108578	0.35261	RRP1B
positive regulation of smooth muscle cell migration	Gene Ontology	GO:0014911	1	6	0.108578	0.35261	VTN
regulation of calcium-mediated signaling	Gene Ontology	GO:0050848	1	6	0.108578	0.35261	CMKLR1
lens fiber cell differentiation	Gene Ontology	GO:0070306	1	6	0.108578	0.35261	PITX3
Golgi medial cisterna	Gene Ontology	GO:0005797	1	6	0.108578	0.35261	B3GALT6
lipid translocation	Gene Ontology	GO:0034204	1	6	0.108578	0.35261	ATP9B
nose development	Gene Ontology	GO:0043584	1	6	0.108578	0.35261	CHD7
regulation of macroautophagy	Gene Ontology	GO:0016241	1	6	0.108578	0.35261	PRKAA2
negative regulation of retrograde protein transport, ER to cytosol	Gene Ontology	GO:1904153	1	6	0.108578	0.35261	YOD1
glycosaminoglycan biosynthetic process	Gene Ontology	GO:0006024	1	6	0.108578	0.35261	B3GALT6
hyaluronan metabolic process	Gene Ontology	GO:0030212	1	6	0.108578	0.35261	ITIH1
transferrin transport	Gene Ontology	GO:0033572	1	6	0.108578	0.35261	LMTK2
low-density lipoprotein particle receptor activity	Gene Ontology	GO:0005041	1	6	0.108578	0.35261	LRP10
ribonuclease MRP complex	Gene Ontology	GO:0000172	1	6	0.108578	0.35261	BVES
ossification involved in bone maturation	Gene Ontology	GO:0043931	1	6	0.108578	0.35261	SEMA4D
establishment of protein localization to organelle	Gene Ontology	GO:0072594	1	6	0.108578	0.35261	LAMP2
paranodal junction assembly	Gene Ontology	GO:0030913	1	6	0.108578	0.35261	EPB41L3
negative regulation of fatty acid biosynthetic process	Gene Ontology	GO:0045717	1	6	0.108578	0.35261	INSIG1
virion binding	Gene Ontology	GO:0046790	1	6	0.108578	0.35261	SIGLEC1
ceramide catabolic process	Gene Ontology	GO:0046514	1	6	0.108578	0.35261	ACER1
molybdopterin cofactor binding	Gene Ontology	GO:0043546	1	6	0.108578	0.35261	GPHN
T-tubule organization	Gene Ontology	GO:0033292	1	6	0.108578	0.35261	BIN1
UV protection	Gene Ontology	GO:0009650	1	6	0.108578	0.35261	ERCC4
oxidoreductase activity, acting on the aldehyde or oxo group of donors, NAD or NADP as acceptor	Gene Ontology	GO:0016620	1	6	0.108578	0.35261	ALDH7A1
nitrogen compound metabolic process	Gene Ontology	GO:0006807	1	6	0.108578	0.35261	SEC63
store-operated calcium entry	Gene Ontology	GO:0002115	1	6	0.108578	0.35261	ORAI2
long-chain fatty acid transport	Gene Ontology	GO:0015909	1	6	0.108578	0.35261	PLIN2
response to interferon-alpha	Gene Ontology	GO:0035455	1	6	0.108578	0.35261	EIF2AK2
pre-snoRNP complex	Gene Ontology	GO:0070761	1	6	0.108578	0.35261	ZNHIT3
replication-born double-strand break repair via sister chromatid exchange	Gene Ontology	GO:1990414	1	6	0.108578	0.35261	RECQL5
entrainment of circadian clock	Gene Ontology	GO:0009649	1	6	0.108578	0.35261	PHLPP1
regulation of platelet aggregation	Gene Ontology	GO:0090330	1	6	0.108578	0.35261	LYN
autonomic nervous system development	Gene Ontology	GO:0048483	1	6	0.108578	0.35261	ARX
negative regulation of nitric oxide biosynthetic process	Gene Ontology	GO:0045019	1	6	0.108578	0.35261	ZC3H12A
ventricular cardiac muscle cell action potential	Gene Ontology	GO:0086005	1	6	0.108578	0.35261	KCNE3
ribonuclease P RNA binding	Gene Ontology	GO:0033204	1	6	0.108578	0.35261	BVES
negative regulation of phagocytosis	Gene Ontology	GO:0050765	1	6	0.108578	0.35261	SIGLEC1
error-prone translesion synthesis	Gene Ontology	GO:0042276	1	6	0.108578	0.35261	REV3L
positive regulation of establishment of protein localization	Gene Ontology	GO:1904951	1	6	0.108578	0.35261	CEP295
protein localization to ciliary transition zone	Gene Ontology	GO:1904491	1	6	0.108578	0.35261	CC2D2A
glomerulus development	Gene Ontology	GO:0032835	1	6	0.108578	0.35261	PLCE1
chromosome separation	Gene Ontology	GO:0051304	1	6	0.108578	0.35261	RECQL5
extracellularly ATP-gated cation channel activity	Gene Ontology	GO:0004931	1	6	0.108578	0.35261	CAMKK1
negative regulation of interleukin-12 production	Gene Ontology	GO:0032695	1	6	0.108578	0.35261	CMKLR1
histone serine kinase activity	Gene Ontology	GO:0035174	1	6	0.108578	0.35261	PRKAA2
mitochondrial transmembrane transport	Gene Ontology	GO:1990542	1	6	0.108578	0.35261	SFXN4
neurotransmitter receptor transport, endosome to postsynaptic membrane	Gene Ontology	GO:0098887	1	6	0.108578	0.35261	GRIP2
L-glutamine transmembrane transporter activity	Gene Ontology	GO:0015186	1	6	0.108578	0.35261	SLC1A5
Sertoli cell development	Gene Ontology	GO:0060009	1	6	0.108578	0.35261	NUP210L
transmembrane receptor protein serine/threonine kinase activity	Gene Ontology	GO:0004675	1	6	0.108578	0.35261	BMPR2
death receptor binding	Gene Ontology	GO:0005123	1	6	0.108578	0.35261	EDA
nitric oxide biosynthetic process	Gene Ontology	GO:0006809	1	6	0.108578	0.35261	RORA
RNA polymerase II, holoenzyme	Gene Ontology	GO:0016591	1	6	0.108578	0.35261	RECQL5
positive regulation of dendritic spine morphogenesis	Gene Ontology	GO:0061003	1	6	0.108578	0.35261	CUX2
JUN kinase binding	Gene Ontology	GO:0008432	1	6	0.108578	0.35261	MAPK8IP3
microtubule cytoskeleton	Gene Ontology	GO:0015630	3	68	0.10944	0.35261	LYST|TAF1A|FER
actin binding	Gene Ontology	GO:0003779	5	150	0.109824	0.35261	WIPF2|EPB41L3|FHDC1|DST|MYO19
embryonic skeletal system morphogenesis	Gene Ontology	GO:0048704	2	33	0.110855	0.35261	SATB2|SIX1
Rho protein signal transduction	Gene Ontology	GO:0007266	2	33	0.110855	0.35261	ROCK1|PLEKHG5
cellular response to amino acid stimulus	Gene Ontology	GO:0071230	2	33	0.110855	0.35261	CPEB4|SESN3
double-strand break repair	Gene Ontology	GO:0006302	2	33	0.110855	0.35261	SETX|DCLRE1C
regulation of apoptotic process	Gene Ontology	GO:0042981	3	69	0.112895	0.35261	TRIM24|PLAA|PHLPP1
neurotransmitter receptor activity	Gene Ontology	GO:0030594	3	69	0.112895	0.35261	CHRNB1|P2RY11|CHRNA10
endosome	Gene Ontology	GO:0005768	5	152	0.114279	0.35261	STAMBPL1|BACE1|UNC93B1|ATP9B|SNX25
phosphatidylinositol-3-phosphate binding	Gene Ontology	GO:0032266	2	34	0.116166	0.35261	PLEKHA5|SNX19
transcription repressor complex	Gene Ontology	GO:0017053	2	34	0.116166	0.35261	TFAP4|REST
cellular iron ion homeostasis	Gene Ontology	GO:0006879	2	34	0.116166	0.35261	CP|ABCB7
non-membrane spanning protein tyrosine kinase activity	Gene Ontology	GO:0004715	2	34	0.116166	0.35261	LYN|YES1
cell population proliferation	Gene Ontology	GO:0008283	3	70	0.11639	0.35261	IRF2|FER|RASGRP4
regulation of membrane potential	Gene Ontology	GO:0042391	3	70	0.11639	0.35261	CHRNB1|BVES|CHRNA10
positive regulation of GTPase activity	Gene Ontology	GO:0043547	6	198	0.117315	0.35261	CHML|DOCK4|ARHGAP31|STXBP5|SEMA4D|BCAR3
protein domain specific binding	Gene Ontology	GO:0019904	4	111	0.118683	0.35261	TRPS1|SKI|LAMP2|KHDRBS3
extracellular matrix	Gene Ontology	GO:0031012	5	154	0.118819	0.35261	SCARA3|COL16A1|ADAMTS6|COL11A1|SERAC1
damaged DNA binding	Gene Ontology	GO:0003684	2	35	0.121539	0.35261	ERCC4|DCLRE1C
endocytic vesicle	Gene Ontology	GO:0030139	2	35	0.121539	0.35261	SIGLEC1|PLEKHG5
early endosome membrane	Gene Ontology	GO:0031901	2	35	0.121539	0.35261	SORCS2|SNX19
response to virus	Gene Ontology	GO:0009615	2	35	0.121539	0.35261	IFIH1|EIF2AK2
transport	Gene Ontology	GO:0006810	2	35	0.121539	0.35261	CNNM3|SLC6A20
collagen trimer	Gene Ontology	GO:0005581	2	35	0.121539	0.35261	COL16A1|COL14A1
adult locomotory behavior	Gene Ontology	GO:0008344	2	35	0.121539	0.35261	SLITRK6|CCND2
GATOR2 complex	Gene Ontology	GO:0061700	1	7	0.123098	0.35261	SESN3
leading edge membrane	Gene Ontology	GO:0031256	1	7	0.123098	0.35261	PTPRK
postsynaptic neurotransmitter receptor internalization	Gene Ontology	GO:0098884	1	7	0.123098	0.35261	AP2M1
attachment of spindle microtubules to kinetochore	Gene Ontology	GO:0008608	1	7	0.123098	0.35261	TEX14
regulation of mitotic cell cycle phase transition	Gene Ontology	GO:1901990	1	7	0.123098	0.35261	TFAP4
rhythmic process	Gene Ontology	GO:0048511	1	7	0.123098	0.35261	PRKAA2
cell proliferation in forebrain	Gene Ontology	GO:0021846	1	7	0.123098	0.35261	ARX
L-proline transmembrane transporter activity	Gene Ontology	GO:0015193	1	7	0.123098	0.35261	SLC6A20
peristalsis	Gene Ontology	GO:0030432	1	7	0.123098	0.35261	GDNF
membrane repolarization during ventricular cardiac muscle cell action potential	Gene Ontology	GO:0098915	1	7	0.123098	0.35261	KCNE3
histone methyltransferase activity (H3-K36 specific)	Gene Ontology	GO:0046975	1	7	0.123098	0.35261	NSD1
negative regulation of activin receptor signaling pathway	Gene Ontology	GO:0032926	1	7	0.123098	0.35261	SKI
MAP-kinase scaffold activity	Gene Ontology	GO:0005078	1	7	0.123098	0.35261	MAPK8IP3
toll-like receptor 3 signaling pathway	Gene Ontology	GO:0034138	1	7	0.123098	0.35261	UNC93B1
regulation of lamellipodium assembly	Gene Ontology	GO:0010591	1	7	0.123098	0.35261	FER
apoptotic DNA fragmentation	Gene Ontology	GO:0006309	1	7	0.123098	0.35261	EXOG
response to muscle stretch	Gene Ontology	GO:0035994	1	7	0.123098	0.35261	SLC9A1
cardiac septum morphogenesis	Gene Ontology	GO:0060411	1	7	0.123098	0.35261	CHD7
prostate gland epithelium morphogenesis	Gene Ontology	GO:0060740	1	7	0.123098	0.35261	TNC
release of cytochrome c from mitochondria	Gene Ontology	GO:0001836	1	7	0.123098	0.35261	PMAIP1
negative regulation of peptidase activity	Gene Ontology	GO:0010466	1	7	0.123098	0.35261	RENBP
O-glycan processing	Gene Ontology	GO:0016266	1	7	0.123098	0.35261	GXYLT1
regulation of peptidyl-serine phosphorylation	Gene Ontology	GO:0033135	1	7	0.123098	0.35261	NSD1
negative regulation of delayed rectifier potassium channel activity	Gene Ontology	GO:1902260	1	7	0.123098	0.35261	KCNE3
pore complex	Gene Ontology	GO:0046930	1	7	0.123098	0.35261	PDZD11
myoblast migration	Gene Ontology	GO:0051451	1	7	0.123098	0.35261	SIX1
poly(G) binding	Gene Ontology	GO:0034046	1	7	0.123098	0.35261	ATXN1
clathrin light chain binding	Gene Ontology	GO:0032051	1	7	0.123098	0.35261	CLTC
negative regulation of vascular endothelial growth factor receptor signaling pathway	Gene Ontology	GO:0030948	1	7	0.123098	0.35261	PTPN1
extrinsic component of endoplasmic reticulum membrane	Gene Ontology	GO:0042406	1	7	0.123098	0.35261	ZC3H12A
negative regulation of signal transduction	Gene Ontology	GO:0009968	1	7	0.123098	0.35261	RGS5
negative regulation of cilium assembly	Gene Ontology	GO:1902018	1	7	0.123098	0.35261	CDK10
regulation of epidermal growth factor receptor signaling pathway	Gene Ontology	GO:0042058	1	7	0.123098	0.35261	FER
acute inflammatory response	Gene Ontology	GO:0002526	1	7	0.123098	0.35261	EIF2AK1
locomotory exploration behavior	Gene Ontology	GO:0035641	1	7	0.123098	0.35261	SLC4A10
positive regulation of organ growth	Gene Ontology	GO:0046622	1	7	0.123098	0.35261	ARX
cellular response to leucine starvation	Gene Ontology	GO:1990253	1	7	0.123098	0.35261	SESN3
outer dynein arm	Gene Ontology	GO:0036157	1	7	0.123098	0.35261	CFAP70
Golgi ribbon formation	Gene Ontology	GO:0090161	1	7	0.123098	0.35261	FHDC1
embryonic morphogenesis	Gene Ontology	GO:0048598	1	7	0.123098	0.35261	ROCK1
negative regulation of pathway-restricted SMAD protein phosphorylation	Gene Ontology	GO:0060394	1	7	0.123098	0.35261	SNX25
olfactory behavior	Gene Ontology	GO:0042048	1	7	0.123098	0.35261	CHD7
vacuole	Gene Ontology	GO:0005773	1	7	0.123098	0.35261	GGH
negative regulation of bone resorption	Gene Ontology	GO:0045779	1	7	0.123098	0.35261	GPR137B
superoxide-generating NADPH oxidase activator activity	Gene Ontology	GO:0016176	1	7	0.123098	0.35261	PDGFB
tRNA 5'-leader removal	Gene Ontology	GO:0001682	1	7	0.123098	0.35261	BVES
zona pellucida receptor complex	Gene Ontology	GO:0002199	1	7	0.123098	0.35261	HSPA1L
amyloid-beta metabolic process	Gene Ontology	GO:0050435	1	7	0.123098	0.35261	BACE1
negative regulation of amyloid-beta formation	Gene Ontology	GO:1902430	1	7	0.123098	0.35261	BIN1
DNA damage response, signal transduction by p53 class mediator resulting in transcription of p21 class mediator	Gene Ontology	GO:0006978	1	7	0.123098	0.35261	TFAP4
cysteine-type endopeptidase activator activity involved in apoptotic process	Gene Ontology	GO:0008656	1	7	0.123098	0.35261	CASP8AP2
alpha-mannosidase activity	Gene Ontology	GO:0004559	1	7	0.123098	0.35261	MANEA
sulfuric ester hydrolase activity	Gene Ontology	GO:0008484	1	7	0.123098	0.35261	ARSJ
endothelin receptor signaling pathway	Gene Ontology	GO:0086100	1	7	0.123098	0.35261	BCAR3
positive regulation of sequestering of triglyceride	Gene Ontology	GO:0010890	1	7	0.123098	0.35261	PLIN2
peroxisome organization	Gene Ontology	GO:0007031	1	7	0.123098	0.35261	ABCD1
cellular response to X-ray	Gene Ontology	GO:0071481	1	7	0.123098	0.35261	CCND2
mitochondrial electron transport, ubiquinol to cytochrome c	Gene Ontology	GO:0006122	1	7	0.123098	0.35261	CYCS
GDP-dissociation inhibitor activity	Gene Ontology	GO:0005092	1	7	0.123098	0.35261	CHML
posttranslational protein targeting to endoplasmic reticulum membrane	Gene Ontology	GO:0006620	1	7	0.123098	0.35261	SEC63
messenger ribonucleoprotein complex	Gene Ontology	GO:1990124	1	7	0.123098	0.35261	CPEB4
voltage-gated potassium channel activity involved in ventricular cardiac muscle cell action potential repolarization	Gene Ontology	GO:1902282	1	7	0.123098	0.35261	KCNE3
SREBP signaling pathway	Gene Ontology	GO:0032933	1	7	0.123098	0.35261	INSIG1
positive regulation of RNA splicing	Gene Ontology	GO:0033120	1	7	0.123098	0.35261	SETX
sodium-independent organic anion transport	Gene Ontology	GO:0043252	1	7	0.123098	0.35261	SLCO4A1
postsynaptic neurotransmitter receptor diffusion trapping	Gene Ontology	GO:0098970	1	7	0.123098	0.35261	GPHN
positive regulation of monocyte differentiation	Gene Ontology	GO:0045657	1	7	0.123098	0.35261	IL34
posttranslational protein targeting to membrane, translocation	Gene Ontology	GO:0031204	1	7	0.123098	0.35261	SEC63
positive regulation of macrophage differentiation	Gene Ontology	GO:0045651	1	7	0.123098	0.35261	IL34
AMP-activated protein kinase activity	Gene Ontology	GO:0004679	1	7	0.123098	0.35261	PRKAA2
TFIID-class transcription factor complex binding	Gene Ontology	GO:0001094	1	7	0.123098	0.35261	ERCC4
apical junction assembly	Gene Ontology	GO:0043297	1	7	0.123098	0.35261	FBF1
signaling receptor complex adaptor activity	Gene Ontology	GO:0030159	1	7	0.123098	0.35261	GRIP2
positive regulation of excitatory postsynaptic potential	Gene Ontology	GO:2000463	1	7	0.123098	0.35261	CUX2
negative regulation of T-helper 17 cell differentiation	Gene Ontology	GO:2000320	1	7	0.123098	0.35261	ZC3H12A
phagosome-lysosome fusion	Gene Ontology	GO:0090385	1	7	0.123098	0.35261	RAB7A
translation repressor activity, mRNA regulatory element binding	Gene Ontology	GO:0000900	1	7	0.123098	0.35261	CPEB4
cardiac epithelial to mesenchymal transition	Gene Ontology	GO:0060317	1	7	0.123098	0.35261	ADAM15
positive regulation of gene expression	Gene Ontology	GO:0010628	5	156	0.123443	0.35261	ARX|IL34|EDA|CUX2|TNC
endomembrane system	Gene Ontology	GO:0012505	3	72	0.123502	0.35261	TMCC2|STX7|RAB31
sodium ion transmembrane transport	Gene Ontology	GO:0035725	3	72	0.123502	0.35261	SLC23A1|SLC4A10|SLC6A20
protein self-association	Gene Ontology	GO:0043621	2	36	0.126972	0.35261	TCF4|ATXN1
collagen fibril organization	Gene Ontology	GO:0030199	2	36	0.126972	0.35261	LOXL3|TNXB
endoplasmic reticulum unfolded protein response	Gene Ontology	GO:0030968	2	36	0.126972	0.35261	EIF2AK2|YOD1
regulation of cell population proliferation	Gene Ontology	GO:0042127	4	114	0.12704	0.35261	ARX|LYN|YES1|TNC
positive regulation of NIK/NF-kappaB signaling	Gene Ontology	GO:1901224	2	37	0.132462	0.35261	EDA|EIF2AK2
actin cytoskeleton reorganization	Gene Ontology	GO:0031532	2	37	0.132462	0.35261	PTPN1|FER
regulation of protein localization	Gene Ontology	GO:0032880	2	37	0.132462	0.35261	CELSR2|SIX1
cytoplasmic stress granule	Gene Ontology	GO:0010494	2	37	0.132462	0.35261	ROCK1|PRKAA2
regulation of inflammatory response	Gene Ontology	GO:0050727	2	37	0.132462	0.35261	LYN|GPSM3
centrosome	Gene Ontology	GO:0005813	9	349	0.132528	0.35261	CEP164|POC5|CEP85L|CEP295|NDEL1|TXNDC9|FBF1|SKI|GNAI3
oxidation-reduction process	Gene Ontology	GO:0055114	11	450	0.134736	0.35261	ENOX2|SESN3|FAR2|ERO1B|GP91-PHOX|CP|GPX7|ALDH7A1|ALDH18A1|FRRS1|GPHN
protein homotrimerization	Gene Ontology	GO:0070207	1	8	0.137381	0.35261	SLC1A5
box C/D snoRNP assembly	Gene Ontology	GO:0000492	1	8	0.137381	0.35261	ZNHIT3
respiratory burst	Gene Ontology	GO:0045730	1	8	0.137381	0.35261	GP91-PHOX
paranode region of axon	Gene Ontology	GO:0033270	1	8	0.137381	0.35261	EPB41L3
neurofilament cytoskeleton organization	Gene Ontology	GO:0060052	1	8	0.137381	0.35261	NDEL1
Lys63-specific deubiquitinase activity	Gene Ontology	GO:0061578	1	8	0.137381	0.35261	STAMBPL1
cellular response to chemokine	Gene Ontology	GO:1990869	1	8	0.137381	0.35261	ZC3H12A
negative regulation of receptor binding	Gene Ontology	GO:1900121	1	8	0.137381	0.35261	ADAM15
protein serine/threonine phosphatase inhibitor activity	Gene Ontology	GO:0004865	1	8	0.137381	0.35261	PPP1R14C
endoderm formation	Gene Ontology	GO:0001706	1	8	0.137381	0.35261	DUSP2
protein serine/threonine/tyrosine kinase activity	Gene Ontology	GO:0004712	1	8	0.137381	0.35261	PRKAA2
SRP-dependent cotranslational protein targeting to membrane	Gene Ontology	GO:0006614	1	8	0.137381	0.35261	SEC63
actin filament-based movement	Gene Ontology	GO:0030048	1	8	0.137381	0.35261	WIPF2
nuclear pore outer ring	Gene Ontology	GO:0031080	1	8	0.137381	0.35261	NUP43
tubulin-glutamic acid ligase activity	Gene Ontology	GO:0070740	1	8	0.137381	0.35261	TTLL7
fructose 6-phosphate metabolic process	Gene Ontology	GO:0006002	1	8	0.137381	0.35261	HK2
nuclear inclusion body	Gene Ontology	GO:0042405	1	8	0.137381	0.35261	ATXN1
positive regulation of astrocyte differentiation	Gene Ontology	GO:0048711	1	8	0.137381	0.35261	BIN1
positive regulation of fibroblast migration	Gene Ontology	GO:0010763	1	8	0.137381	0.35261	BAG4
store-operated calcium channel activity	Gene Ontology	GO:0015279	1	8	0.137381	0.35261	ORAI2
peptidyl-proline hydroxylation to 4-hydroxy-L-proline	Gene Ontology	GO:0018401	1	8	0.137381	0.35261	ERO1B
cellular response to zinc ion	Gene Ontology	GO:0071294	1	8	0.137381	0.35261	ZNF658
positive regulation of stress-activated MAPK cascade	Gene Ontology	GO:0032874	1	8	0.137381	0.35261	EIF2AK2
tyrosine phosphorylation of STAT protein	Gene Ontology	GO:0007260	1	8	0.137381	0.35261	FER
fatty acid homeostasis	Gene Ontology	GO:0055089	1	8	0.137381	0.35261	ABCD1
hindbrain development	Gene Ontology	GO:0030902	1	8	0.137381	0.35261	NFIB
positive regulation of receptor recycling	Gene Ontology	GO:0001921	1	8	0.137381	0.35261	BVES
type I transforming growth factor beta receptor binding	Gene Ontology	GO:0034713	1	8	0.137381	0.35261	SNX25
glucose 6-phosphate metabolic process	Gene Ontology	GO:0051156	1	8	0.137381	0.35261	HK2
MLL3/4 complex	Gene Ontology	GO:0044666	1	8	0.137381	0.35261	KMT2C
response to acidic pH	Gene Ontology	GO:0010447	1	8	0.137381	0.35261	SLC9A1
tRNA processing	Gene Ontology	GO:0008033	1	8	0.137381	0.35261	BVES
regulation of neuronal synaptic plasticity	Gene Ontology	GO:0048168	1	8	0.137381	0.35261	ARC
positive regulation of megakaryocyte differentiation	Gene Ontology	GO:0045654	1	8	0.137381	0.35261	TESC
Golgi-associated vesicle membrane	Gene Ontology	GO:0030660	1	8	0.137381	0.35261	CSPG5
regulation of insulin receptor signaling pathway	Gene Ontology	GO:0046626	1	8	0.137381	0.35261	SESN3
response to ATP	Gene Ontology	GO:0033198	1	8	0.137381	0.35261	CAMKK1
regulation of phosphorylation	Gene Ontology	GO:0042325	1	8	0.137381	0.35261	PPP1R14C
cellular response to leucine	Gene Ontology	GO:0071233	1	8	0.137381	0.35261	SESN3
transmembrane receptor protein serine/threonine kinase signaling pathway	Gene Ontology	GO:0007178	1	8	0.137381	0.35261	BMPR2
cell-cell adhesion mediated by cadherin	Gene Ontology	GO:0044331	1	8	0.137381	0.35261	FER
phagocytic vesicle membrane	Gene Ontology	GO:0030670	1	8	0.137381	0.35261	LAMP2
positive regulation of brown fat cell differentiation	Gene Ontology	GO:0090336	1	8	0.137381	0.35261	SIX1
purinergic nucleotide receptor activity	Gene Ontology	GO:0001614	1	8	0.137381	0.35261	CAMKK1
DNA catabolic process, endonucleolytic	Gene Ontology	GO:0000737	1	8	0.137381	0.35261	EXOG
polysaccharide binding	Gene Ontology	GO:0030247	1	8	0.137381	0.35261	VTN
dendritic cell differentiation	Gene Ontology	GO:0097028	1	8	0.137381	0.35261	LYN
positive regulation of protein acetylation	Gene Ontology	GO:1901985	1	8	0.137381	0.35261	CEP295
MICOS complex	Gene Ontology	GO:0061617	1	8	0.137381	0.35261	CHCHD3
mannosyl-oligosaccharide 1,2-alpha-mannosidase activity	Gene Ontology	GO:0004571	1	8	0.137381	0.35261	MAN1C1
superoxide metabolic process	Gene Ontology	GO:0006801	1	8	0.137381	0.35261	GP91-PHOX
apoptotic mitochondrial changes	Gene Ontology	GO:0008637	1	8	0.137381	0.35261	HK2
negative regulation of production of miRNAs involved in gene silencing by miRNA	Gene Ontology	GO:1903799	1	8	0.137381	0.35261	ZC3H12A
actin filament network formation	Gene Ontology	GO:0051639	1	8	0.137381	0.35261	FHOD3
positive regulation of DNA biosynthetic process	Gene Ontology	GO:2000573	1	8	0.137381	0.35261	PDGFB
positive regulation of chemokine production	Gene Ontology	GO:0032722	1	8	0.137381	0.35261	EIF2AK2
myosin II binding	Gene Ontology	GO:0045159	1	8	0.137381	0.35261	STXBP5
platelet-derived growth factor binding	Gene Ontology	GO:0048407	1	8	0.137381	0.35261	PDGFB
ferroxidase activity	Gene Ontology	GO:0004322	1	8	0.137381	0.35261	CP
regulation of oxidative phosphorylation	Gene Ontology	GO:0002082	1	8	0.137381	0.35261	ABCD1
response to muscle activity	Gene Ontology	GO:0014850	1	8	0.137381	0.35261	PRKAA2
core mediator complex	Gene Ontology	GO:0070847	1	8	0.137381	0.35261	MED31
positive regulation of peptide hormone secretion	Gene Ontology	GO:0090277	1	8	0.137381	0.35261	RASL10B
muscle cell differentiation	Gene Ontology	GO:0042692	1	8	0.137381	0.35261	RORA
striated muscle thin filament	Gene Ontology	GO:0005865	1	8	0.137381	0.35261	FHOD3
DNA replication	Gene Ontology	GO:0006260	2	38	0.138004	0.35261	NFIB|RPA2
negative regulation of phosphatase activity	Gene Ontology	GO:0010923	2	38	0.138004	0.35261	RRP1B|GPATCH2
negative regulation of ERK1 and ERK2 cascade	Gene Ontology	GO:0070373	2	38	0.138004	0.35261	PTPN1|LYN
integral component of endoplasmic reticulum membrane	Gene Ontology	GO:0030176	3	77	0.141935	0.35261	DOLPP1|SLC35B4|ERGIC1
SNARE complex	Gene Ontology	GO:0031201	2	39	0.143596	0.35261	STXBP5|STX7
non-motile cilium assembly	Gene Ontology	GO:1905515	2	39	0.143596	0.35261	CC2D2A|CSNK1D
scavenger receptor activity	Gene Ontology	GO:0005044	2	39	0.143596	0.35261	LOXL3|VTN
cilium	Gene Ontology	GO:0005929	3	78	0.145727	0.35261	KIF7|TTLL7|FHDC1
signaling receptor binding	Gene Ontology	GO:0005102	5	166	0.147767	0.35261	LYN|EDA|TNXB|YES1|TNC
nervous system process	Gene Ontology	GO:0050877	2	40	0.149235	0.35261	CHRNB1|CHRNA10
regulation of GTPase activity	Gene Ontology	GO:0043087	2	40	0.149235	0.35261	BVES|GPR137B
methylated histone binding	Gene Ontology	GO:0035064	2	40	0.149235	0.35261	CHD1|PHF19
promoter-specific chromatin binding	Gene Ontology	GO:1990841	2	40	0.149235	0.35261	ERCC4|CHD7
sympathetic nervous system development	Gene Ontology	GO:0048485	1	9	0.151432	0.35261	GDNF
nuclear receptor binding	Gene Ontology	GO:0016922	1	9	0.151432	0.35261	TRIM24
cell projection membrane	Gene Ontology	GO:0031253	1	9	0.151432	0.35261	BVES
Ras guanyl-nucleotide exchange factor activity	Gene Ontology	GO:0005088	1	9	0.151432	0.35261	RASGRP4
protein kinase inhibitor activity	Gene Ontology	GO:0004860	1	9	0.151432	0.35261	SMCR8
protein refolding	Gene Ontology	GO:0042026	1	9	0.151432	0.35261	HSPA1L
cellular protein-containing complex assembly	Gene Ontology	GO:0034622	1	9	0.151432	0.35261	SAMM50
cardiac myofibril assembly	Gene Ontology	GO:0055003	1	9	0.151432	0.35261	FHOD3
regulation of mRNA splicing, via spliceosome	Gene Ontology	GO:0048024	1	9	0.151432	0.35261	KHDRBS3
AP-2 adaptor complex	Gene Ontology	GO:0030122	1	9	0.151432	0.35261	AP2M1
startle response	Gene Ontology	GO:0001964	1	9	0.151432	0.35261	SLITRK6
regulation of epithelial cell proliferation	Gene Ontology	GO:0050678	1	9	0.151432	0.35261	SIX1
maintenance of epithelial cell apical/basal polarity	Gene Ontology	GO:0045199	1	9	0.151432	0.35261	PDZD11
cardiolipin binding	Gene Ontology	GO:1901612	1	9	0.151432	0.35261	KLHL17
positive regulation of calcium ion import	Gene Ontology	GO:0090280	1	9	0.151432	0.35261	PDGFB
purinergic nucleotide receptor signaling pathway	Gene Ontology	GO:0035590	1	9	0.151432	0.35261	CAMKK1
very long-chain fatty acid-CoA ligase activity	Gene Ontology	GO:0031957	1	9	0.151432	0.35261	ACSF3
regulation of protein secretion	Gene Ontology	GO:0050708	1	9	0.151432	0.35261	STXBP5
cellular response to estrogen stimulus	Gene Ontology	GO:0071391	1	9	0.151432	0.35261	TRIM24
regulation of short-term neuronal synaptic plasticity	Gene Ontology	GO:0048172	1	9	0.151432	0.35261	SLC4A10
regulation of long-term synaptic potentiation	Gene Ontology	GO:1900271	1	9	0.151432	0.35261	ARC
sphingosine biosynthetic process	Gene Ontology	GO:0046512	1	9	0.151432	0.35261	ACER1
long-term synaptic depression	Gene Ontology	GO:0060292	1	9	0.151432	0.35261	SORCS2
dolichol-linked oligosaccharide biosynthetic process	Gene Ontology	GO:0006488	1	9	0.151432	0.35261	ALG6
toll-like receptor 4 signaling pathway	Gene Ontology	GO:0034142	1	9	0.151432	0.35261	LYN
cellular response to ATP	Gene Ontology	GO:0071318	1	9	0.151432	0.35261	P2RY11
-	Gene Ontology	GO:1904469	1	9	0.151432	0.35261	IFIH1
protein tyrosine/threonine phosphatase activity	Gene Ontology	GO:0008330	1	9	0.151432	0.35261	DUSP2
ribonuclease P activity	Gene Ontology	GO:0004526	1	9	0.151432	0.35261	BVES
acetylcholine receptor activity	Gene Ontology	GO:0015464	1	9	0.151432	0.35261	CHRNB1
metal ion transmembrane transporter activity	Gene Ontology	GO:0046873	1	9	0.151432	0.35261	SLC39A9
neuron maturation	Gene Ontology	GO:0042551	1	9	0.151432	0.35261	RET
enamel mineralization	Gene Ontology	GO:0070166	1	9	0.151432	0.35261	FAM20C
calcium transmembrane transporter activity, phosphorylative mechanism	Gene Ontology	GO:0005388	1	9	0.151432	0.35261	ATP2C1
dopaminergic neuron differentiation	Gene Ontology	GO:0071542	1	9	0.151432	0.35261	PITX3
MAP kinase kinase activity	Gene Ontology	GO:0004708	1	9	0.151432	0.35261	MAP2K3
snRNA transcription by RNA polymerase II	Gene Ontology	GO:0042795	1	9	0.151432	0.35261	SNAPC1
smooth endoplasmic reticulum	Gene Ontology	GO:0005790	1	9	0.151432	0.35261	MAPK8IP3
chromatin-mediated maintenance of transcription	Gene Ontology	GO:0048096	1	9	0.151432	0.35261	SMARCD1
nuclease activity	Gene Ontology	GO:0004518	1	9	0.151432	0.35261	EXOG
negative regulation by host of viral transcription	Gene Ontology	GO:0043922	1	9	0.151432	0.35261	TFAP4
preribosome, small subunit precursor	Gene Ontology	GO:0030688	1	9	0.151432	0.35261	RRP1B
interleukin-6-mediated signaling pathway	Gene Ontology	GO:0070102	1	9	0.151432	0.35261	FER
sodium-independent organic anion transmembrane transporter activity	Gene Ontology	GO:0015347	1	9	0.151432	0.35261	SLCO4A1
GTP metabolic process	Gene Ontology	GO:0046039	1	9	0.151432	0.35261	GNAI3
regulated exocytosis	Gene Ontology	GO:0045055	1	9	0.151432	0.35261	RAB11FIP5
negative regulation of transcription elongation from RNA polymerase II promoter	Gene Ontology	GO:0034244	1	9	0.151432	0.35261	RECQL5
multicellular organism aging	Gene Ontology	GO:0010259	1	9	0.151432	0.35261	SEC63
corpus callosum development	Gene Ontology	GO:0022038	1	9	0.151432	0.35261	HERC1
autolysosome	Gene Ontology	GO:0044754	1	9	0.151432	0.35261	LAMP2
regulation of cytokine secretion	Gene Ontology	GO:0050707	1	9	0.151432	0.35261	LYN
negative regulation of T cell activation	Gene Ontology	GO:0050868	1	9	0.151432	0.35261	TNXB
receptor catabolic process	Gene Ontology	GO:0032801	1	9	0.151432	0.35261	SNX25
lung morphogenesis	Gene Ontology	GO:0060425	1	9	0.151432	0.35261	MAPK8IP3
detection of mechanical stimulus involved in sensory perception of sound	Gene Ontology	GO:0050910	1	9	0.151432	0.35261	CHRNA10
platelet-derived growth factor receptor binding	Gene Ontology	GO:0005161	1	9	0.151432	0.35261	PDGFB
nuclear export	Gene Ontology	GO:0051168	1	9	0.151432	0.35261	ATXN1
tau protein binding	Gene Ontology	GO:0048156	1	9	0.151432	0.35261	BIN1
manganese ion transport	Gene Ontology	GO:0006828	1	9	0.151432	0.35261	ATP2C1
mitochondrial electron transport, cytochrome c to oxygen	Gene Ontology	GO:0006123	1	9	0.151432	0.35261	CYCS
phosphatidic acid binding	Gene Ontology	GO:0070300	1	9	0.151432	0.35261	KLHL17
histone lysine methylation	Gene Ontology	GO:0034968	1	9	0.151432	0.35261	SUV39H2
secondary palate development	Gene Ontology	GO:0062009	1	9	0.151432	0.35261	CHD7
establishment of epithelial cell polarity	Gene Ontology	GO:0090162	1	9	0.151432	0.35261	FBF1
adult heart development	Gene Ontology	GO:0007512	1	9	0.151432	0.35261	CHD7
regulation of reactive oxygen species metabolic process	Gene Ontology	GO:2000377	1	9	0.151432	0.35261	PDK3
microtubule	Gene Ontology	GO:0005874	4	123	0.153507	0.354405	TCP11L1|TPX2|KIF3B|KIF7
insulin receptor signaling pathway	Gene Ontology	GO:0008286	2	41	0.154918	0.354405	PTPN1|BCAR3
protein localization	Gene Ontology	GO:0008104	2	41	0.154918	0.354405	LYST|NBEAL2
positive regulation of cell migration	Gene Ontology	GO:0030335	4	124	0.156569	0.354405	FER|LYN|SEMA4D|RET
chromatin	Gene Ontology	GO:0000785	3	81	0.157296	0.354405	SMCR8|NSD1|SUV39H2
cellular response to oxidative stress	Gene Ontology	GO:0034599	2	42	0.160641	0.354405	ZC3H12A|PRKAA2
negative regulation of transforming growth factor beta receptor signaling pathway	Gene Ontology	GO:0030512	2	42	0.160641	0.354405	SKI|SNX25
integrin binding	Gene Ontology	GO:0005178	3	83	0.165162	0.354405	ITGB5|ADAM15|VTN
regulation of heart rate	Gene Ontology	GO:0002027	1	10	0.165255	0.354405	BVES
adenylate cyclase activity	Gene Ontology	GO:0004016	1	10	0.165255	0.354405	ADCY9
cysteine-type peptidase activity	Gene Ontology	GO:0008234	1	10	0.165255	0.354405	CTSF
positive regulation of calcineurin-NFAT signaling cascade	Gene Ontology	GO:0070886	1	10	0.165255	0.354405	SLC9A1
phosphotransferase activity, alcohol group as acceptor	Gene Ontology	GO:0016773	1	10	0.165255	0.354405	FAM20C
regulation of pH	Gene Ontology	GO:0006885	1	10	0.165255	0.354405	SLC9A1
cellular copper ion homeostasis	Gene Ontology	GO:0006878	1	10	0.165255	0.354405	SCO2
protein polyglutamylation	Gene Ontology	GO:0018095	1	10	0.165255	0.354405	TTLL7
cation transport	Gene Ontology	GO:0006812	1	10	0.165255	0.354405	CHRNB1
chondroitin sulfate biosynthetic process	Gene Ontology	GO:0030206	1	10	0.165255	0.354405	CHST3
DNA replication factor A complex	Gene Ontology	GO:0005662	1	10	0.165255	0.354405	RPA2
chromocenter	Gene Ontology	GO:0010369	1	10	0.165255	0.354405	INCENP
negative regulation of focal adhesion assembly	Gene Ontology	GO:0051895	1	10	0.165255	0.354405	PHLDB2
nuclear chromosome	Gene Ontology	GO:0000228	1	10	0.165255	0.354405	SETX
vasculature development	Gene Ontology	GO:0001944	1	10	0.165255	0.354405	BMPR2
protein targeting to lysosome	Gene Ontology	GO:0006622	1	10	0.165255	0.354405	RAB7A
regulation of gluconeogenesis	Gene Ontology	GO:0006111	1	10	0.165255	0.354405	SLC35B4
potassium:proton antiporter activity	Gene Ontology	GO:0015386	1	10	0.165255	0.354405	SLC9A1
phosphatidylinositol-5-phosphate binding	Gene Ontology	GO:0010314	1	10	0.165255	0.354405	PLEKHA5
phagophore assembly site membrane	Gene Ontology	GO:0034045	1	10	0.165255	0.354405	RAB7A
mitogen-activated protein kinase kinase kinase binding	Gene Ontology	GO:0031435	1	10	0.165255	0.354405	MAPK8IP3
superoxide-generating NAD(P)H oxidase activity	Gene Ontology	GO:0016175	1	10	0.165255	0.354405	GP91-PHOX
nuclear-transcribed mRNA catabolic process	Gene Ontology	GO:0000956	1	10	0.165255	0.354405	NBAS
positive regulation of oligodendrocyte differentiation	Gene Ontology	GO:0048714	1	10	0.165255	0.354405	IL34
protein tetramerization	Gene Ontology	GO:0051262	1	10	0.165255	0.354405	TP63
RNA stem-loop binding	Gene Ontology	GO:0035613	1	10	0.165255	0.354405	ZC3H12A
positive regulation of cardiac muscle hypertrophy	Gene Ontology	GO:0010613	1	10	0.165255	0.354405	SLC9A1
receptor recycling	Gene Ontology	GO:0001881	1	10	0.165255	0.354405	LMTK2
mRNA 3'-UTR AU-rich region binding	Gene Ontology	GO:0035925	1	10	0.165255	0.354405	ZC3H12A
sodium ion export across plasma membrane	Gene Ontology	GO:0036376	1	10	0.165255	0.354405	SLC9A1
maintenance of protein location in nucleus	Gene Ontology	GO:0051457	1	10	0.165255	0.354405	CIZ1
monocarboxylic acid transmembrane transporter activity	Gene Ontology	GO:0008028	1	10	0.165255	0.354405	SLC16A6
positive regulation of neuron migration	Gene Ontology	GO:2001224	1	10	0.165255	0.354405	MAPK8IP3
regulation of release of sequestered calcium ion into cytosol	Gene Ontology	GO:0051279	1	10	0.165255	0.354405	LYN
cAMP biosynthetic process	Gene Ontology	GO:0006171	1	10	0.165255	0.354405	ADCY9
potassium ion export across plasma membrane	Gene Ontology	GO:0097623	1	10	0.165255	0.354405	KCNE3
axoneme assembly	Gene Ontology	GO:0035082	1	10	0.165255	0.354405	CC2D2A
cardiac muscle cell differentiation	Gene Ontology	GO:0055007	1	10	0.165255	0.354405	SLC9A1
regulation of mitotic spindle organization	Gene Ontology	GO:0060236	1	10	0.165255	0.354405	TPX2
long-chain fatty acid transporter activity	Gene Ontology	GO:0005324	1	10	0.165255	0.354405	ABCD1
acetylcholine-gated channel complex	Gene Ontology	GO:0005892	1	10	0.165255	0.354405	CHRNB1
striated muscle cell differentiation	Gene Ontology	GO:0051146	1	10	0.165255	0.354405	BVES
calcium ion homeostasis	Gene Ontology	GO:0055074	1	10	0.165255	0.354405	TRIM24
positive regulation of peptidyl-serine phosphorylation of STAT protein	Gene Ontology	GO:0033141	1	10	0.165255	0.354405	RET
complement activation	Gene Ontology	GO:0006956	1	10	0.165255	0.354405	C4A
transporter activity	Gene Ontology	GO:0005215	1	10	0.165255	0.354405	SLC23A1
monocarboxylic acid transport	Gene Ontology	GO:0015718	1	10	0.165255	0.354405	SLC16A6
response to pain	Gene Ontology	GO:0048265	1	10	0.165255	0.354405	RET
negative regulation of keratinocyte proliferation	Gene Ontology	GO:0010839	1	10	0.165255	0.354405	PTPRK
positive regulation of blood pressure	Gene Ontology	GO:0045777	1	10	0.165255	0.354405	GRIP2
cellular response to prostaglandin E stimulus	Gene Ontology	GO:0071380	1	10	0.165255	0.354405	PRKAA2
translesion synthesis	Gene Ontology	GO:0019985	1	10	0.165255	0.354405	PCLAF
RNA polymerase II, core complex	Gene Ontology	GO:0005665	1	10	0.165255	0.354405	POLR2B
membrane protein proteolysis	Gene Ontology	GO:0033619	1	10	0.165255	0.354405	RET
positive regulation of synapse assembly	Gene Ontology	GO:0051965	2	43	0.166403	0.35557	SLITRK6|CUX2
negative regulation of NF-kappaB transcription factor activity	Gene Ontology	GO:0032088	2	43	0.166403	0.35557	ZC3H12A|CMKLR1
RNA binding	Gene Ontology	GO:0003723	10	420	0.166403	0.35557	ENOX2|PUS7|NOP2|KHDRBS3|SEC63|TARBP1|DND1|TIAL1|NIP7|SETX
cell adhesion	Gene Ontology	GO:0007155	5	175	0.17125	0.356697	AMIGO1|VTN|SIGLEC1|TNC|CELSR2
extrinsic component of cytoplasmic side of plasma membrane	Gene Ontology	GO:0031234	2	44	0.172199	0.356697	LYN|YES1
cellular response to interleukin-1	Gene Ontology	GO:0071347	2	44	0.172199	0.356697	ZC3H12A|RORA
GDP binding	Gene Ontology	GO:0019003	2	44	0.172199	0.356697	RAB7A|GNAI3
SCF-dependent proteasomal ubiquitin-dependent protein catabolic process	Gene Ontology	GO:0031146	2	44	0.172199	0.356697	FBXL3|FBXL22
positive regulation of nucleic acid-templated transcription	Gene Ontology	GO:1903508	2	44	0.172199	0.356697	SMARCB1|BCL9
negative regulation of translation	Gene Ontology	GO:0017148	2	44	0.172199	0.356697	EIF2AK2|PUS7
protein dephosphorylation	Gene Ontology	GO:0006470	3	86	0.177171	0.356697	PHLPP1|PTPRK|DUSP2
calmodulin binding	Gene Ontology	GO:0005516	3	86	0.177171	0.356697	PHKB|SLC9A1|MYH7
positive regulation of protein catabolic process	Gene Ontology	GO:0045732	2	45	0.178029	0.356697	RAB7A|WWP1
activation of protein kinase activity	Gene Ontology	GO:0032147	2	45	0.178029	0.356697	TPX2|STK4
p53 binding	Gene Ontology	GO:0002039	2	45	0.178029	0.356697	TRIM24|CHD8
multicellular organism development	Gene Ontology	GO:0007275	4	131	0.17861	0.356697	MUSK|PDGFB|CSF1R|RET
S-adenosyl-L-methionine binding	Gene Ontology	GO:1904047	1	11	0.178854	0.356697	SUV39H2
toll-like receptor signaling pathway	Gene Ontology	GO:0002224	1	11	0.178854	0.356697	UNC93B1
MKS complex	Gene Ontology	GO:0036038	1	11	0.178854	0.356697	CC2D2A
nucleus organization	Gene Ontology	GO:0006997	1	11	0.178854	0.356697	BIN1
sulfur compound metabolic process	Gene Ontology	GO:0006790	1	11	0.178854	0.356697	CHST3
regulation of JNK cascade	Gene Ontology	GO:0046328	1	11	0.178854	0.356697	PHLPP1
lateral element	Gene Ontology	GO:0000800	1	11	0.178854	0.356697	INCENP
regulation of mitotic nuclear division	Gene Ontology	GO:0007088	1	11	0.178854	0.356697	CUL9
dopamine receptor signaling pathway	Gene Ontology	GO:0007212	1	11	0.178854	0.356697	GNAI3
protein disulfide isomerase activity	Gene Ontology	GO:0003756	1	11	0.178854	0.356697	ERO1B
Rac protein signal transduction	Gene Ontology	GO:0016601	1	11	0.178854	0.356697	RHOU
embryonic brain development	Gene Ontology	GO:1990403	1	11	0.178854	0.356697	CC2D2A
type B pancreatic cell development	Gene Ontology	GO:0003323	1	11	0.178854	0.356697	SIDT2
DNA unwinding involved in DNA replication	Gene Ontology	GO:0006268	1	11	0.178854	0.356697	RECQL5
osteoblast development	Gene Ontology	GO:0002076	1	11	0.178854	0.356697	SATB2
vacuolar acidification	Gene Ontology	GO:0007035	1	11	0.178854	0.356697	ROGDI
integral component of postsynaptic membrane	Gene Ontology	GO:0099055	1	11	0.178854	0.356697	CSPG5
positive regulation of interferon-alpha production	Gene Ontology	GO:0032727	1	11	0.178854	0.356697	IFIH1
intracellular cholesterol transport	Gene Ontology	GO:0032367	1	11	0.178854	0.356697	SERAC1
positive regulation of DNA replication	Gene Ontology	GO:0045740	1	11	0.178854	0.356697	BCAR3
negative regulation of endoplasmic reticulum stress-induced intrinsic apoptotic signaling pathway	Gene Ontology	GO:1902236	1	11	0.178854	0.356697	PTPN1
positive regulation of chemotaxis	Gene Ontology	GO:0050921	1	11	0.178854	0.356697	PDGFB
limb development	Gene Ontology	GO:0060173	1	11	0.178854	0.356697	MED31
mitochondria-associated endoplasmic reticulum membrane	Gene Ontology	GO:0044233	1	11	0.178854	0.356697	SERAC1
negative regulation of fibroblast proliferation	Gene Ontology	GO:0048147	1	11	0.178854	0.356697	MED31
gamma-catenin binding	Gene Ontology	GO:0045295	1	11	0.178854	0.356697	PTPRK
pore complex assembly	Gene Ontology	GO:0046931	1	11	0.178854	0.356697	PDZD11
regulation of protein kinase B signaling	Gene Ontology	GO:0051896	1	11	0.178854	0.356697	SESN3
integral component of nuclear inner membrane	Gene Ontology	GO:0005639	1	11	0.178854	0.356697	CAMKK1
RNA polymerase binding	Gene Ontology	GO:0070063	1	11	0.178854	0.356697	BIN1
lysine-acetylated histone binding	Gene Ontology	GO:0070577	1	11	0.178854	0.356697	TRIM24
regulation of neuron migration	Gene Ontology	GO:2001222	1	11	0.178854	0.356697	IGSF10
histone methyltransferase activity (H3-K4 specific)	Gene Ontology	GO:0042800	1	11	0.178854	0.356697	KMT2C
Ras GTPase binding	Gene Ontology	GO:0017016	1	11	0.178854	0.356697	PLCE1
Golgi vesicle transport	Gene Ontology	GO:0048193	1	11	0.178854	0.356697	CUX2
glutamate metabolic process	Gene Ontology	GO:0006536	1	11	0.178854	0.356697	ALDH18A1
protein kinase C signaling	Gene Ontology	GO:0070528	1	11	0.178854	0.356697	PDGFB
TORC2 complex	Gene Ontology	GO:0031932	1	11	0.178854	0.356697	SESN3
sodium:proton antiporter activity	Gene Ontology	GO:0015385	1	11	0.178854	0.356697	SLC9A1
regulation of smoothened signaling pathway	Gene Ontology	GO:0008589	1	11	0.178854	0.356697	RORA
C2H2 zinc finger domain binding	Gene Ontology	GO:0070742	1	11	0.178854	0.356697	ZXDC
regulation of insulin secretion involved in cellular response to glucose stimulus	Gene Ontology	GO:0061178	1	11	0.178854	0.356697	SIDT2
brain development	Gene Ontology	GO:0007420	3	87	0.181226	0.360614	SLC23A1|AMIGO1|SPATA5
mitochondrial membrane	Gene Ontology	GO:0031966	2	46	0.183888	0.361329	ABCD1|KLHL17
DNA duplex unwinding	Gene Ontology	GO:0032508	2	46	0.183888	0.361329	RECQL5|CHD8
protein serine/threonine phosphatase activity	Gene Ontology	GO:0004722	2	46	0.183888	0.361329	PHLPP1|PPP4R1
mRNA 3'-UTR binding	Gene Ontology	GO:0003730	2	46	0.183888	0.361329	CPEB4|DND1
protein-containing complex	Gene Ontology	GO:0032991	6	229	0.186186	0.361329	TRPS1|KHDRBS3|EXOG|ZC3H12A|PTPN1|LYN
centriole	Gene Ontology	GO:0005814	3	89	0.189411	0.361329	CEP164|CEP295|FBF1
spermatid development	Gene Ontology	GO:0007286	2	47	0.189775	0.361329	SIX5|NUP210L
extracellular exosome	Gene Ontology	GO:0070062	2	47	0.189775	0.361329	ADAM15|LAMP2
positive regulation of TORC1 signaling	Gene Ontology	GO:1904263	1	12	0.192231	0.361329	GPR137B
cellular response to exogenous dsRNA	Gene Ontology	GO:0071360	1	12	0.192231	0.361329	IFIH1
mitogen-activated protein kinase kinase binding	Gene Ontology	GO:0031434	1	12	0.192231	0.361329	MAPK8IP3
ruffle assembly	Gene Ontology	GO:0097178	1	12	0.192231	0.361329	BAG4
cellular sodium ion homeostasis	Gene Ontology	GO:0006883	1	12	0.192231	0.361329	SLC9A1
vesicle transport along microtubule	Gene Ontology	GO:0047496	1	12	0.192231	0.361329	NDEL1
negative regulation of TORC1 signaling	Gene Ontology	GO:1904262	1	12	0.192231	0.361329	SESN3
positive regulation of vascular associated smooth muscle cell proliferation	Gene Ontology	GO:1904707	1	12	0.192231	0.361329	PDGFB
ESC/E(Z) complex	Gene Ontology	GO:0035098	1	12	0.192231	0.361329	PHF19
negative regulation of reactive oxygen species metabolic process	Gene Ontology	GO:2000378	1	12	0.192231	0.361329	HK2
stress-activated protein kinase signaling cascade	Gene Ontology	GO:0031098	1	12	0.192231	0.361329	STK4
pseudouridine synthase activity	Gene Ontology	GO:0009982	1	12	0.192231	0.361329	PUS7
NADPH oxidase complex	Gene Ontology	GO:0043020	1	12	0.192231	0.361329	GP91-PHOX
inorganic anion exchanger activity	Gene Ontology	GO:0005452	1	12	0.192231	0.361329	SLC4A10
cellular response to dexamethasone stimulus	Gene Ontology	GO:0071549	1	12	0.192231	0.361329	TFAP4
oligodendrocyte development	Gene Ontology	GO:0014003	1	12	0.192231	0.361329	PRDM8
face development	Gene Ontology	GO:0060324	1	12	0.192231	0.361329	CHD7
positive regulation of receptor-mediated endocytosis	Gene Ontology	GO:0048260	1	12	0.192231	0.361329	VTN
protein maturation	Gene Ontology	GO:0051604	1	12	0.192231	0.361329	TESC
cellular response to vascular endothelial growth factor stimulus	Gene Ontology	GO:0035924	1	12	0.192231	0.361329	MAP2K3
isopeptidase activity	Gene Ontology	GO:0070122	1	12	0.192231	0.361329	STAMBPL1
glial cell differentiation	Gene Ontology	GO:0010001	1	12	0.192231	0.361329	NFIB
male meiotic nuclear division	Gene Ontology	GO:0007140	1	12	0.192231	0.361329	TEX14
RNA polymerase II CTD heptapeptide repeat kinase activity	Gene Ontology	GO:0008353	1	12	0.192231	0.361329	CDK9
transcription coactivator binding	Gene Ontology	GO:0001223	1	12	0.192231	0.361329	RORA
neuronal cell body membrane	Gene Ontology	GO:0032809	1	12	0.192231	0.361329	KCNE3
ventricular system development	Gene Ontology	GO:0021591	1	12	0.192231	0.361329	CELSR2
cristae formation	Gene Ontology	GO:0042407	1	12	0.192231	0.361329	SAMM50
sarcomere	Gene Ontology	GO:0030017	1	12	0.192231	0.361329	MYH7
Golgi to plasma membrane protein transport	Gene Ontology	GO:0043001	1	12	0.192231	0.361329	RAB31
negative regulation of cell cycle arrest	Gene Ontology	GO:0071157	1	12	0.192231	0.361329	TFAP4
pericentric heterochromatin	Gene Ontology	GO:0005721	1	12	0.192231	0.361329	INCENP
focal adhesion assembly	Gene Ontology	GO:0048041	1	12	0.192231	0.361329	PTPRK
phosphatidylinositol phosphate binding	Gene Ontology	GO:1901981	1	12	0.192231	0.361329	KLHL17
positive regulation of cell adhesion mediated by integrin	Gene Ontology	GO:0033630	1	12	0.192231	0.361329	RET
protein transmembrane transporter activity	Gene Ontology	GO:0008320	1	12	0.192231	0.361329	SEC63
axonal fasciculation	Gene Ontology	GO:0007413	1	12	0.192231	0.361329	AMIGO1
negative regulation of autophagosome assembly	Gene Ontology	GO:1902902	1	12	0.192231	0.361329	SMCR8
cullin-RING ubiquitin ligase complex	Gene Ontology	GO:0031461	1	12	0.192231	0.361329	CUL9
cellular response to unfolded protein	Gene Ontology	GO:0034620	1	12	0.192231	0.361329	HSPA1L
protein palmitoylation	Gene Ontology	GO:0018345	1	12	0.192231	0.361329	ABHD17B
positive regulation of apoptotic process	Gene Ontology	GO:0043065	4	136	0.194953	0.365343	RRP1B|BIN1|REST|KLHL17
phagocytic vesicle	Gene Ontology	GO:0045335	2	48	0.195687	0.365343	RAB7A|RAB11FIP5
microtubule motor activity	Gene Ontology	GO:0003777	2	48	0.195687	0.365343	KIF7|KIF3B
extracellular space	Gene Ontology	GO:0005615	18	865	0.195815	0.365343	SCARA3|LOXL3|COL11A1|TNXB|NAXE|FAM20C|COL14A1|IL34|VTN|MTCL1|CP|C4A|TNC|COL16A1|GDNF|SEMA4D|GGH|ADAM15
nuclear body	Gene Ontology	GO:0016604	5	184	0.196065	0.365423	INCENP|FBXL3|SETX|STK35|ZFHX3
sensory perception of sound	Gene Ontology	GO:0007605	3	91	0.197689	0.367662	SIX1|CHD7|COCH
ATPase-coupled transmembrane transporter activity	Gene Ontology	GO:0042626	2	49	0.201621	0.367662	ABCD1|ABCB7
cellular response to hypoxia	Gene Ontology	GO:0071456	2	49	0.201621	0.367662	SUV39H2|RORA
negative regulation of protein binding	Gene Ontology	GO:0032091	2	49	0.201621	0.367662	TEX14|PDGFB
postsynapse	Gene Ontology	GO:0098794	2	49	0.201621	0.367662	AP2M1|CAMKK1
regulation of cell shape	Gene Ontology	GO:0008360	3	92	0.20186	0.367662	BVES|EPB41L3|RHOU
protein localization to plasma membrane	Gene Ontology	GO:0072659	3	92	0.20186	0.367662	EPB41L3|BAG4|TESC
actin cytoskeleton	Gene Ontology	GO:0015629	4	139	0.204974	0.367662	PPP1R9A|ARC|FER|ARSJ
identical protein binding	Gene Ontology	GO:0042802	14	655	0.204978	0.367662	NPL|IFIH1|THAP4|SKI|CASP8AP2|EIF2AK2|ERCC4|KHDRBS3|SETX|ALDH18A1|ATXN1|BIN1|PAFAH1B3|IKZF2
MAP kinase tyrosine/serine/threonine phosphatase activity	Gene Ontology	GO:0017017	1	13	0.205391	0.367662	DUSP2
negative regulation of NIK/NF-kappaB signaling	Gene Ontology	GO:1901223	1	13	0.205391	0.367662	ZC3H12A
negative regulation of B cell proliferation	Gene Ontology	GO:0030889	1	13	0.205391	0.367662	LYN
cellular protein modification process	Gene Ontology	GO:0006464	1	13	0.205391	0.367662	RIMKLB
3'-5' exonuclease activity	Gene Ontology	GO:0008408	1	13	0.205391	0.367662	REV3L
positive regulation of DNA binding	Gene Ontology	GO:0043388	1	13	0.205391	0.367662	SKI
glutathione peroxidase activity	Gene Ontology	GO:0004602	1	13	0.205391	0.367662	GPX7
negative regulation of apoptotic signaling pathway	Gene Ontology	GO:2001234	1	13	0.205391	0.367662	AATF
blastocyst hatching	Gene Ontology	GO:0001835	1	13	0.205391	0.367662	SMARCB1
cellular glucose homeostasis	Gene Ontology	GO:0001678	1	13	0.205391	0.367662	HK2
clathrin adaptor activity	Gene Ontology	GO:0035615	1	13	0.205391	0.367662	AP2M1
regulation of axonogenesis	Gene Ontology	GO:0050770	1	13	0.205391	0.367662	RET
lipid biosynthetic process	Gene Ontology	GO:0008610	1	13	0.205391	0.367662	DOLPP1
protein autoprocessing	Gene Ontology	GO:0016540	1	13	0.205391	0.367662	PIDD1
signal transduction by protein phosphorylation	Gene Ontology	GO:0023014	1	13	0.205391	0.367662	STK4
retromer complex	Gene Ontology	GO:0030904	1	13	0.205391	0.367662	RAB7A
glycogen metabolic process	Gene Ontology	GO:0005977	1	13	0.205391	0.367662	PHKB
centrosome localization	Gene Ontology	GO:0051642	1	13	0.205391	0.367662	NDEL1
protein catabolic process	Gene Ontology	GO:0030163	1	13	0.205391	0.367662	TRIM24
virus receptor activity	Gene Ontology	GO:0001618	1	13	0.205391	0.367662	SIGLEC1
negative regulation of actin filament polymerization	Gene Ontology	GO:0030837	1	13	0.205391	0.367662	FHOD3
superoxide anion generation	Gene Ontology	GO:0042554	1	13	0.205391	0.367662	GP91-PHOX
brain morphogenesis	Gene Ontology	GO:0048854	1	13	0.205391	0.367662	SLC4A10
mammary gland development	Gene Ontology	GO:0030879	1	13	0.205391	0.367662	NOTCH4
integral component of postsynaptic specialization membrane	Gene Ontology	GO:0099060	1	13	0.205391	0.367662	CHRNB1
T-tubule	Gene Ontology	GO:0030315	1	13	0.205391	0.367662	BIN1
bHLH transcription factor binding	Gene Ontology	GO:0043425	1	13	0.205391	0.367662	TCF4
aorta development	Gene Ontology	GO:0035904	1	13	0.205391	0.367662	ADAMTS6
mitochondrial matrix	Gene Ontology	GO:0005759	3	93	0.206052	0.3681	TSFM|PDK3|BCKDK
calcium-mediated signaling	Gene Ontology	GO:0019722	2	50	0.207576	0.3697	PPP1R9A|P2RY11
MAPK cascade	Gene Ontology	GO:0000165	2	50	0.207576	0.3697	SETX|RET
protein binding	Gene Ontology	GO:0005515	2	50	0.207576	0.3697	PIK3R5|SIGLEC1
positive regulation of NF-kappaB transcription factor activity	Gene Ontology	GO:0051092	3	94	0.210264	0.373053	EDA|EIF2AK2|FER
lamellipodium	Gene Ontology	GO:0030027	3	94	0.210264	0.373053	FER|PLCE1|TESC
receptor complex	Gene Ontology	GO:0043235	4	141	0.211737	0.373053	MUSK|BMPR2|CSF1R|RET
negative regulation of cell migration	Gene Ontology	GO:0030336	2	51	0.21355	0.373053	PTPRK|ADAM15
retrograde transport, endosome to Golgi	Gene Ontology	GO:0042147	2	51	0.21355	0.373053	VPS53|RAB7A
positive regulation of peptidyl-serine phosphorylation	Gene Ontology	GO:0033138	2	51	0.21355	0.373053	BAG4|BCAR3
roof of mouth development	Gene Ontology	GO:0060021	2	51	0.21355	0.373053	SATB2|INSIG1
lipid metabolic process	Gene Ontology	GO:0006629	2	51	0.21355	0.373053	LRP10|FAR2
olfactory bulb development	Gene Ontology	GO:0021772	1	14	0.218337	0.373053	CHD7
endothelial cell migration	Gene Ontology	GO:0043542	1	14	0.218337	0.373053	PLEKHG5
respiratory gaseous exchange by respiratory system	Gene Ontology	GO:0007585	1	14	0.218337	0.373053	MAPK8IP3
response to unfolded protein	Gene Ontology	GO:0006986	1	14	0.218337	0.373053	HSPA1L
iron ion transport	Gene Ontology	GO:0006826	1	14	0.218337	0.373053	CP
positive regulation of innate immune response	Gene Ontology	GO:0045089	1	14	0.218337	0.373053	COCH
negative regulation of protein secretion	Gene Ontology	GO:0050709	1	14	0.218337	0.373053	SERGEF
exocyst	Gene Ontology	GO:0000145	1	14	0.218337	0.373053	EXOC7
neuron fate specification	Gene Ontology	GO:0048665	1	14	0.218337	0.373053	SIX1
sodium ion import across plasma membrane	Gene Ontology	GO:0098719	1	14	0.218337	0.373053	SLC9A1
intermediate filament cytoskeleton organization	Gene Ontology	GO:0045104	1	14	0.218337	0.373053	DST
maturation of LSU-rRNA	Gene Ontology	GO:0000470	1	14	0.218337	0.373053	NOP2
response to cold	Gene Ontology	GO:0009409	1	14	0.218337	0.373053	ZNF516
activation of protein kinase B activity	Gene Ontology	GO:0032148	1	14	0.218337	0.373053	PDGFB
establishment of skin barrier	Gene Ontology	GO:0061436	1	14	0.218337	0.373053	LSR
nuclear euchromatin	Gene Ontology	GO:0005719	1	14	0.218337	0.373053	TRIM24
ventricular trabecula myocardium morphogenesis	Gene Ontology	GO:0003222	1	14	0.218337	0.373053	CHD7
3'-5' DNA helicase activity	Gene Ontology	GO:0043138	1	14	0.218337	0.373053	RECQL5
anion:anion antiporter activity	Gene Ontology	GO:0015301	1	14	0.218337	0.373053	SLC4A10
B cell homeostasis	Gene Ontology	GO:0001782	1	14	0.218337	0.373053	LYN
negative regulation of cell-matrix adhesion	Gene Ontology	GO:0001953	1	14	0.218337	0.373053	ADAM15
regulation of ventricular cardiac muscle cell membrane repolarization	Gene Ontology	GO:0060307	1	14	0.218337	0.373053	KCNE3
positive regulation of lamellipodium assembly	Gene Ontology	GO:0010592	1	14	0.218337	0.373053	PLCE1
G protein-coupled purinergic nucleotide receptor signaling pathway	Gene Ontology	GO:0035589	1	14	0.218337	0.373053	P2RY11
positive regulation of neuron apoptotic process	Gene Ontology	GO:0043525	1	14	0.218337	0.373053	BACE1
positive regulation of protein autophosphorylation	Gene Ontology	GO:0031954	1	14	0.218337	0.373053	PDGFB
N-glycan processing	Gene Ontology	GO:0006491	1	14	0.218337	0.373053	MAN1C1
proton-exporting ATPase activity, phosphorylative mechanism	Gene Ontology	GO:0008553	1	14	0.218337	0.373053	ATP2C1
maturation of LSU-rRNA from tricistronic rRNA transcript (SSU-rRNA, 5.8S rRNA, LSU-rRNA)	Gene Ontology	GO:0000463	1	14	0.218337	0.373053	ZNHIT3
muscle cell cellular homeostasis	Gene Ontology	GO:0046716	1	14	0.218337	0.373053	LAMP2
resolution of meiotic recombination intermediates	Gene Ontology	GO:0000712	1	14	0.218337	0.373053	ERCC4
cAMP binding	Gene Ontology	GO:0030552	1	14	0.218337	0.373053	BVES
SCF ubiquitin ligase complex	Gene Ontology	GO:0019005	2	52	0.219539	0.37366	FBXL3|FBXL22
SNARE binding	Gene Ontology	GO:0000149	2	52	0.219539	0.37366	NBAS|STX7
cellular response to calcium ion	Gene Ontology	GO:0071277	2	52	0.219539	0.37366	ACER1|PRKAA2
post-embryonic development	Gene Ontology	GO:0009791	2	52	0.219539	0.37366	SLC4A10|MAPK8IP3
positive regulation of neuron differentiation	Gene Ontology	GO:0045666	2	53	0.225542	0.381656	TCF4|ZC4H2
protein C-terminus binding	Gene Ontology	GO:0008022	3	98	0.227291	0.381656	ERCC4|PDZD11|ATXN1
platelet formation	Gene Ontology	GO:0030220	1	15	0.231072	0.381656	NBEAL2
cochlea morphogenesis	Gene Ontology	GO:0090103	1	15	0.231072	0.381656	SIX1
Lys48-specific deubiquitinase activity	Gene Ontology	GO:1990380	1	15	0.231072	0.381656	YOD1
pharyngeal system development	Gene Ontology	GO:0060037	1	15	0.231072	0.381656	SIX1
negative regulation of osteoclast differentiation	Gene Ontology	GO:0045671	1	15	0.231072	0.381656	GPR137B
protein disulfide oxidoreductase activity	Gene Ontology	GO:0015035	1	15	0.231072	0.381656	ERO1B
chaperone cofactor-dependent protein refolding	Gene Ontology	GO:0051085	1	15	0.231072	0.381656	HSPA1L
muscle fiber development	Gene Ontology	GO:0048747	1	15	0.231072	0.381656	CHRNB1
macrophage differentiation	Gene Ontology	GO:0030225	1	15	0.231072	0.381656	EIF2AK1
gene expression	Gene Ontology	GO:0010467	1	15	0.231072	0.381656	EDA
endoderm development	Gene Ontology	GO:0007492	1	15	0.231072	0.381656	ARC
translation regulator activity	Gene Ontology	GO:0045182	1	15	0.231072	0.381656	CPEB4
intracellular calcium activated chloride channel activity	Gene Ontology	GO:0005229	1	15	0.231072	0.381656	CLCA2
protein tyrosine kinase activity	Gene Ontology	GO:0004713	1	15	0.231072	0.381656	CLK1
mRNA splice site selection	Gene Ontology	GO:0006376	1	15	0.231072	0.381656	SETX
positive regulation of Ras protein signal transduction	Gene Ontology	GO:0046579	1	15	0.231072	0.381656	RASGRP4
apical junction complex	Gene Ontology	GO:0043296	1	15	0.231072	0.381656	FBF1
cochlea development	Gene Ontology	GO:0090102	1	15	0.231072	0.381656	SLITRK6
positive regulation of myoblast fusion	Gene Ontology	GO:1901741	1	15	0.231072	0.381656	NFATC2
positive regulation of cold-induced thermogenesis	Gene Ontology	GO:0120162	2	54	0.231557	0.381656	ZNF516|CMKLR1
molecular adaptor activity	Gene Ontology	GO:0060090	2	54	0.231557	0.381656	CHCHD3|SMARCD1
skeletal system development	Gene Ontology	GO:0001501	2	54	0.231557	0.381656	TRPS1|CHD7
positive regulation of MAPK cascade	Gene Ontology	GO:0043410	2	54	0.231557	0.381656	CDK10|BCAR3
dephosphorylation	Gene Ontology	GO:0016311	2	54	0.231557	0.381656	ACP6|HDHD2
Rab GTPase binding	Gene Ontology	GO:0017137	3	99	0.231589	0.381656	CHML|STXBP5|RAB11FIP5
mitochondrial inner membrane	Gene Ontology	GO:0005743	3	99	0.231589	0.381656	ABCB7|SCO2|EXOG
ciliary basal body	Gene Ontology	GO:0036064	3	99	0.231589	0.381656	CDK10|FBF1|CFAP70
trans-Golgi network	Gene Ontology	GO:0005802	3	99	0.231589	0.381656	BACE1|CHST3|ATP9B
mitotic cell cycle	Gene Ontology	GO:0000278	2	55	0.237581	0.389351	RECQL5|SETDB2
transforming growth factor beta receptor signaling pathway	Gene Ontology	GO:0007179	2	55	0.237581	0.389351	PTPRK|ITGB5
negative regulation of angiogenesis	Gene Ontology	GO:0016525	2	55	0.237581	0.389351	TCF4|NAXE
catalytic activity	Gene Ontology	GO:0003824	2	55	0.237581	0.389351	APOBEC2|PHKB
cilium organization	Gene Ontology	GO:0044782	1	16	0.2436	0.389827	MNS1
neural tube development	Gene Ontology	GO:0021915	1	16	0.2436	0.389827	SALL2
adenylate cyclase-activating adrenergic receptor signaling pathway	Gene Ontology	GO:0071880	1	16	0.2436	0.389827	ADCY9
regulation of lipid metabolic process	Gene Ontology	GO:0019216	1	16	0.2436	0.389827	ACER1
translation elongation factor activity	Gene Ontology	GO:0003746	1	16	0.2436	0.389827	TSFM
ATPase-coupled intramembrane lipid transporter activity	Gene Ontology	GO:0140326	1	16	0.2436	0.389827	ATP9B
plasma membrane raft	Gene Ontology	GO:0044853	1	16	0.2436	0.389827	SIGLEC1
cellular response to glucose stimulus	Gene Ontology	GO:0071333	1	16	0.2436	0.389827	PRKAA2
regulation of I-kappaB kinase/NF-kappaB signaling	Gene Ontology	GO:0043122	1	16	0.2436	0.389827	PIDD1
oligodendrocyte differentiation	Gene Ontology	GO:0048709	1	16	0.2436	0.389827	VTN
triglyceride homeostasis	Gene Ontology	GO:0070328	1	16	0.2436	0.389827	RORA
positive regulation of ATPase activity	Gene Ontology	GO:0032781	1	16	0.2436	0.389827	TOR1AIP2
mitochondrial cytochrome c oxidase assembly	Gene Ontology	GO:0033617	1	16	0.2436	0.389827	SCO2
Rac guanyl-nucleotide exchange factor activity	Gene Ontology	GO:0030676	1	16	0.2436	0.389827	DOCK4
neurotransmitter secretion	Gene Ontology	GO:0007269	1	16	0.2436	0.389827	PDZD11
embryonic pattern specification	Gene Ontology	GO:0009880	1	16	0.2436	0.389827	SATB2
peripheral nervous system development	Gene Ontology	GO:0007422	1	16	0.2436	0.389827	GDNF
peptidyl-threonine dephosphorylation	Gene Ontology	GO:0035970	1	16	0.2436	0.389827	DUSP2
motile cilium assembly	Gene Ontology	GO:0044458	1	16	0.2436	0.389827	CC2D2A
regulation of cell morphogenesis	Gene Ontology	GO:0022604	1	16	0.2436	0.389827	ARC
ATPase activator activity	Gene Ontology	GO:0001671	1	16	0.2436	0.389827	TOR1AIP2
protein localization to cell surface	Gene Ontology	GO:0034394	1	16	0.2436	0.389827	PTPRK
cholesterol homeostasis	Gene Ontology	GO:0042632	2	56	0.243614	0.389827	RORA|INSIG1
response to hypoxia	Gene Ontology	GO:0001666	2	56	0.243614	0.389827	HIF3A|KLHL17
cell-cell junction	Gene Ontology	GO:0005911	3	102	0.244567	0.390997	EPB41L3|PTPRK|PDZD11
nucleic acid phosphodiester bond hydrolysis	Gene Ontology	GO:0090305	2	57	0.249653	0.39763	REV3L|DCLRE1C
cell surface	Gene Ontology	GO:0009986	7	306	0.250194	0.39763	SLITRK6|BACE1|PDGFB|ITGB5|NOTCH4|ADAM15|PTPRK
negative regulation of apoptotic process	Gene Ontology	GO:0043066	5	204	0.25507	0.39763	CHD8|EIF2AK2|SETX|PRKAA2|PIDD1
response to bacterium	Gene Ontology	GO:0009617	2	58	0.255696	0.39763	NFIB|CHD7
basement membrane	Gene Ontology	GO:0005604	2	58	0.255696	0.39763	MEGF9|TNC
WW domain binding	Gene Ontology	GO:0050699	1	17	0.255925	0.39763	CDC25C
positive regulation of vascular endothelial growth factor production	Gene Ontology	GO:0010575	1	17	0.255925	0.39763	RORA
translational elongation	Gene Ontology	GO:0006414	1	17	0.255925	0.39763	TSFM
response to hormone	Gene Ontology	GO:0009725	1	17	0.255925	0.39763	LYN
gap junction channel activity	Gene Ontology	GO:0005243	1	17	0.255925	0.39763	GJA8
negative regulation of double-strand break repair via homologous recombination	Gene Ontology	GO:2000042	1	17	0.255925	0.39763	RECQL5
mitotic spindle assembly checkpoint	Gene Ontology	GO:0007094	1	17	0.255925	0.39763	TEX14
adipose tissue development	Gene Ontology	GO:0060612	1	17	0.255925	0.39763	ZNF516
phosphatidylinositol phospholipase C activity	Gene Ontology	GO:0004435	1	17	0.255925	0.39763	PLCE1
connexin complex	Gene Ontology	GO:0005922	1	17	0.255925	0.39763	GJA8
immune system process	Gene Ontology	GO:0002376	1	17	0.255925	0.39763	IRF2
reactive oxygen species metabolic process	Gene Ontology	GO:0072593	1	17	0.255925	0.39763	PDGFB
pattern specification process	Gene Ontology	GO:0007389	1	17	0.255925	0.39763	SIX1
neuromuscular synaptic transmission	Gene Ontology	GO:0007274	1	17	0.255925	0.39763	CHRNB1
protein kinase activator activity	Gene Ontology	GO:0030295	1	17	0.255925	0.39763	TPX2
RNA methylation	Gene Ontology	GO:0001510	1	17	0.255925	0.39763	NOP2
disordered domain specific binding	Gene Ontology	GO:0097718	1	17	0.255925	0.39763	AP2M1
protein phosphatase inhibitor activity	Gene Ontology	GO:0004864	1	17	0.255925	0.39763	LMTK2
thyroid gland development	Gene Ontology	GO:0030878	1	17	0.255925	0.39763	SIX1
negative regulation of stress fiber assembly	Gene Ontology	GO:0051497	1	17	0.255925	0.39763	PHLDB2
autophagosome maturation	Gene Ontology	GO:0097352	1	17	0.255925	0.39763	LAMP2
endopeptidase inhibitor activity	Gene Ontology	GO:0004866	1	17	0.255925	0.39763	C4A
integrin complex	Gene Ontology	GO:0008305	1	17	0.255925	0.39763	ITGB5
positive regulation of cyclin-dependent protein serine/threonine kinase activity	Gene Ontology	GO:0045737	1	17	0.255925	0.39763	PDGFB
heterochromatin	Gene Ontology	GO:0000792	1	17	0.255925	0.39763	RRP1B
membrane protein ectodomain proteolysis	Gene Ontology	GO:0006509	1	17	0.255925	0.39763	BACE1
peroxisome	Gene Ontology	GO:0005777	2	59	0.261742	0.405953	TYSND1|FAR2
negative regulation of endopeptidase activity	Gene Ontology	GO:0010951	3	106	0.262043	0.406063	ITIH1|C4A|VTN
transcription by RNA polymerase II	Gene Ontology	GO:0006366	2	60	0.267788	0.4075	HIF3A|POLR2B
microtubule-based movement	Gene Ontology	GO:0007018	2	60	0.267788	0.4075	KIF7|KIF3B
centriolar satellite	Gene Ontology	GO:0034451	2	60	0.267788	0.4075	PIK3R5|EXOC7
metal ion transport	Gene Ontology	GO:0030001	1	18	0.26805	0.4075	SLC39A9
protein folding chaperone	Gene Ontology	GO:0044183	1	18	0.26805	0.4075	HSPA1L
inactivation of MAPK activity	Gene Ontology	GO:0000188	1	18	0.26805	0.4075	DUSP2
DNA-directed DNA polymerase activity	Gene Ontology	GO:0003887	1	18	0.26805	0.4075	REV3L
protein localization to nucleus	Gene Ontology	GO:0034504	1	18	0.26805	0.4075	SIX1
positive regulation of mitotic nuclear division	Gene Ontology	GO:0045840	1	18	0.26805	0.4075	PDGFB
extracellular matrix binding	Gene Ontology	GO:0050840	1	18	0.26805	0.4075	VTN
activating transcription factor binding	Gene Ontology	GO:0033613	1	18	0.26805	0.4075	ZNF516
trans-Golgi network membrane	Gene Ontology	GO:0032588	1	18	0.26805	0.4075	RAB31
negative regulation of extrinsic apoptotic signaling pathway in absence of ligand	Gene Ontology	GO:2001240	1	18	0.26805	0.4075	GDNF
platelet-derived growth factor receptor signaling pathway	Gene Ontology	GO:0048008	1	18	0.26805	0.4075	FER
meiotic cell cycle	Gene Ontology	GO:0051321	1	18	0.26805	0.4075	STK35
myofibril	Gene Ontology	GO:0030016	1	18	0.26805	0.4075	MYH7
misfolded protein binding	Gene Ontology	GO:0051787	1	18	0.26805	0.4075	HSPA1L
ligand-gated ion channel activity	Gene Ontology	GO:0015276	1	18	0.26805	0.4075	CLCA2
inorganic anion transport	Gene Ontology	GO:0015698	1	18	0.26805	0.4075	SLC4A10
ubiquitin protein ligase activity	Gene Ontology	GO:0061630	5	209	0.27047	0.410825	TRIM24|RNF150|SHPRH|ZNRF3|WWP1
histone binding	Gene Ontology	GO:0042393	3	109	0.275251	0.41526	CHD8|USP49|PWWP2A
growth factor activity	Gene Ontology	GO:0008083	3	110	0.279669	0.41526	CHRNB1|PDGFB|GDNF
chemoattractant activity	Gene Ontology	GO:0042056	1	19	0.279977	0.41526	PDGFB
biosynthetic process	Gene Ontology	GO:0009058	1	19	0.279977	0.41526	EIF2B3
regulation of protein phosphorylation	Gene Ontology	GO:0001932	1	19	0.279977	0.41526	FER
axon terminus	Gene Ontology	GO:0043679	1	19	0.279977	0.41526	SLC4A10
ADP binding	Gene Ontology	GO:0043531	1	19	0.279977	0.41526	ABCD1
epidermal growth factor receptor binding	Gene Ontology	GO:0005154	1	19	0.279977	0.41526	FER
androgen receptor binding	Gene Ontology	GO:0050681	1	19	0.279977	0.41526	NSD1
positive regulation of defense response to virus by host	Gene Ontology	GO:0002230	1	19	0.279977	0.41526	ZC3H12A
poly(U) RNA binding	Gene Ontology	GO:0008266	1	19	0.279977	0.41526	ATXN1
mitotic cell cycle phase transition	Gene Ontology	GO:0044772	1	19	0.279977	0.41526	CCND2
protein phosphatase 1 binding	Gene Ontology	GO:0008157	1	19	0.279977	0.41526	FER
coronary vasculature development	Gene Ontology	GO:0060976	1	19	0.279977	0.41526	ADAMTS6
voltage-gated ion channel activity	Gene Ontology	GO:0005244	1	19	0.279977	0.41526	GP91-PHOX
regulation of G protein-coupled receptor signaling pathway	Gene Ontology	GO:0008277	1	19	0.279977	0.41526	PLCE1
cardiac muscle contraction	Gene Ontology	GO:0060048	1	19	0.279977	0.41526	MAP2K3
Notch binding	Gene Ontology	GO:0005112	1	19	0.279977	0.41526	NOTCH4
germ cell development	Gene Ontology	GO:0007281	1	19	0.279977	0.41526	DND1
response to wounding	Gene Ontology	GO:0009611	1	19	0.279977	0.41526	PDGFB
positive regulation of G2/M transition of mitotic cell cycle	Gene Ontology	GO:0010971	1	19	0.279977	0.41526	CDC25C
arachidonic acid secretion	Gene Ontology	GO:0050482	1	19	0.279977	0.41526	PROCA1
positive regulation of p38MAPK cascade	Gene Ontology	GO:1900745	1	19	0.279977	0.41526	ZC3H12A
negative regulation of myoblast differentiation	Gene Ontology	GO:0045662	1	19	0.279977	0.41526	CMTM5
phosphatidylinositol-4-phosphate binding	Gene Ontology	GO:0070273	1	19	0.279977	0.41526	PLEKHA5
multicellular organism growth	Gene Ontology	GO:0035264	2	63	0.285918	0.420306	SLITRK6|SLC4A10
endoplasmic reticulum membrane	Gene Ontology	GO:0005789	6	267	0.286509	0.420306	EDA|SLC9A1|ERO1B|ALG6|ABCD1|GNAI3
focal adhesion	Gene Ontology	GO:0005925	3	112	0.288525	0.420306	PHLDB2|ITGB5|DST
proteasome-mediated ubiquitin-dependent protein catabolic process	Gene Ontology	GO:0043161	3	112	0.288525	0.420306	PLAA|RMND5B|WWP1
actin filament binding	Gene Ontology	GO:0051015	4	163	0.289466	0.420306	PPP1R9A|FHOD3|BIN1|MYH7
bicarbonate transport	Gene Ontology	GO:0015701	1	20	0.29171	0.420306	SLC4A10
ATP-dependent chromatin remodeling	Gene Ontology	GO:0043044	1	20	0.29171	0.420306	CHD8
midbrain development	Gene Ontology	GO:0030901	1	20	0.29171	0.420306	PITX3
sarcomere organization	Gene Ontology	GO:0045214	1	20	0.29171	0.420306	FHOD3
phosphoprotein phosphatase activity	Gene Ontology	GO:0004721	1	20	0.29171	0.420306	DUSP2
establishment of protein localization	Gene Ontology	GO:0045184	1	20	0.29171	0.420306	PHLDB2
hippocampal mossy fiber to CA3 synapse	Gene Ontology	GO:0098686	1	20	0.29171	0.420306	BACE1
response to retinoic acid	Gene Ontology	GO:0032526	1	20	0.29171	0.420306	GDAP2
sprouting angiogenesis	Gene Ontology	GO:0002040	1	20	0.29171	0.420306	NAXE
negative regulation of interleukin-6 production	Gene Ontology	GO:0032715	1	20	0.29171	0.420306	ZC3H12A
chromosome, telomeric region	Gene Ontology	GO:0000781	1	20	0.29171	0.420306	RPA2
negative regulation of microtubule depolymerization	Gene Ontology	GO:0007026	1	20	0.29171	0.420306	TPX2
ribosomal large subunit biogenesis	Gene Ontology	GO:0042273	1	20	0.29171	0.420306	NIP7
embryonic hindlimb morphogenesis	Gene Ontology	GO:0035116	1	20	0.29171	0.420306	CHD7
viral entry into host cell	Gene Ontology	GO:0046718	1	20	0.29171	0.420306	SIGLEC1
embryonic cranial skeleton morphogenesis	Gene Ontology	GO:0048701	1	20	0.29171	0.420306	SIX1
osteoclast differentiation	Gene Ontology	GO:0030316	1	20	0.29171	0.420306	CSF1R
positive regulation of G1/S transition of mitotic cell cycle	Gene Ontology	GO:1900087	1	20	0.29171	0.420306	CCND2
telomere maintenance	Gene Ontology	GO:0000723	1	20	0.29171	0.420306	DCLRE1C
insulin secretion	Gene Ontology	GO:0030073	1	20	0.29171	0.420306	SNX19
beta-tubulin binding	Gene Ontology	GO:0048487	1	20	0.29171	0.420306	TTLL7
negative regulation of TOR signaling	Gene Ontology	GO:0032007	1	20	0.29171	0.420306	PRKAA2
stereocilium	Gene Ontology	GO:0032420	1	20	0.29171	0.420306	DOCK4
phosphatidylinositol-3,5-bisphosphate binding	Gene Ontology	GO:0080025	1	20	0.29171	0.420306	PLEKHA5
potassium channel regulator activity	Gene Ontology	GO:0015459	1	20	0.29171	0.420306	KCNE3
embryonic organ development	Gene Ontology	GO:0048568	1	20	0.29171	0.420306	GDNF
postsynaptic membrane	Gene Ontology	GO:0045211	2	64	0.291952	0.420306	CHRNA10|GPHN
RNA polymerase II transcription regulatory region sequence-specific DNA binding	Gene Ontology	GO:0000977	5	219	0.30182	0.427168	ARX|CUX2|HOXD8|SATB2|SALL2
integral component of membrane	Gene Ontology	GO:0016021	72	4085	0.302218	0.427168	MUSK|SLC4A10|GGCX|SLC19A2|CSF1R|SORCS2|ALG6|SEC63|DOLPP1|SFXN4|MEGF9|GOLGB1|NRXN1|GPR137B|UNC93B1|VSTM4|FRRS1|SEMA4D|LMTK2|SCARA3|ACER1|SLC9A1|ATP9B|RYR3|SMIM8|TMEM200A|P2RY11|TMCC2|PIK3R6|ABCB7|LSR|RNF150|CCDC90B|SLC35E4|LRP10|C2CD2|B3GALT6|LRRC8C|BVES|KCNAB1|SAMM50|SLC39A9|MAN1C1|STK4|TVP23A|SNX19|SIDT2|ERGIC1|SEMA3D|TOR1AIP2|CNNM3|PEX2|NUP210L|ZNRF3|NOTCH4|PTPRK|ATP2C1|DSEL|STX7|SLC16A6|SLC23A…
phospholipase A2 activity	Gene Ontology	GO:0004623	1	21	0.303253	0.427168	PROCA1
macroautophagy	Gene Ontology	GO:0016236	1	21	0.303253	0.427168	YOD1
negative regulation of axon extension involved in axon guidance	Gene Ontology	GO:0048843	1	21	0.303253	0.427168	SEMA4D
positive regulation of cell division	Gene Ontology	GO:0051781	1	21	0.303253	0.427168	PDGFB
negative regulation of cyclin-dependent protein serine/threonine kinase activity	Gene Ontology	GO:0045736	1	21	0.303253	0.427168	TFAP4
carbohydrate phosphorylation	Gene Ontology	GO:0046835	1	21	0.303253	0.427168	HK2
skeletal system morphogenesis	Gene Ontology	GO:0048705	1	21	0.303253	0.427168	HOXD8
protein phosphatase regulator activity	Gene Ontology	GO:0019888	1	21	0.303253	0.427168	PPP4R1
regulation of neuron projection development	Gene Ontology	GO:0010975	1	21	0.303253	0.427168	NDEL1
cellular response to amino acid starvation	Gene Ontology	GO:0034198	1	21	0.303253	0.427168	EIF2AK2
regulation of neurogenesis	Gene Ontology	GO:0050767	1	21	0.303253	0.427168	CHD7
protein kinase A regulatory subunit binding	Gene Ontology	GO:0034237	1	21	0.303253	0.427168	AKAP11
spindle midzone	Gene Ontology	GO:0051233	1	21	0.303253	0.427168	CCDC69
response to glucose	Gene Ontology	GO:0009749	1	21	0.303253	0.427168	SIDT2
cyclin-dependent protein serine/threonine kinase activity	Gene Ontology	GO:0004693	1	21	0.303253	0.427168	CDK9
blood vessel remodeling	Gene Ontology	GO:0001974	1	21	0.303253	0.427168	CHD7
mitogen-activated protein kinase binding	Gene Ontology	GO:0051019	1	21	0.303253	0.427168	DUSP2
negative regulation of GTPase activity	Gene Ontology	GO:0034260	1	21	0.303253	0.427168	RRP1B
positive regulation of TOR signaling	Gene Ontology	GO:0032008	1	21	0.303253	0.427168	SMCR8
cell leading edge	Gene Ontology	GO:0031252	1	21	0.303253	0.427168	PHLDB2
lipid storage	Gene Ontology	GO:0019915	1	21	0.303253	0.427168	PLIN2
ribonucleoprotein complex binding	Gene Ontology	GO:0043021	1	22	0.314608	0.435516	IFIH1
chemorepellent activity	Gene Ontology	GO:0045499	1	22	0.314608	0.435516	SEMA4D
sodium channel regulator activity	Gene Ontology	GO:0017080	1	22	0.314608	0.435516	PRSS36
MLL1 complex	Gene Ontology	GO:0071339	1	22	0.314608	0.435516	CHD8
RNA polymerase II complex binding	Gene Ontology	GO:0000993	1	22	0.314608	0.435516	RECQL5
peroxisomal membrane	Gene Ontology	GO:0005778	1	22	0.314608	0.435516	ABCD1
DNA-dependent ATPase activity	Gene Ontology	GO:0008094	1	22	0.314608	0.435516	HLTF
delayed rectifier potassium channel activity	Gene Ontology	GO:0005251	1	22	0.314608	0.435516	KCNE3
xenobiotic metabolic process	Gene Ontology	GO:0006805	1	22	0.314608	0.435516	RORA
NAD+ ADP-ribosyltransferase activity	Gene Ontology	GO:0003950	1	22	0.314608	0.435516	ZC3HAV1
negative regulation of autophagy	Gene Ontology	GO:0010507	1	22	0.314608	0.435516	HERC1
positive regulation of endothelial cell migration	Gene Ontology	GO:0010595	1	22	0.314608	0.435516	ZC3H12A
interstrand cross-link repair	Gene Ontology	GO:0036297	1	22	0.314608	0.435516	DCLRE1C
positive regulation of cell-substrate adhesion	Gene Ontology	GO:0010811	1	22	0.314608	0.435516	VTN
multivesicular body	Gene Ontology	GO:0005771	1	22	0.314608	0.435516	BACE1
response to toxic substance	Gene Ontology	GO:0009636	1	22	0.314608	0.435516	SLC23A1
positive regulation of interferon-beta production	Gene Ontology	GO:0032728	1	22	0.314608	0.435516	IFIH1
tRNA methylation	Gene Ontology	GO:0030488	1	22	0.314608	0.435516	TARBP1
negative regulation of cell cycle	Gene Ontology	GO:0045786	1	22	0.314608	0.435516	PTPRK
neuromuscular junction development	Gene Ontology	GO:0007528	1	22	0.314608	0.435516	TNC
GTPase activator activity	Gene Ontology	GO:0005096	4	170	0.315052	0.435789	ARHGAP30|CHML|STXBP5|DOCK4
synaptic vesicle	Gene Ontology	GO:0008021	2	68	0.316009	0.436088	BIN1|STX7
dendritic spine	Gene Ontology	GO:0043197	2	68	0.316009	0.436088	PPP1R9A|ARC
late endosome	Gene Ontology	GO:0005770	2	68	0.316009	0.436088	RAB7A|SIGLEC1
axon guidance	Gene Ontology	GO:0007411	3	119	0.319647	0.440764	ARX|SEMA4D|MAPK8IP3
perinuclear region of cytoplasm	Gene Ontology	GO:0048471	6	279	0.320441	0.441513	LMTK2|EIF2AK2|ZNF35|ATP9B|ABCD1|LYN
neuronal cell body	Gene Ontology	GO:0043025	3	120	0.324101	0.441966	SLC4A10|PTPRK|PRKAA2
tumor necrosis factor receptor binding	Gene Ontology	GO:0005164	1	23	0.325778	0.441966	EDA
circadian rhythm	Gene Ontology	GO:0007623	1	23	0.325778	0.441966	SETX
regulation of cell growth	Gene Ontology	GO:0001558	1	23	0.325778	0.441966	EPB41L3
phospholipid transport	Gene Ontology	GO:0015914	1	23	0.325778	0.441966	ATP9B
miRNA binding	Gene Ontology	GO:0035198	1	23	0.325778	0.441966	ZC3H12A
sulfotransferase activity	Gene Ontology	GO:0008146	1	23	0.325778	0.441966	DSEL
phosphatidylinositol 3-kinase signaling	Gene Ontology	GO:0014065	1	23	0.325778	0.441966	PIK3R5
alpha-tubulin binding	Gene Ontology	GO:0043014	1	23	0.325778	0.441966	TTLL7
negative regulation of Wnt signaling pathway	Gene Ontology	GO:0030178	1	23	0.325778	0.441966	CHD8
semaphorin-plexin signaling pathway	Gene Ontology	GO:0071526	1	23	0.325778	0.441966	SEMA4D
positive regulation of multicellular organism growth	Gene Ontology	GO:0040018	1	23	0.325778	0.441966	CHD7
T cell differentiation	Gene Ontology	GO:0030217	1	23	0.325778	0.441966	CHD7
endoplasmic reticulum organization	Gene Ontology	GO:0007029	1	23	0.325778	0.441966	TOR1AIP2
neuron migration	Gene Ontology	GO:0001764	2	70	0.327971	0.44424	SATB2|CELSR2
ion channel binding	Gene Ontology	GO:0044325	2	71	0.333931	0.44424	KCNE3|LYN
Notch signaling pathway	Gene Ontology	GO:0007219	2	71	0.333931	0.44424	NOTCH4|GRIP2
cognition	Gene Ontology	GO:0050890	1	24	0.336766	0.44424	CHD7
activation of MAPKK activity	Gene Ontology	GO:0000186	1	24	0.336766	0.44424	EIF2AK2
spindle assembly	Gene Ontology	GO:0051225	1	24	0.336766	0.44424	CSNK1D
nuclear pore	Gene Ontology	GO:0005643	1	24	0.336766	0.44424	NUP210L
intracellular receptor signaling pathway	Gene Ontology	GO:0030522	1	24	0.336766	0.44424	RORA
response to insulin	Gene Ontology	GO:0032868	1	24	0.336766	0.44424	SESN3
brown fat cell differentiation	Gene Ontology	GO:0050873	1	24	0.336766	0.44424	ZNF516
positive chemotaxis	Gene Ontology	GO:0050918	1	24	0.336766	0.44424	PDGFB
adult walking behavior	Gene Ontology	GO:0007628	1	24	0.336766	0.44424	CHD7
nucleotide-excision repair	Gene Ontology	GO:0006289	1	24	0.336766	0.44424	RPA2
basal plasma membrane	Gene Ontology	GO:0009925	1	24	0.336766	0.44424	SLC23A1
regulation of presynapse assembly	Gene Ontology	GO:1905606	1	24	0.336766	0.44424	SLITRK6
cellular response to epidermal growth factor stimulus	Gene Ontology	GO:0071364	1	24	0.336766	0.44424	BAG4
glucose metabolic process	Gene Ontology	GO:0006006	1	24	0.336766	0.44424	HK2
Golgi cisterna membrane	Gene Ontology	GO:0032580	1	24	0.336766	0.44424	FUT2
DNA-directed 5'-3' RNA polymerase activity	Gene Ontology	GO:0003899	1	24	0.336766	0.44424	POLR2B
lung alveolus development	Gene Ontology	GO:0048286	1	24	0.336766	0.44424	MAPK8IP3
perikaryon	Gene Ontology	GO:0043204	1	24	0.336766	0.44424	KCNE3
cyclin-dependent protein kinase holoenzyme complex	Gene Ontology	GO:0000307	1	24	0.336766	0.44424	CCND2
cellular response to hydrogen peroxide	Gene Ontology	GO:0070301	1	24	0.336766	0.44424	SETX
regulation of translation	Gene Ontology	GO:0006417	1	24	0.336766	0.44424	CPEB4
regulation of exocytosis	Gene Ontology	GO:0017157	1	24	0.336766	0.44424	STXBP5
establishment of mitotic spindle orientation	Gene Ontology	GO:0000132	1	24	0.336766	0.44424	NDEL1
rough endoplasmic reticulum	Gene Ontology	GO:0005791	1	24	0.336766	0.44424	ZC3H12A
endonuclease activity	Gene Ontology	GO:0004519	1	24	0.336766	0.44424	EXOG
Rab guanyl-nucleotide exchange factor activity	Gene Ontology	GO:0017112	1	24	0.336766	0.44424	SMCR8
kinesin binding	Gene Ontology	GO:0019894	1	24	0.336766	0.44424	MAPK8IP3
glycolytic process	Gene Ontology	GO:0006096	1	24	0.336766	0.44424	HK2
regulation of mitotic cell cycle	Gene Ontology	GO:0007346	1	24	0.336766	0.44424	AATF
single-stranded DNA binding	Gene Ontology	GO:0003697	2	72	0.339876	0.448006	ERCC4|RPA2
positive regulation of angiogenesis	Gene Ontology	GO:0045766	2	73	0.345804	0.450089	HK2|ZC3H12A
lipid binding	Gene Ontology	GO:0008289	2	73	0.345804	0.450089	AP2M1|FER
cell junction	Gene Ontology	GO:0030054	2	73	0.345804	0.450089	CLCA2|FER
anterior/posterior pattern specification	Gene Ontology	GO:0009952	2	73	0.345804	0.450089	ARC|HOXD8
transcription corepressor activity	Gene Ontology	GO:0003714	3	125	0.346359	0.450089	TCF4|CASP8AP2|YAF2
protein sumoylation	Gene Ontology	GO:0016925	1	25	0.347576	0.450089	IFIH1
positive regulation of B cell proliferation	Gene Ontology	GO:0030890	1	25	0.347576	0.450089	NFATC2
camera-type eye development	Gene Ontology	GO:0043010	1	25	0.347576	0.450089	CC2D2A
DNA helicase activity	Gene Ontology	GO:0003678	1	25	0.347576	0.450089	CHD8
regulation of cell adhesion	Gene Ontology	GO:0030155	1	25	0.347576	0.450089	FUT2
monocyte chemotaxis	Gene Ontology	GO:0002548	1	25	0.347576	0.450089	PDGFB
positive regulation of bone mineralization	Gene Ontology	GO:0030501	1	25	0.347576	0.450089	FAM20C
negative regulation of protein kinase B signaling	Gene Ontology	GO:0051898	1	25	0.347576	0.450089	PHLPP1
synapse assembly	Gene Ontology	GO:0007416	1	25	0.347576	0.450089	SLITRK6
stem cell differentiation	Gene Ontology	GO:0048863	1	25	0.347576	0.450089	PHF19
phosphatase binding	Gene Ontology	GO:0019902	1	25	0.347576	0.450089	NFATC2
negative regulation of protein phosphorylation	Gene Ontology	GO:0001933	1	25	0.347576	0.450089	ZC3H12A
mitotic spindle assembly	Gene Ontology	GO:0090307	1	25	0.347576	0.450089	TPX2
binding of sperm to zona pellucida	Gene Ontology	GO:0007339	1	25	0.347576	0.450089	HSPA1L
phospholipid translocation	Gene Ontology	GO:0045332	1	25	0.347576	0.450089	ATP9B
defense response	Gene Ontology	GO:0006952	1	25	0.347576	0.450089	GP91-PHOX
synapse	Gene Ontology	GO:0045202	5	234	0.349751	0.452574	CHRNB1|CPEB4|PDZD11|CHRNA10|CSPG5
release of sequestered calcium ion into cytosol	Gene Ontology	GO:0051209	1	26	0.35821	0.457152	RYR3
transcription initiation from RNA polymerase II promoter	Gene Ontology	GO:0006367	1	26	0.35821	0.457152	TCF4
positive regulation of pri-miRNA transcription by RNA polymerase II	Gene Ontology	GO:1902895	1	26	0.35821	0.457152	PDGFB
RNA phosphodiester bond hydrolysis, exonucleolytic	Gene Ontology	GO:0090503	1	26	0.35821	0.457152	ZC3H12A
tissue development	Gene Ontology	GO:0009888	1	26	0.35821	0.457152	MEGF9
humoral immune response	Gene Ontology	GO:0006959	1	26	0.35821	0.457152	JCHAIN
transferase activity	Gene Ontology	GO:0016740	1	26	0.35821	0.457152	CUL9
peroxidase activity	Gene Ontology	GO:0004601	1	26	0.35821	0.457152	GPX7
regulation of phosphoprotein phosphatase activity	Gene Ontology	GO:0043666	1	26	0.35821	0.457152	PPP4R1
lipopolysaccharide-mediated signaling pathway	Gene Ontology	GO:0031663	1	26	0.35821	0.457152	LYN
positive regulation of cell adhesion	Gene Ontology	GO:0045785	1	26	0.35821	0.457152	BAG4
positive regulation of mitotic cell cycle	Gene Ontology	GO:0045931	1	26	0.35821	0.457152	CDC25C
cis-Golgi network	Gene Ontology	GO:0005801	1	26	0.35821	0.457152	GOLGB1
protein kinase B signaling	Gene Ontology	GO:0043491	1	26	0.35821	0.457152	SETX
negative regulation of viral genome replication	Gene Ontology	GO:0045071	1	26	0.35821	0.457152	EIF2AK2
intermediate filament cytoskeleton	Gene Ontology	GO:0045111	1	26	0.35821	0.457152	PHLDB2
negative regulation of neuron apoptotic process	Gene Ontology	GO:0043524	2	76	0.363479	0.462204	SIX1|GDNF
cellular response to leukemia inhibitory factor	Gene Ontology	GO:1990830	2	76	0.363479	0.462204	HK2|TEX14
positive regulation of cysteine-type endopeptidase activity involved in apoptotic process	Gene Ontology	GO:0043280	1	27	0.368671	0.465454	CYCS
phosphatase activity	Gene Ontology	GO:0016791	1	27	0.368671	0.465454	HDHD2
single-stranded RNA binding	Gene Ontology	GO:0003727	1	27	0.368671	0.465454	IFIH1
epidermal growth factor receptor signaling pathway	Gene Ontology	GO:0007173	1	27	0.368671	0.465454	PLCE1
response to ionizing radiation	Gene Ontology	GO:0010212	1	27	0.368671	0.465454	DCLRE1C
spindle microtubule	Gene Ontology	GO:0005876	1	27	0.368671	0.465454	CSNK1D
positive regulation of protein import into nucleus	Gene Ontology	GO:0042307	1	27	0.368671	0.465454	ZC3H12A
phosphotyrosine residue binding	Gene Ontology	GO:0001784	1	27	0.368671	0.465454	BCAR3
histone deacetylase binding	Gene Ontology	GO:0042826	2	77	0.369331	0.46562	UHRF1BP1|TFAP4
calcium ion transmembrane transport	Gene Ontology	GO:0070588	2	77	0.369331	0.46562	ORAI2|ATP2C1
protein dimerization activity	Gene Ontology	GO:0046983	3	131	0.37297	0.469538	HIF3A|SIM1|ZNF862
endoplasmic reticulum to Golgi vesicle-mediated transport	Gene Ontology	GO:0006888	2	78	0.375161	0.471624	ERGIC2|ERGIC1
proton transmembrane transport	Gene Ontology	GO:1902600	2	78	0.375161	0.471624	SLC4A10|SLC9A1
glutamatergic synapse	Gene Ontology	GO:0098978	4	187	0.377713	0.473368	AP2M1|ARC|GRIP2|CSPG5
negative regulation of phosphoprotein phosphatase activity	Gene Ontology	GO:0032515	1	28	0.378962	0.473368	LMTK2
forebrain development	Gene Ontology	GO:0030900	1	28	0.378962	0.473368	MAPK8IP3
negative chemotaxis	Gene Ontology	GO:0050919	1	28	0.378962	0.473368	SEMA4D
integral component of mitochondrial inner membrane	Gene Ontology	GO:0031305	1	28	0.378962	0.473368	SFXN4
vesicle fusion	Gene Ontology	GO:0006906	1	28	0.378962	0.473368	STX7
cyclin-dependent protein serine/threonine kinase regulator activity	Gene Ontology	GO:0016538	1	28	0.378962	0.473368	CCND2
aspartic-type endopeptidase activity	Gene Ontology	GO:0004190	1	28	0.378962	0.473368	BACE1
erythrocyte differentiation	Gene Ontology	GO:0030218	1	28	0.378962	0.473368	LYN
protein homodimerization activity	Gene Ontology	GO:0042803	8	414	0.38185	0.476638	HMGCS1|PDGFB|TFAP4|TCF4|EIF2AK1|MTCL1|GDNF|ABCD1
one-carbon metabolic process	Gene Ontology	GO:0006730	1	29	0.389086	0.481583	MAT2A
repressing transcription factor binding	Gene Ontology	GO:0070491	1	29	0.389086	0.481583	SKI
phospholipid metabolic process	Gene Ontology	GO:0006644	1	29	0.389086	0.481583	PROCA1
cell body	Gene Ontology	GO:0044297	1	29	0.389086	0.481583	HSPA1L
lateral plasma membrane	Gene Ontology	GO:0016328	1	29	0.389086	0.481583	BVES
sperm flagellum	Gene Ontology	GO:0036126	1	29	0.389086	0.481583	CFAP70
fatty acid beta-oxidation	Gene Ontology	GO:0006635	1	29	0.389086	0.481583	ABCD1
endocytic recycling	Gene Ontology	GO:0032456	1	29	0.389086	0.481583	LMTK2
myelination	Gene Ontology	GO:0042552	1	29	0.389086	0.481583	AMIGO1
GTPase activity	Gene Ontology	GO:0003924	5	247	0.391618	0.484037	RASL10B|GNL1|RAB7A|RAB31|GNAI3
blood vessel development	Gene Ontology	GO:0001568	1	30	0.399045	0.489788	BMPR2
axon cytoplasm	Gene Ontology	GO:1904115	1	30	0.399045	0.489788	MAPK8IP3
keratinocyte differentiation	Gene Ontology	GO:0030216	1	30	0.399045	0.489788	ACER1
photoreceptor outer segment	Gene Ontology	GO:0001750	1	30	0.399045	0.489788	PTPRK
phospholipase C-activating G protein-coupled receptor signaling pathway	Gene Ontology	GO:0007200	1	30	0.399045	0.489788	PLCE1
regulation of immune response	Gene Ontology	GO:0050776	1	30	0.399045	0.489788	TNXB
cytoplasmic side of plasma membrane	Gene Ontology	GO:0009898	1	30	0.399045	0.489788	PTPN4
phagocytosis	Gene Ontology	GO:0006909	1	30	0.399045	0.489788	EIF2AK1
negative regulation of osteoblast differentiation	Gene Ontology	GO:0045668	1	30	0.399045	0.489788	SKI
filopodium	Gene Ontology	GO:0030175	1	30	0.399045	0.489788	PPP1R9A
cell differentiation	Gene Ontology	GO:0030154	5	250	0.401267	0.492172	NOTCH4|LYN|SMARCB1|ELF4|YES1
protein glycosylation	Gene Ontology	GO:0006486	2	83	0.403966	0.495139	B3GALT6|FUT2
SNAP receptor activity	Gene Ontology	GO:0005484	1	31	0.408842	0.498003	STX7
nucleosome	Gene Ontology	GO:0000786	1	31	0.408842	0.498003	SHPRH
amyloid-beta binding	Gene Ontology	GO:0001540	1	31	0.408842	0.498003	BACE1
frizzled binding	Gene Ontology	GO:0005109	1	31	0.408842	0.498003	ZNRF3
heat shock protein binding	Gene Ontology	GO:0031072	1	31	0.408842	0.498003	HSPA1L
regulation of cyclin-dependent protein serine/threonine kinase activity	Gene Ontology	GO:0000079	1	31	0.408842	0.498003	CCND2
neuromuscular process controlling balance	Gene Ontology	GO:0050885	1	31	0.408842	0.498003	HERC1
cytoskeletal protein binding	Gene Ontology	GO:0008092	1	31	0.408842	0.498003	PTPN4
negative regulation of canonical Wnt signaling pathway	Gene Ontology	GO:0090090	2	84	0.409652	0.498301	INVS|ZNRF3
tubulin binding	Gene Ontology	GO:0015631	1	32	0.41848	0.50521	TTLL7
outflow tract morphogenesis	Gene Ontology	GO:0003151	1	32	0.41848	0.50521	SIX1
lysosome organization	Gene Ontology	GO:0007040	1	32	0.41848	0.50521	LYST
heterotrimeric G-protein complex	Gene Ontology	GO:0005834	1	32	0.41848	0.50521	GNAI3
positive regulation of inflammatory response	Gene Ontology	GO:0050729	1	32	0.41848	0.50521	GPSM3
cartilage development	Gene Ontology	GO:0051216	1	32	0.41848	0.50521	SATB2
positive regulation of stress fiber assembly	Gene Ontology	GO:0051496	1	32	0.41848	0.50521	BAG4
visual perception	Gene Ontology	GO:0007601	2	87	0.426546	0.512449	SLITRK6|SLC4A10
chemotaxis	Gene Ontology	GO:0006935	1	33	0.42796	0.512449	CMKLR1
SMAD binding	Gene Ontology	GO:0046332	1	33	0.42796	0.512449	SKI
phosphatidylinositol-mediated signaling	Gene Ontology	GO:0048015	1	33	0.42796	0.512449	PLCE1
adenylate cyclase-inhibiting G protein-coupled receptor signaling pathway	Gene Ontology	GO:0007193	1	33	0.42796	0.512449	GNAI3
retina development in camera-type eye	Gene Ontology	GO:0060041	1	33	0.42796	0.512449	CHD7
protein secretion	Gene Ontology	GO:0009306	1	33	0.42796	0.512449	TVP23A
histone deacetylase complex	Gene Ontology	GO:0000118	1	33	0.42796	0.512449	SATB2
protein destabilization	Gene Ontology	GO:0031648	1	34	0.437287	0.520893	FBXL3
cytokine binding	Gene Ontology	GO:0019955	1	34	0.437287	0.520893	CSF1R
Rho guanyl-nucleotide exchange factor activity	Gene Ontology	GO:0005089	1	34	0.437287	0.520893	PLEKHG5
growth cone	Gene Ontology	GO:0030426	1	34	0.437287	0.520893	SETX
muscle contraction	Gene Ontology	GO:0006936	1	34	0.437287	0.520893	CHRNB1
negative regulation of gene expression	Gene Ontology	GO:0010629	2	89	0.437668	0.520893	SMCR8|PRKAA2
fibrillar center	Gene Ontology	GO:0001650	2	90	0.443185	0.525687	NFIB|SMARCB1
homophilic cell adhesion via plasma membrane adhesion molecules	Gene Ontology	GO:0007156	2	90	0.443185	0.525687	CELSR2|RET
cytoplasmic microtubule organization	Gene Ontology	GO:0031122	1	35	0.446462	0.526742	DST
Ras protein signal transduction	Gene Ontology	GO:0007265	1	35	0.446462	0.526742	PLCE1
odontogenesis of dentin-containing tooth	Gene Ontology	GO:0042475	1	35	0.446462	0.526742	EDA
wound healing	Gene Ontology	GO:0042060	1	35	0.446462	0.526742	DST
determination of left/right symmetry	Gene Ontology	GO:0007368	1	35	0.446462	0.526742	CC2D2A
negative regulation of BMP signaling pathway	Gene Ontology	GO:0030514	1	35	0.446462	0.526742	SKI
mitotic cytokinesis	Gene Ontology	GO:0000281	1	35	0.446462	0.526742	ROCK1
microtubule organizing center	Gene Ontology	GO:0005815	1	35	0.446462	0.526742	CDK5RAP2
basolateral plasma membrane	Gene Ontology	GO:0016323	2	91	0.448672	0.527937	SLC4A10|PDZD11
in utero embryonic development	Gene Ontology	GO:0001701	3	150	0.455366	0.530651	ADCY9|CHD7|MAPK8IP3
inflammatory response	Gene Ontology	GO:0006954	3	150	0.455366	0.530651	GP91-PHOX|MAP2K3|LOXL3
fatty acid metabolic process	Gene Ontology	GO:0006631	1	36	0.455488	0.530651	TNXB
negative regulation of protein kinase activity	Gene Ontology	GO:0006469	1	36	0.455488	0.530651	SMCR8
positive regulation of fibroblast proliferation	Gene Ontology	GO:0048146	1	36	0.455488	0.530651	PDGFB
cytoplasmic ribonucleoprotein granule	Gene Ontology	GO:0036464	1	36	0.455488	0.530651	ZC3H12A
cytoplasmic microtubule	Gene Ontology	GO:0005881	1	36	0.455488	0.530651	FHDC1
double-stranded DNA binding	Gene Ontology	GO:0003690	1	36	0.455488	0.530651	PNKP
thymus development	Gene Ontology	GO:0048538	1	36	0.455488	0.530651	SIX1
fibroblast growth factor receptor signaling pathway	Gene Ontology	GO:0008543	1	36	0.455488	0.530651	SETX
actin filament organization	Gene Ontology	GO:0007015	2	93	0.459553	0.535034	PPP1R9A|FHOD3
caveola	Gene Ontology	GO:0005901	1	37	0.464366	0.5378	BVES
positive regulation of osteoblast differentiation	Gene Ontology	GO:0045669	1	37	0.464366	0.5378	FAM20C
kidney development	Gene Ontology	GO:0001822	1	37	0.464366	0.5378	SIX1
autophagy	Gene Ontology	GO:0006914	1	37	0.464366	0.5378	PRKAA2
intracellular anatomical structure	Gene Ontology	GO:0005622	1	37	0.464366	0.5378	PLIN2
B cell differentiation	Gene Ontology	GO:0030183	1	37	0.464366	0.5378	DCLRE1C
heart development	Gene Ontology	GO:0007507	2	95	0.470309	0.544324	BVES|CC2D2A
neuron development	Gene Ontology	GO:0048666	1	38	0.473101	0.546123	PITX3
cell redox homeostasis	Gene Ontology	GO:0045454	1	38	0.473101	0.546123	ERO1B
positive regulation of endothelial cell proliferation	Gene Ontology	GO:0001938	1	38	0.473101	0.546123	PDGFB
G1/S transition of mitotic cell cycle	Gene Ontology	GO:0000082	1	38	0.473101	0.546123	RHOU
transcription factor binding	Gene Ontology	GO:0008134	3	156	0.480479	0.553312	PER2|NFATC2|NFATC1
neuron projection morphogenesis	Gene Ontology	GO:0048812	1	39	0.481693	0.553312	EPB41L3
positive regulation of interleukin-6 production	Gene Ontology	GO:0032755	1	39	0.481693	0.553312	IFIH1
lipid transport	Gene Ontology	GO:0006869	1	39	0.481693	0.553312	LRP10
regulation of protein stability	Gene Ontology	GO:0031647	1	39	0.481693	0.553312	TRIM24
regulation of actin cytoskeleton organization	Gene Ontology	GO:0032956	1	39	0.481693	0.553312	CDK10
plasma membrane	Gene Ontology	GO:0005886	44	2618	0.481836	0.553312	HIF3A|RASGRP4|SKAP2|DOCK4|SIDT2|WIPF2|BAG4|PLCE1|ATP9B|AKAP11|ATP2C1|BIN1|PHLDB2|HSPA1L|NFX1|SLC9A1|PLIN2|P2RY11|PHKB|PIK3R5|LSR|EPB41L3|BVES|TSHZ3|SLC6A20|CSNK1G3|CSNK1G1|LAMP2|SLC1A5|PTPN1|CP|GP91-PHOX|CNNM3|EDA|PLEKHG5|SLC19A2|CEP295|TESC|ARC|BMPR2|STXBP5|CIZ1|CMKLR1|SIGLEC1
potassium ion transmembrane transport	Gene Ontology	GO:0071805	2	98	0.486199	0.557234	KCNAB1|SLC9A1
heparin binding	Gene Ontology	GO:0008201	2	98	0.486199	0.557234	TNXB|VTN
cation transmembrane transport	Gene Ontology	GO:0098655	1	40	0.490145	0.557773	CAMKK1
nucleosome assembly	Gene Ontology	GO:0006334	1	40	0.490145	0.557773	SHPRH
cortical actin cytoskeleton	Gene Ontology	GO:0030864	1	40	0.490145	0.557773	PPP1R9A
positive regulation of tyrosine phosphorylation of STAT protein	Gene Ontology	GO:0042531	1	40	0.490145	0.557773	LYN
mitochondrial intermembrane space	Gene Ontology	GO:0005758	1	40	0.490145	0.557773	CYCS
anatomical structure morphogenesis	Gene Ontology	GO:0009653	1	40	0.490145	0.557773	PITX3
electron transport chain	Gene Ontology	GO:0022900	1	40	0.490145	0.557773	GP91-PHOX
stem cell population maintenance	Gene Ontology	GO:0019827	1	40	0.490145	0.557773	PHF19
site of double-strand break	Gene Ontology	GO:0035861	1	40	0.490145	0.557773	RPA2
cell-cell signaling	Gene Ontology	GO:0007267	1	40	0.490145	0.557773	GJA8
signaling receptor activity	Gene Ontology	GO:0038023	2	99	0.491429	0.558514	NOTCH4|ITGB5
metalloendopeptidase activity	Gene Ontology	GO:0004222	2	100	0.496626	0.562161	ADAMTS6|ADAM15
axonogenesis	Gene Ontology	GO:0007409	1	41	0.49846	0.562161	SLITRK6
negative regulation of neuron differentiation	Gene Ontology	GO:0045665	1	41	0.49846	0.562161	REST
positive regulation of proteasomal ubiquitin-dependent protein catabolic process	Gene Ontology	GO:0032436	1	41	0.49846	0.562161	CSNK1D
adenylate cyclase-modulating G protein-coupled receptor signaling pathway	Gene Ontology	GO:0007188	1	41	0.49846	0.562161	GNAI3
methyltransferase activity	Gene Ontology	GO:0008168	1	41	0.49846	0.562161	METTL15
manganese ion binding	Gene Ontology	GO:0030145	1	41	0.49846	0.562161	FAM20C
GABA-ergic synapse	Gene Ontology	GO:0098982	1	41	0.49846	0.562161	CSPG5
mRNA binding	Gene Ontology	GO:0003729	3	161	0.500982	0.564645	ZC3H12A|DND1|KHDRBS3
RNA polymerase II transcription factor binding	Gene Ontology	GO:0001085	1	42	0.50664	0.570293	PITX3
nuclear chromatin	Gene Ontology	GO:0000790	4	224	0.510328	0.574079	E4F1|NFATC2|TRPS1|FER
protein-containing complex binding	Gene Ontology	GO:0044877	2	103	0.512012	0.575239	LYN|SALL2
epithelial cell differentiation	Gene Ontology	GO:0030855	1	43	0.514686	0.575679	SIX1
keratin filament	Gene Ontology	GO:0045095	1	43	0.514686	0.575679	FBF1
endopeptidase activity	Gene Ontology	GO:0004175	1	43	0.514686	0.575679	PIDD1
positive regulation of peptidyl-tyrosine phosphorylation	Gene Ontology	GO:0050731	1	43	0.514686	0.575679	VTN
cellular response to insulin stimulus	Gene Ontology	GO:0032869	1	43	0.514686	0.575679	INSIG1
syntaxin binding	Gene Ontology	GO:0019905	1	43	0.514686	0.575679	STXBP5
actin cytoskeleton organization	Gene Ontology	GO:0030036	2	104	0.517071	0.577614	ROCK1|RHOU
modulation of chemical synaptic transmission	Gene Ontology	GO:0050804	1	44	0.522602	0.581951	PPP1R9A
neuromuscular junction	Gene Ontology	GO:0031594	1	44	0.522602	0.581951	CHRNB1
phosphatidylserine binding	Gene Ontology	GO:0001786	1	44	0.522602	0.581951	KLHL17
regulation of catalytic activity	Gene Ontology	GO:0050790	1	44	0.522602	0.581951	GPSM3
positive regulation of cell population proliferation	Gene Ontology	GO:0008284	4	228	0.523959	0.583094	IL34|FER|GDNF|TNC
protein processing	Gene Ontology	GO:0016485	1	45	0.530389	0.586551	TYSND1
mitochondrial large ribosomal subunit	Gene Ontology	GO:0005762	1	45	0.530389	0.586551	MRPL48
nuclear receptor activity	Gene Ontology	GO:0004879	1	45	0.530389	0.586551	RORA
cellular response to starvation	Gene Ontology	GO:0009267	1	45	0.530389	0.586551	LAMP2
tRNA binding	Gene Ontology	GO:0000049	1	45	0.530389	0.586551	CTU2
protein polyubiquitination	Gene Ontology	GO:0000209	2	107	0.532039	0.587273	SHPRH|WWP1
oxidoreductase activity	Gene Ontology	GO:0016491	2	107	0.532039	0.587273	CP|ENOX2
protein stabilization	Gene Ontology	GO:0050821	2	108	0.536958	0.590582	LAMP2|TESC
endosome membrane	Gene Ontology	GO:0010008	1	46	0.538049	0.590582	RET
intermediate filament	Gene Ontology	GO:0005882	1	46	0.538049	0.590582	DST
kinase binding	Gene Ontology	GO:0019900	1	46	0.538049	0.590582	BCAR3
ubiquitin binding	Gene Ontology	GO:0043130	1	46	0.538049	0.590582	PLAA
neural tube closure	Gene Ontology	GO:0001843	1	46	0.538049	0.590582	CC2D2A
endoplasmic reticulum-Golgi intermediate compartment	Gene Ontology	GO:0005793	1	46	0.538049	0.590582	GOLGB1
lung development	Gene Ontology	GO:0030324	1	46	0.538049	0.590582	SLC23A1
calcium ion binding	Gene Ontology	GO:0005509	9	542	0.543061	0.595152	HPCAL1|NOTCH4|RYR3|FAM20C|CELSR2|RET|TESC|MAN1C1|DST
positive regulation of phosphatidylinositol 3-kinase signaling	Gene Ontology	GO:0014068	1	47	0.545584	0.595152	PDGFB
positive regulation of protein binding	Gene Ontology	GO:0032092	1	47	0.545584	0.595152	VTN
calcium-dependent protein binding	Gene Ontology	GO:0048306	1	47	0.545584	0.595152	SLC9A1
voltage-gated potassium channel activity	Gene Ontology	GO:0005249	1	48	0.552997	0.60175	KCNAB1
apical part of cell	Gene Ontology	GO:0045177	1	48	0.552997	0.60175	EDA
cell chemotaxis	Gene Ontology	GO:0060326	1	48	0.552997	0.60175	DOCK4
protein heterodimerization activity	Gene Ontology	GO:0046982	3	175	0.556076	0.604729	GP91-PHOX|TCF4|PDGFB
smoothened signaling pathway	Gene Ontology	GO:0007224	1	49	0.560289	0.605208	CC2D2A
autophagosome assembly	Gene Ontology	GO:0000045	1	49	0.560289	0.605208	RAB7A
voltage-gated potassium channel complex	Gene Ontology	GO:0008076	1	49	0.560289	0.605208	KCNE3
ATPase binding	Gene Ontology	GO:0051117	1	49	0.560289	0.605208	TOR1AIP2
nuclear matrix	Gene Ontology	GO:0016363	1	49	0.560289	0.605208	ATXN1
P-body	Gene Ontology	GO:0000932	1	49	0.560289	0.605208	ZC3H12A
sarcolemma	Gene Ontology	GO:0042383	1	49	0.560289	0.605208	BVES
cysteine-type endopeptidase activity	Gene Ontology	GO:0004197	1	49	0.560289	0.605208	USP49
G protein-coupled receptor binding	Gene Ontology	GO:0001664	1	49	0.560289	0.605208	GNAI3
PDZ domain binding	Gene Ontology	GO:0030165	1	49	0.560289	0.605208	DOCK4
nuclear membrane	Gene Ontology	GO:0031965	2	114	0.565715	0.610696	CLCA2|DUSP2
axoneme	Gene Ontology	GO:0005930	1	50	0.567462	0.611459	DRC3
rRNA processing	Gene Ontology	GO:0006364	1	50	0.567462	0.611459	HELQ
protein autoubiquitination	Gene Ontology	GO:0051865	1	50	0.567462	0.611459	NFX1
GTP binding	Gene Ontology	GO:0005525	5	305	0.570415	0.614267	RASL10B|GNL1|RAB7A|RAB31|GNAI3
secretory granule	Gene Ontology	GO:0030141	1	51	0.574519	0.617555	RAB11FIP5
response to lipopolysaccharide	Gene Ontology	GO:0032496	1	51	0.574519	0.617555	FER
translation initiation factor activity	Gene Ontology	GO:0003743	1	52	0.58146	0.623119	EIF2B3
T cell receptor signaling pathway	Gene Ontology	GO:0050852	1	52	0.58146	0.623119	ZC3H12A
canonical Wnt signaling pathway	Gene Ontology	GO:0060070	1	52	0.58146	0.623119	BCL9
SMAD protein signal transduction	Gene Ontology	GO:0060395	1	52	0.58146	0.623119	SKI
lipid catabolic process	Gene Ontology	GO:0016042	1	52	0.58146	0.623119	PLCE1
cellular oxidant detoxification	Gene Ontology	GO:0098869	1	53	0.588289	0.629673	GPX7
apoptotic process	Gene Ontology	GO:0006915	2	120	0.593166	0.634508	TP63|CYCS
mitotic spindle	Gene Ontology	GO:0072686	1	54	0.595007	0.636091	TPX2
sequence-specific DNA binding	Gene Ontology	GO:0043565	4	250	0.595411	0.636138	PITX3|SNAPC1|ZNF35|SIX1
chemical synaptic transmission	Gene Ontology	GO:0007268	2	121	0.597614	0.638106	CHRNB1|CHRNA10
exocytosis	Gene Ontology	GO:0006887	1	55	0.601615	0.641601	EXOC7
neuron projection	Gene Ontology	GO:0043005	3	188	0.603845	0.643591	CHRNB1|CPEB4|CHRNA10
motile cilium	Gene Ontology	GO:0031514	1	56	0.608115	0.646191	MNS1
BMP signaling pathway	Gene Ontology	GO:0030509	1	56	0.608115	0.646191	BMPR2
flavin adenine dinucleotide binding	Gene Ontology	GO:0050660	1	56	0.608115	0.646191	GP91-PHOX
locomotory behavior	Gene Ontology	GO:0007626	1	56	0.608115	0.646191	PITX3
positive regulation of cytosolic calcium ion concentration	Gene Ontology	GO:0007204	1	56	0.608115	0.646191	CHRNA10
response to drug	Gene Ontology	GO:0042493	1	57	0.61451	0.652201	NFATC2
protein N-terminus binding	Gene Ontology	GO:0047485	1	58	0.620801	0.657691	ERCC4
response to oxidative stress	Gene Ontology	GO:0006979	1	58	0.620801	0.657691	GPX7
ubiquitin-dependent ERAD pathway	Gene Ontology	GO:0030433	1	58	0.620801	0.657691	YOD1
cellular calcium ion homeostasis	Gene Ontology	GO:0006874	1	59	0.626989	0.663053	ATP2C1
Z disc	Gene Ontology	GO:0030018	1	60	0.633076	0.66789	FBXL22
negative regulation of inflammatory response	Gene Ontology	GO:0050728	1	60	0.633076	0.66789	RORA
actin filament	Gene Ontology	GO:0005884	1	61	0.639065	0.672599	WIPF2
defense response to bacterium	Gene Ontology	GO:0042742	1	61	0.639065	0.672599	COCH
vesicle	Gene Ontology	GO:0031982	1	61	0.639065	0.672599	KCNE3
transmembrane signaling receptor activity	Gene Ontology	GO:0004888	1	62	0.644955	0.675176	CHRNA10
serine-type endopeptidase inhibitor activity	Gene Ontology	GO:0004867	1	62	0.644955	0.675176	ITIH1
regulation of alternative mRNA splicing, via spliceosome	Gene Ontology	GO:0000381	1	62	0.644955	0.675176	KHDRBS3
cytoskeleton organization	Gene Ontology	GO:0007010	1	62	0.644955	0.675176	ARC
mitochondrial outer membrane	Gene Ontology	GO:0005741	1	62	0.644955	0.675176	HK2
cell-cell adhesion	Gene Ontology	GO:0098609	1	62	0.644955	0.675176	TNXB
cell morphogenesis	Gene Ontology	GO:0000902	1	62	0.644955	0.675176	SIDT2
immune response	Gene Ontology	GO:0006955	2	133	0.648139	0.678107	EDA|VTN
phospholipid binding	Gene Ontology	GO:0005543	1	63	0.65075	0.679228	BIN1
animal organ morphogenesis	Gene Ontology	GO:0009887	1	63	0.65075	0.679228	MEGF9
nuclear envelope	Gene Ontology	GO:0005635	1	64	0.656451	0.682755	BIN1
transcription, DNA-templated	Gene Ontology	GO:0006351	1	66	0.667575	0.6931	SKI
phosphatidylinositol binding	Gene Ontology	GO:0035091	1	67	0.673001	0.697913	SNX25
bicellular tight junction	Gene Ontology	GO:0005923	1	67	0.673001	0.697913	BVES
unfolded protein binding	Gene Ontology	GO:0051082	1	68	0.67834	0.703035	HSPA1L
proteolysis	Gene Ontology	GO:0006508	5	347	0.681168	0.705553	ADAM15|ADAMTS6|GGH|CTSF|PRSS36
serine-type endopeptidase activity	Gene Ontology	GO:0004252	2	142	0.682638	0.706246	TYSND1|PRSS36
extracellular region	Gene Ontology	GO:0005576	5	348	0.683557	0.706404	ITIH1|NAXE|PDGFB|PRSS36|IGSF10
positive regulation of protein phosphorylation	Gene Ontology	GO:0001934	1	69	0.683591	0.706404	IL34
cellular response to lipopolysaccharide	Gene Ontology	GO:0071222	1	72	0.698837	0.71963	ZC3H12A
negative regulation of cell growth	Gene Ontology	GO:0030308	1	75	0.713349	0.732013	ADAM15
regulation of ion transmembrane transport	Gene Ontology	GO:0034765	1	75	0.713349	0.732013	GP91-PHOX
hormone activity	Gene Ontology	GO:0005179	1	75	0.713349	0.732013	APLN
nuclear speck	Gene Ontology	GO:0016607	3	227	0.725743	0.744298	CDC25C|GPATCH2|PRKAA2
apical plasma membrane	Gene Ontology	GO:0016324	2	156	0.730752	0.74813	SLC23A1|SLC9A1
chloride transmembrane transport	Gene Ontology	GO:1902476	1	80	0.736003	0.75307	CLCA2
ribonucleoprotein complex	Gene Ontology	GO:1990904	1	82	0.744556	0.760939	NFATC2
adherens junction	Gene Ontology	GO:0005912	1	85	0.75687	0.772629	PDZD11
cytokine-mediated signaling pathway	Gene Ontology	GO:0019221	1	88	0.768592	0.783236	CSF1R
protein transport	Gene Ontology	GO:0015031	1	89	0.772373	0.786635	EXOC7
positive regulation of I-kappaB kinase/NF-kappaB signaling	Gene Ontology	GO:0043123	1	90	0.776092	0.789966	EDA
mRNA splicing, via spliceosome	Gene Ontology	GO:0000398	1	96	0.797166	0.80955	USP49
adenylate cyclase-activating G protein-coupled receptor signaling pathway	Gene Ontology	GO:0007189	1	97	0.800481	0.811982	ADCY9
carbohydrate binding	Gene Ontology	GO:0030246	1	101	0.813208	0.823945	SIGLEC1
angiogenesis	Gene Ontology	GO:0001525	1	115	0.851703	0.860971	RORA
cytokine activity	Gene Ontology	GO:0005125	1	120	0.863439	0.872336	IL34
translation	Gene Ontology	GO:0006412	1	127	0.87833	0.885352	EIF2AK2
positive regulation of ERK1 and ERK2 cascade	Gene Ontology	GO:0070374	1	130	0.884205	0.890766	PDGFB
cytoplasmic vesicle	Gene Ontology	GO:0031410	1	144	0.908091	0.914307	AP2M1
spermatogenesis	Gene Ontology	GO:0007283	1	148	0.913964	0.918125	PAFAH1B3
structural constituent of ribosome	Gene Ontology	GO:0003735	1	152	0.919462	0.922074	MRPS25
magnesium ion binding	Gene Ontology	GO:0000287	1	158	0.927059	0.929165	ATP9B
intracellular signal transduction	Gene Ontology	GO:0035556	2	275	0.94172	0.943324	LYN|PRKAA2
external side of plasma membrane	Gene Ontology	GO:0009897	1	210	0.969122	0.970221	ENOX2
G protein-coupled receptor signaling pathway	Gene Ontology	GO:0007186	5	1226	0.999989	1	PIK3R6|PIK3R5|CMKLR1|CELSR2|P2RY11
G protein-coupled receptor activity	Gene Ontology	GO:0004930	1	1169	1	1	CELSR2
