# Supplementary material for: Transcriptome-wide analysis of RNA m6A methylation regulation of muscle development in Queshan Black pigs
Source: BMC Genomics. 2023 May 4;24:239. doi: 10.1186/s12864-023-09346-w (PMC10161540; doi:10.1186/s12864-023-09346-w)
Supplement: Supplementary file 7 — Additional file 7: Table S7. Differentially expressed genes (DEGs) in QA vs QN. [file 12864_2023_9346_MOESM7_ESM.xlsx]

## Sheet: Sheet1
Table S7. Differentially expression genes (DEGs) in QA vs. QN.
Chr	start	end	strand	gene_id	gene_name	transcript_id	FPKM.QA3_input	FPKM.QA2_input	FPKM.QA1_input	FPKM.QN3_input	FPKM.QN2_input	FPKM.QN1_input	log2(fc)	p-adjust	regulation	significant
chr5	6083444	6105924	+	ENSSSCG00000026962	A4GALT	ENSSSCT00000061122;ENSSSCT00000085564;ENSSSCT00000028726;ENSSSCT00000074132	0.714069	1.09876	0.835017	3.34999	2.6741	3.62022	-1.86486	0.029213	down	yes
chr9	35904029	35948575	+	ENSSSCG00000014998	AASDHPPT	ENSSSCT00000078159;ENSSSCT00000016362	2.15808	2.77808	2.38386	5.81445	7.36197	8.45414	-1.56315	0.0490594	down	yes
chr3	33908965	34015469	-	ENSSSCG00000007909	ABAT	ENSSSCT00000064948;ENSSSCT00000039445	1.40008	0.0719427	2.82382	0.113775	0.230767	0.150182	3.11824	0.000396154	up	yes
chr18	6172416	6197260	-	ENSSSCG00000027986	ABCB8	ENSSSCT00000085588;ENSSSCT00000024743	0.683501	0.894878	0.694951	1.8625	4.04465	4.51895	-2.19732	0.00141853	down	yes
chr8	130775472	130998660	+	ENSSSCG00000009215	ABCG2	ENSSSCT00000010088;ENSSSCT00000010090;ENSSSCT00000034970;ENSSSCT00000033654;ENSSSCT00000036626;ENSSSCT00000036315	1.02971	1.19375	0.739588	3.03966	3.58602	2.83861	-1.67541	0.0340941	down	yes
chr7	54655726	54837484	+	ENSSSCG00000001835	ABHD2	ENSSSCT00000062921;ENSSSCT00000059553	0.430335	0.53294	0.517585	4.87944	1.07927	4.36371	-2.80127	0.000554699	down	yes
chr6	106851626	106917935	-	ENSSSCG00000028010	ABHD3	ENSSSCT00000045172;ENSSSCT00000061687	0.192546	0.27995	0.180262	0.517871	0.634008	3.03711	-2.68198	0.0439331	down	yes
chr7	76397028	76431809	-	ENSSSCG00000002051	ABHD4	ENSSSCT00000054768;ENSSSCT00000046844;ENSSSCT00000088477;ENSSSCT00000062949;ENSSSCT00000062365	8.28157	12.0942	7.2735	45.4829	16.1091	28.5148	-1.70439	0.0508811	down	yes
chr1	270761668	270906711	+	ENSSSCG00000005706	ABL1	ENSSSCT00000006275;ENSSSCT00000054304	3.27574	3.36579	3.15402	7.2375	9.72536	14.5111	-1.68396	0.0277875	down	yes
chr8	2916788	3054966	+	ENSSSCG00000008721	ABLIM2	ENSSSCT00000059510;ENSSSCT00000009541;ENSSSCT00000073375	16.2938	15.9046	15.6034	78.3092	39.6456	47.4315	-1.7907	0.021299	down	yes
chr4	30712238	30721193	+	ENSSSCG00000031728	ABRA	ENSSSCT00000041495	164.103	87.9809	148.93	18.7709	47.778	35.3028	1.97718	4.29267e-07	up	yes
chr8	135002320	135021197	+	ENSSSCG00000009234	ABRAXAS1	ENSSSCT00000043171;ENSSSCT00000010113	0.485157	1.52148	0.688201	4.1553	2.07419	3.57197	-1.8628	0.0448483	down	yes
chr2	26548852	26782178	+	ENSSSCG00000013303	ABTB2	ENSSSCT00000014529	0.235501	0.36555	0.062709	2.8711	2.8318	1.04689	-3.34611	0.000185732	down	yes
chr1	99280800	99332381	-	ENSSSCG00000004510	ACAA2	ENSSSCT00000053817;ENSSSCT00000004982;ENSSSCT00000048553	7.97927	7.42186	6.45756	22.415	41.2372	18.6963	-1.91354	0.0122622	down	yes
chr15	112933498	112969578	-	ENSSSCG00000016156	ACADL	ENSSSCT00000017589	21.4122	26.1733	22.1263	112.055	134.45	41.3698	-2.04596	0.012437	down	yes
chr12	52576401	52581755	+	ENSSSCG00000017947	ACADVL	ENSSSCT00000019531;ENSSSCT00000068392	40.0502	45.8018	27.0924	174.81	240.021	283.995	-2.62932	3.84843e-06	down	yes
chr10	46740585	46750606	+	ENSSSCG00000038184	ACBD7	ENSSSCT00000040198	16.8969	6.9123	29.0585	0.076786	0.05342	0.065145	8.08017	2.43203e-29	up	yes
chr2	18099793	18264064	-	ENSSSCG00000013282	ACCS	ENSSSCT00000014506	1.34438	1.82681	1.22184	4.00681	4.41421	4.89003	-1.59933	0.0407782	down	yes
X	12099853	12151275	-	ENSSSCG00000012138	ACE2	ENSSSCT00000034032	0.073661	0.11129	0.057165	0.246784	3.57767	1.54463	-4.47091	0.000215642	down	yes
chr9	10951561	11165493	+	ENSSSCG00000032723	ACER3	ENSSSCT00000079483;ENSSSCT00000042671;ENSSSCT00000016226;ENSSSCT00000067346	0.549208	0.748276	0.372459	1.61505	1.60625	2.64718	-1.81319	0.0250838	down	yes
chr13	73772392	73777805	+	ENSSSCG00000011630	ACKR4	ENSSSCT00000012727	0.227166	0.779183	0.24057	2.21555	6.7369	5.7331	-3.55796	6.90541e-05	down	yes
chr12	20796749	20841298	+	ENSSSCG00000017421	ACLY	ENSSSCT00000018965	3.30407	3.50553	2.1048	10.5335	7.271	11.9579	-1.73928	0.0151787	down	yes
chr10	33937833	34001900	-	ENSSSCG00000023807	ACO1	ENSSSCT00000050582;ENSSSCT00000023699	3.86053	3.98955	4.00641	8.56332	17.0461	17.978	-1.87824	0.00997242	down	yes
chr7	96868157	96949358	+	ENSSSCG00000002349	ACOT4	ENSSSCT00000060268;ENSSSCT00000043809;ENSSSCT00000060883;ENSSSCT00000002613;ENSSSCT00000064799;ENSSSCT00000071475	1.35759	1.6627	1.00612	11.1787	16.4086	11.532	-3.28031	5.60533e-10	down	yes
chr6	67152428	67254103	-	ENSSSCG00000003377	ACOT7	ENSSSCT00000056129;ENSSSCT00000089915;ENSSSCT00000078280;ENSSSCT00000047562	0.0275262	0.0901486	0.0181442	0.56289	0.587904	0.557503	-3.6528	0.000299123	down	yes
X	19834614	19952081	-	ENSSSCG00000012172	ACOT9	ENSSSCT00000036676;ENSSSCT00000069144;ENSSSCT00000013314;ENSSSCT00000081360;ENSSSCT00000071481;ENSSSCT00000082055	1.88927	2.13495	1.78456	5.30875	7.30696	17.6147	-2.3797	0.000968786	down	yes
chr3	45203781	45563297	-	ENSSSCG00000037846	ACOXL	ENSSSCT00000064094	0	0	0	0.740821	0.0640677	0.625428	-inf	7.83249e-07	down	yes
chr7	47705120	47762541	+	ENSSSCG00000001760	ACSBG1	ENSSSCT00000075806;ENSSSCT00000001968	0.0289275	0.0387928	0.0232716	0.181597	0.265235	0.237742	-2.91139	0.0104603	down	yes
chr15	45866851	46090099	-	ENSSSCG00000015784	ACSL1	ENSSSCT00000083178;ENSSSCT00000081816;ENSSSCT00000069724;ENSSSCT00000017187;ENSSSCT00000058100;ENSSSCT00000079076;ENSSSCT00000053587;ENSSSCT00000077757;ENSSSCT00000048379	28.9058	27.8798	22.02	172.922	176.831	183.137	-2.75747	3.53542e-07	down	yes
chr3	25393174	25422476	-	ENSSSCG00000026453	ACSM5	ENSSSCT00000027749	17.8168	10.1418	14.2272	4.87787	6.99718	2.90946	1.51267	2.44551e-05	up	yes
chr1	136281167	136286545	+	ENSSSCG00000004803	ACTC1	ENSSSCT00000005302;ENSSSCT00000068626	4.29054	2.64814	1.84453	84.6609	693.859	506.476	-7.1928	1.48449e-16	down	yes
chr2	5858845	5874124	-	ENSSSCG00000038323	ACTN3	ENSSSCT00000014153;ENSSSCT00000088276;ENSSSCT00000081024;ENSSSCT00000014141;ENSSSCT00000071841	1085.72	1094.57	1197.15	188.909	106.166	16.4754	3.43839	3.11665e-07	up	yes
chr5	17263907	17286276	+	ENSSSCG00000000232	ACVRL1	ENSSSCT00000000251;ENSSSCT00000064488	0.565586	0.539566	0.294872	1.75651	1.46238	1.55632	-1.77011	0.0487092	down	yes
chr3	126795426	126853995	+	ENSSSCG00000008641	ADAM17	ENSSSCT00000033196;ENSSSCT00000048512;ENSSSCT00000009451	0.804672	1.22207	0.72495	2.23528	2.64667	5.48868	-1.91411	0.0196635	down	yes
chr16	19547009	19920515	-	ENSSSCG00000016816	ADAMTS12	ENSSSCT00000024262;ENSSSCT00000018309	0.201779	0.722616	0.213456	0.975069	4.04794	1.22808	-2.45779	0.0140159	down	yes
chr2	132145389	132409915	+	ENSSSCG00000014259	ADAMTS19	ENSSSCT00000015580	0.014407	0	0.011773	0.392218	1.96676	1.54924	-7.2219	2.23596e-09	down	yes
chr2	79182971	79406873	+	ENSSSCG00000024043	ADAMTS2	ENSSSCT00000022836	0.606913	1.36355	0.526674	1.55079	7.87057	3.10209	-2.32628	0.0120863	down	yes
chr5	74502099	74672737	-	ENSSSCG00000000795	ADAMTS20	ENSSSCT00000051578;ENSSSCT00000063436;ENSSSCT00000087668;ENSSSCT00000047922;ENSSSCT00000000862;ENSSSCT00000000861	0.23278	0.488172	0.242512	2.42208	3.98904	3.58074	-3.37445	6.79912e-10	down	yes
chr1	273119000	273155412	+	ENSSSCG00000026425	ADAMTSL2	ENSSSCT00000039470;ENSSSCT00000028900	0.200679	0.449338	0.13715	0.227619	1.51196	3.5283	-2.74248	0.028586	down	yes
chr7	51006355	51363621	-	ENSSSCG00000001793	ADAMTSL3	ENSSSCT00000042317;ENSSSCT00000002009;ENSSSCT00000045912	0.23864	0.53533	0.300069	1.67855	4.75164	2.40225	-3.03977	1.72384e-05	down	yes
chr4	98577820	98589175	-	ENSSSCG00000006651	ADAMTSL4	ENSSSCT00000059881;ENSSSCT00000057808;ENSSSCT00000037797	0.493661	0.971463	0.478021	4.01364	12.7763	6.70099	-3.59564	3.29818e-08	down	yes
chr3	547367	634437	-	ENSSSCG00000007547	ADAP1	ENSSSCT00000083458;ENSSSCT00000075620;ENSSSCT00000008279	1.36146	1.68673	1.26627	6.02268	3.19532	4.39797	-1.65805	0.046083	down	yes
chr4	95154358	95197305	+	ENSSSCG00000006543	ADAR	ENSSSCT00000087317;ENSSSCT00000007168	0.88309	1.52093	0.8612	7.57793	3.00442	2.87825	-2.04349	0.0118793	down	yes
chr4	393724	410529	-	ENSSSCG00000005907	ADCK5	ENSSSCT00000083798;ENSSSCT00000006487	0.665904	0.739583	0.514633	1.92771	1.98322	2.34873	-1.70489	0.0268414	down	yes
chr18	50046575	50143771	-	ENSSSCG00000016726	ADCY1	ENSSSCT00000018207	3.19127	1.27297	4.29667	0.13418	0.096076	0.121291	4.63929	1.59102e-18	up	yes
chr5	14834426	14850728	-	ENSSSCG00000000175	ADCY6	ENSSSCT00000000184	0.752658	1.16923	0.679118	7.22389	5.92903	12.0608	-3.27707	1.37568e-09	down	yes
chr15	48573166	48610668	-	ENSSSCG00000015825	ADGRA2	ENSSSCT00000070661;ENSSSCT00000017233	0.484779	0.996673	0.551011	2.68188	4.55875	4.28475	-2.50351	0.000141658	down	yes
chr4	1582324	1659163	-	ENSSSCG00000035891	ADGRB1	ENSSSCT00000039458;ENSSSCT00000076993	0.00720903	0.00603707	0	0	0.195382	0.484055	-5.6807	0.00935992	down	yes
chr14	24059019	24241176	-	ENSSSCG00000009745	ADGRD1	ENSSSCT00000089339;ENSSSCT00000086157;ENSSSCT00000071549;ENSSSCT00000010684	0.211766	0.374904	0.19085	0.831396	1.61859	1.73877	-2.42957	0.00141239	down	yes
chr2	64997159	65044331	+	ENSSSCG00000013773	ADGRL1	ENSSSCT00000053432;ENSSSCT00000064650	0.158582	0.214427	0.198931	0.543754	0.865514	0.947268	-2.04273	0.0540626	down	yes
chr6	134362901	134462694	+	ENSSSCG00000003762	ADGRL4	ENSSSCT00000041037	2.03158	2.87467	1.94753	8.34937	7.99692	7.04929	-1.77126	0.0106229	down	yes
chr13	124633684	124646648	+	ENSSSCG00000039103	ADIPOQ	ENSSSCT00000047495;ENSSSCT00000038265;ENSSSCT00000050445	2.27096	5.53196	0.776048	7.71096	39.8772	11.0843	-2.77381	0.00683638	down	yes
chr5	68755811	68807235	+	ENSSSCG00000000757	ADIPOR2	ENSSSCT00000000821	13.6781	15.787	10.1926	106.379	36.9978	31.0841	-2.13723	0.0115927	down	yes
chr16	63550128	63603034	-	ENSSSCG00000017041	ADRA1B	ENSSSCT00000018554	0.052134	0.058939	0.037847	0.121467	1.14134	0.373522	-3.45785	0.0170416	down	yes
chr3	45758268	45764178	+	ENSSSCG00000008122	ADRA2B	ENSSSCT00000008898	0.262703	0.136862	0.156713	0.711978	0.76921	0.893532	-2.09388	0.0506528	down	yes
chr2	150032782	150035591	+	ENSSSCG00000038598	ADRB2	ENSSSCT00000044104	21.1302	18.5582	51.1456	8.84624	5.79153	4.47007	2.24907	4.0818e-07	up	yes
chr18	51046896	51056698	-	ENSSSCG00000016754	AEBP1	ENSSSCT00000018236;ENSSSCT00000045049;ENSSSCT00000062840	1.98231	2.04194	2.56079	5.12288	7.4905	16.5173	-2.14528	0.00711503	down	yes
chr2	150445081	150510014	+	ENSSSCG00000014431	AFAP1L1	ENSSSCT00000083150;ENSSSCT00000073988	0.495776	0.754673	0.420734	3.00382	2.18547	1.09594	-1.9111	0.024397	down	yes
X	120777237	121263574	+	ENSSSCG00000012730	AFF2	ENSSSCT00000058646	0.0119812	0.0180377	0	0.0585006	0.177901	0.233321	-3.96787	0.00542736	down	yes
chr18	8263896	8368972	-	ENSSSCG00000016492	AGK	ENSSSCT00000075893;ENSSSCT00000087628;ENSSSCT00000084115	1.03993	1.23761	0.715575	3.00041	3.30144	4.98188	-1.91452	0.0204725	down	yes
chr4	118176241	118268835	-	ENSSSCG00000006872	AGL	ENSSSCT00000063944;ENSSSCT00000053207;ENSSSCT00000007525;ENSSSCT00000047118	156.218	138.452	150.133	27.7478	75.0949	30.5788	1.73717	1.08168e-05	up	yes
chr13	206751103	206906353	+	ENSSSCG00000038081	AGPAT3	ENSSSCT00000055863;ENSSSCT00000044222	4.76987	4.92317	5.31141	9.05933	12.4681	37.979	-1.98765	0.0330161	down	yes
chr13	88934868	88983131	+	ENSSSCG00000011695	AGTR1	ENSSSCT00000034453	1.47136	1.57466	1.21397	4.46408	8.60385	3.73882	-1.98012	0.00847687	down	yes
chr1	21913239	22165083	-	ENSSSCG00000004136	AIG1	ENSSSCT00000004571;ENSSSCT00000056974;ENSSSCT00000081081;ENSSSCT00000048037	1.0943	2.09147	0.879253	4.51696	9.66445	2.76122	-2.05932	0.0379136	down	yes
chr1	268355032	268365598	-	ENSSSCG00000005627	AK1	ENSSSCT00000054545;ENSSSCT00000006187	442.825	397.075	441.849	121.771	177.987	93.7554	1.70363	6.53031e-07	up	yes
chr9	531544	537707	-	ENSSSCG00000033335	AKIP1	ENSSSCT00000056088;ENSSSCT00000088818	1.08746	1.20566	1.00483	3.7657	4.70509	5.07637	-2.03835	0.0471174	down	yes
chr10	16441447	16741339	-	ENSSSCG00000010872	AKT3	ENSSSCT00000035590;ENSSSCT00000045011;ENSSSCT00000072064	0.488882	0.699694	0.417366	2.39923	1.83227	2.021	-1.96101	0.00268853	down	yes
chr14	107170689	107221215	-	ENSSSCG00000010495	ALDH18A1	ENSSSCT00000011483	0.516108	0.367484	0.362073	0.800295	3.05206	4.52451	-2.74949	0.00160575	down	yes
chr1	226161296	226217312	-	ENSSSCG00000028996	ALDH1A1	ENSSSCT00000027607;ENSSSCT00000050861;ENSSSCT00000079862	0.866927	1.08458	0.709094	0.103303	0.666481	0.154726	1.52499	0.00935053	up	yes
chr14	39896565	39933124	-	ENSSSCG00000009889	ALDH2	ENSSSCT00000055390;ENSSSCT00000055658;ENSSSCT00000010839;ENSSSCT00000056247	36.2857	31.8808	32.0633	5.22838	4.6475	2.30429	3.0407	1.30685e-13	up	yes
chr12	59936848	59954596	-	ENSSSCG00000018041	ALDH3A2	ENSSSCT00000061592;ENSSSCT00000056500	4.72166	6.19871	3.76382	10.9409	23.6576	11.277	-1.64346	0.052508	down	yes
chr3	18234787	18260256	+	ENSSSCG00000032556	ALDOA	ENSSSCT00000053570;ENSSSCT00000040675;ENSSSCT00000046961	3829.43	3824.5	3756.05	1716.41	1029.44	722.311	1.71805	2.08982e-06	up	yes
X	50844672	50864032	-	ENSSSCG00000012361	AMER1	ENSSSCT00000033964;ENSSSCT00000013518	0.613582	0.805594	0.429921	3.17053	1.80603	2.28495	-1.97345	0.00683638	down	yes
chr4	110620039	110628833	+	ENSSSCG00000034883	AMIGO1	ENSSSCT00000086614;ENSSSCT00000054588	4.20221	2.92247	4.18775	0.656505	0.901005	1.27806	1.9962	6.39579e-09	up	yes
chr13	32246468	32253148	-	ENSSSCG00000011389	AMIGO3	ENSSSCT00000012466;ENSSSCT00000040043;ENSSSCT00000039517	0.728273	0.794899	0.644321	1.21718	2.49187	4.18373	-1.86451	0.0430492	down	yes
chr15	59453703	59476515	+	ENSSSCG00000028633	AMMECR1L	ENSSSCT00000062133	2.05211	3.07931	1.62484	6.84231	7.21886	13.0365	-2.00387	0.00293106	down	yes
chr4	105868897	105893771	+	ENSSSCG00000006754	AMPD1	ENSSSCT00000052984;ENSSSCT00000053787	178.813	210.963	232.091	55.9731	89.7985	10.2878	1.99451	0.00043161	up	yes
chr2	49028923	49083590	-	ENSSSCG00000022492	AMPD3	ENSSSCT00000044142;ENSSSCT00000045384;ENSSSCT00000026707	0.440785	0.729701	0.470428	12.6509	3.3485	14.6178	-4.22177	2.46661e-10	down	yes
chr2	70904531	70912974	-	ENSSSCG00000013599	ANGPTL4	ENSSSCT00000014853	0.929118	0.989989	1.44289	36.2655	19.9518	8.11265	-4.2581	4.48225e-09	down	yes
chr16	4105165	4271171	-	ENSSSCG00000016784	ANKH	ENSSSCT00000073723;ENSSSCT00000018271	3.45798	3.83121	3.12414	0.573654	1.50652	1.02144	1.74734	2.32569e-06	up	yes
chr9	85848002	85887427	-	ENSSSCG00000015360	ANKMY2	ENSSSCT00000016735	16.4358	16.4236	18.2615	8.32495	7.49263	3.65528	1.39245	4.0314e-05	up	yes
chr14	102603777	102612839	-	ENSSSCG00000010461	ANKRD1	ENSSSCT00000052592;ENSSSCT00000049949;ENSSSCT00000011447	221.626	63.5652	337.284	40.2623	75.1081	178.52	1.08274	0.0179347	up	yes
chr14	40954345	40990422	-	ENSSSCG00000009924	ANKRD13A	ENSSSCT00000059133;ENSSSCT00000043051;ENSSSCT00000040839;ENSSSCT00000078770;ENSSSCT00000078913;ENSSSCT00000039465;ENSSSCT00000010875	1.65789	2.31885	1.38264	6.62954	4.84446	4.65367	-1.5894	0.0410518	down	yes
chr3	56776812	56782654	+	ENSSSCG00000008200	ANKRD23	ENSSSCT00000008981	1220.35	1082.16	1290.53	317.55	585.474	292.189	1.58794	5.24149e-06	up	yes
chr13	2922853	3135709	-	ENSSSCG00000011194	ANKRD28	ENSSSCT00000080460;ENSSSCT00000062689;ENSSSCT00000040406;ENSSSCT00000043480;ENSSSCT00000083470;ENSSSCT00000012259	9.70089	8.27941	10.9896	2.35334	2.24561	1.85131	2.16713	6.25072e-11	up	yes
chr6	108459489	108517965	-	ENSSSCG00000003708	ANKRD29	ENSSSCT00000062920	0.196065	0.178377	0.103325	0.392577	1.50292	1.40838	-2.78978	0.00924618	down	yes
chr16	148948	233799	+	ENSSSCG00000039609	ANKRD33B	ENSSSCT00000063198	19.9593	22.5256	24.7818	16.6332	7.20447	6.60515	1.14379	0.00083445	up	yes
chr4	99442901	99460869	+	ENSSSCG00000006688	ANKRD35	ENSSSCT00000007327	0.183427	0.199702	0.151758	3.26739	0.682485	0.195762	-2.95429	0.0341709	down	yes
chr3	56762424	56782654	+	ENSSSCG00000035533	ANKRD39	ENSSSCT00000055471;ENSSSCT00000048300	22.0839	15.6583	17.4768	4.7911	9.74428	6.55531	1.38856	1.32601e-05	up	yes
chr2	3202274	3373411	-	ENSSSCG00000024158	ANO1	ENSSSCT00000086198;ENSSSCT00000055302	4.97806	5.40558	4.4245	0.846512	4.422	1.62223	1.10366	0.00741244	up	yes
chr2	37171401	37255811	-	ENSSSCG00000013344	ANO5	ENSSSCT00000060041;ENSSSCT00000028769;ENSSSCT00000014572	31.645	36.1294	33.5299	12.8934	11.8556	8.90057	1.59003	2.26111e-07	up	yes
chr7	55351083	55373881	-	ENSSSCG00000001849	ANPEP	ENSSSCT00000035626;ENSSSCT00000086218	0.215318	0.154921	0.153572	1.88403	0.920846	1.61571	-3.07712	0.000425574	down	yes
chr8	102388103	102425750	+	ENSSSCG00000009097	ANXA5	ENSSSCT00000009963	4.43576	6.26872	4.76917	8.59178	19.2407	21.8892	-1.68406	0.0489849	down	yes
chr4	98221851	98242718	-	ENSSSCG00000006643	ANXA9	ENSSSCT00000064954;ENSSSCT00000007279;ENSSSCT00000060028	0.130983	0.113265	0.0255112	0.764537	0.830983	0.405268	-2.89082	0.00594714	down	yes
chr9	3303019	3323828	+	ENSSSCG00000014628	APBB1	ENSSSCT00000052829;ENSSSCT00000063678;ENSSSCT00000059493;ENSSSCT00000039147	0.910016	1.18742	0.716301	3.82786	3.5031	2.91095	-1.86393	0.0192752	down	yes
X	47862667	47885840	+	ENSSSCG00000012348	APEX2	ENSSSCT00000035798;ENSSSCT00000013503	0.718415	0.855026	0.479605	3.23049	2.65857	3.19044	-2.14485	0.00440427	down	yes
chr9	44216393	44218978	-	ENSSSCG00000030921	APOA1	ENSSSCT00000034599;ENSSSCT00000053994	3.89852	4.92251	3.02385	12.3766	21.2421	20.1169	-2.18161	0.000887466	down	yes
chr6	51372259	51377794	+	ENSSSCG00000003088	APOE	ENSSSCT00000003426	0.522669	1.26567	0.143545	4.33273	10.5096	6.4485	-3.46216	4.73302e-05	down	yes
chr5	59667585	59673650	-	ENSSSCG00000036787	APOLD1	ENSSSCT00000046919	6.39047	4.79836	9.53457	2.30359	2.2623	0.936669	1.91309	3.1784e-06	up	yes
chr9	12065546	12078401	+	ENSSSCG00000014880	AQP11	ENSSSCT00000016234	0.512358	0.579171	0.743927	0.439116	0.190248	0.148989	1.23764	0.0354078	up	yes
chr6	111400794	111422042	-	ENSSSCG00000035965	AQP4	ENSSSCT00000050372;ENSSSCT00000051496	0.54032	0.224607	0.230882	7.64394	10.2943	0.436851	-4.20574	0.000188983	down	yes
X	53609176	53805578	+	ENSSSCG00000012371	AR	ENSSSCT00000013528;ENSSSCT00000064060;ENSSSCT00000073087	1.51748	1.53635	0.598704	0.0218625	0.0685749	0	5.33584	3.37616e-10	up	yes
chr7	91343987	91385911	+	ENSSSCG00000002294	ARG2	ENSSSCT00000002555	37.8481	28.8066	35.7621	0.35507	16.334	3.68716	2.32949	0.00456607	up	yes
chr2	15834702	15854179	+	ENSSSCG00000013256	ARHGAP1	ENSSSCT00000056878;ENSSSCT00000014480;ENSSSCT00000071788	1.01799	1.24166	0.945935	5.75087	3.41434	2.96382	-1.91981	0.00847159	down	yes
chr12	23590578	23668225	-	ENSSSCG00000018058	ARHGAP23	ENSSSCT00000053573	0.660152	0.569265	0.471182	1.97013	2.20921	2.92294	-2.06224	0.0132763	down	yes
chr8	132761689	133242298	-	ENSSSCG00000009229	ARHGAP24	ENSSSCT00000010108;ENSSSCT00000051294;ENSSSCT00000051225	0.820874	1.7626	1.15078	3.69315	3.10854	7.36173	-1.92328	0.0169919	down	yes
chr6	52711901	52841288	+	ENSSSCG00000003107	ARHGAP35	ENSSSCT00000003446	26.3669	26.694	29.0225	12.1541	10.7809	13.8334	1.15863	1.09522e-05	up	yes
chr2	150660685	150738080	+	ENSSSCG00000014436	ARHGEF37	ENSSSCT00000015781;ENSSSCT00000036763	0.631645	0.238375	0.245105	2.85913	1.43043	0.843249	-2.20254	0.0408431	down	yes
chr14	65408597	65598486	+	ENSSSCG00000010219	ARID5B	ENSSSCT00000037566;ENSSSCT00000076438;ENSSSCT00000011185;ENSSSCT00000072054	10.6236	2.81885	14.3397	2.7262	6.58204	0.676257	1.4764	0.020526	up	yes
chr9	82225272	82231936	+	ENSSSCG00000032709	ARL4A	ENSSSCT00000072139;ENSSSCT00000056123	0.292152	0.46099	0.296274	3.80566	1.82324	0.677852	-2.58731	0.00723587	down	yes
chr12	6153545	6183102	-	ENSSSCG00000017214	ARMC7	ENSSSCT00000085345	0.452351	0.738344	0.285662	1.55232	1.53307	2.1449	-1.82485	0.0354561	down	yes
X	83092682	83103838	+	ENSSSCG00000034821	ARMCX4	ENSSSCT00000042908	0.051419	0.099521	0.092538	0.871048	0.841935	1.46791	-3.70757	4.47624e-07	down	yes
chr7	49258910	49450463	+	ENSSSCG00000040288	ARNT2	ENSSSCT00000044157	0	0.0127093	0.0192462	0.165969	0.175761	0.103937	-3.80183	0.00909935	down	yes
chr3	6220939	6342637	+	ENSSSCG00000007625	ARPC1B	ENSSSCT00000008365;ENSSSCT00000055470	3.0578	2.81885	2.14665	6.06521	12.3235	10.334	-1.83993	0.0172615	down	yes
chr7	81656763	81669494	-	ENSSSCG00000002252	ARRDC4	ENSSSCT00000002508	21.7682	16.3059	15.2504	3.48408	6.06483	8.4513	1.56678	9.48022e-07	up	yes
chr5	107149	111518	+	ENSSSCG00000032428	ARSA	ENSSSCT00000082797;ENSSSCT00000088625	0.155949	0.402841	0.132682	2.07829	1.67713	0.415312	-2.59256	0.0323901	down	yes
chr2	151315508	151320814	-	ENSSSCG00000014448	ARSI	ENSSSCT00000015795	0.113971	0.197795	0.081405	0.979832	0.742866	1.1067	-2.84727	0.0126835	down	yes
X	107992	155864	-	ENSSSCG00000022129	ARSL	ENSSSCT00000027390;ENSSSCT00000085565;ENSSSCT00000025117;ENSSSCT00000086789	0.24637	0.315077	0.186866	1.93661	1.72791	0.652222	-2.52823	0.00897042	down	yes
chr8	71673799	71795344	+	ENSSSCG00000008976	ART3	ENSSSCT00000035052;ENSSSCT00000033261;ENSSSCT00000065192	17.3272	17.6311	13.2725	331.423	141.116	144.171	-3.67656	1.37568e-09	down	yes
chr4	10140124	10451929	+	ENSSSCG00000028759	ASAP1	ENSSSCT00000041003;ENSSSCT00000046448	0.507561	0.890144	0.776787	2.2943	1.94122	2.87463	-1.7092	0.0373977	down	yes
chr6	81309748	81360043	-	ENSSSCG00000028108	ASAP3	ENSSSCT00000022632;ENSSSCT00000064920	0.734783	1.17522	0.79501	3.54418	3.84152	2.24381	-1.83183	0.0253539	down	yes
chr15	137931239	137952050	+	ENSSSCG00000016340	ASB1	ENSSSCT00000079594;ENSSSCT00000057209;ENSSSCT00000075151;ENSSSCT00000089269;ENSSSCT00000017795	10.7882	16.6046	12.0236	7.60103	6.57132	5.46597	1.00512	0.000202096	up	yes
X	11842855	11868793	-	ENSSSCG00000012133	ASB11	ENSSSCT00000013272;ENSSSCT00000032369	28.8074	43.0188	31.7741	11.7887	8.90343	5.3661	1.99122	1.94157e-08	up	yes
chr13	39123650	39146914	-	ENSSSCG00000035320	ASB14	ENSSSCT00000063151	15.3239	14.5388	13.7642	0.05	0.108588	0.21379	6.87231	7.75318e-43	up	yes
chr18	23825313	23881799	-	ENSSSCG00000016606	ASB15	ENSSSCT00000018079;ENSSSCT00000045098;ENSSSCT00000054323;ENSSSCT00000041885	27.7495	22.406	24.2605	15.1292	7.43594	9.66294	1.20729	7.92898e-05	up	yes
chr12	19033480	19040434	-	ENSSSCG00000039673	ASB16	ENSSSCT00000059515	27.295	26.4961	32.4219	15.6548	10.8694	12.4079	1.14695	3.38093e-05	up	yes
chr7	115207557	115258654	-	ENSSSCG00000002467	ASB2	ENSSSCT00000049938;ENSSSCT00000002739	73.1794	74.9784	75.9568	10.4478	12.3325	3.38189	3.09868	1.06894e-10	up	yes
chr12	49610519	49641905	+	ENSSSCG00000017861	ASPA	ENSSSCT00000056972;ENSSSCT00000037506	0.109212	0.0232007	0.124554	2.14495	1.10158	0.164903	-3.73072	0.00749345	down	yes
chr4	71903359	72107046	+	ENSSSCG00000025087	ASPH	ENSSSCT00000057627;ENSSSCT00000076800;ENSSSCT00000046542;ENSSSCT00000046930;ENSSSCT00000006826;ENSSSCT00000039192;ENSSSCT00000028806;ENSSSCT00000089393	35.5917	34.403	38.3589	9.25749	14.7078	10.265	1.6624	2.18268e-07	up	yes
chr3	42165553	42192813	-	ENSSSCG00000008072	ASPN	ENSSSCT00000008845	1.34998	3.14457	1.56996	5.25483	34.975	17.9491	-3.26203	7.85147e-05	down	yes
chr6	117334200	117518026	+	ENSSSCG00000003736	ASXL3	ENSSSCT00000004136	0	0	0.008726	0.286698	0.589747	0.156312	-6.88696	1.58555e-06	down	yes
chr9	130770428	130787462	-	ENSSSCG00000015595	ATF3	ENSSSCT00000033171;ENSSSCT00000080815;ENSSSCT00000016988	157.088	18.2735	104.348	0.649843	15.5026	3.1007	3.86076	9.57789e-05	up	yes
chr5	8738880	8745225	-	ENSSSCG00000000084	ATF4	ENSSSCT00000064502	282.76	276.618	248.042	120.622	48.8077	164.306	1.27461	0.000168653	up	yes
chr2	90436636	90666196	+	ENSSSCG00000025210	ATG10	ENSSSCT00000024808	0	0.530361	0.27993	0	0	0	inf	0.000110071	up	yes
chr3	101957209	102029669	+	ENSSSCG00000008487	ATL2	ENSSSCT00000041304;ENSSSCT00000064076;ENSSSCT00000056071	48.575	47.8488	60.8032	16.2907	15.1423	16.8622	1.7029	2.09477e-08	up	yes
chr6	7208158	7223155	-	ENSSSCG00000032216	ATMIN	ENSSSCT00000040173;ENSSSCT00000067338	12.4052	12.8182	13.8165	6.01178	3.71187	7.85641	1.15101	4.27388e-05	up	yes
chr4	81911558	81997714	-	ENSSSCG00000006296	ATP1B1	ENSSSCT00000006901;ENSSSCT00000045595	57.6313	76.916	50.9375	180.591	171.052	235.76	-1.66305	0.0255015	down	yes
chr12	52925693	52932637	+	ENSSSCG00000017951	ATP1B2	ENSSSCT00000019535	3.50459	1.94551	4.15951	0.371519	0.394127	0.584374	2.8315	4.50742e-10	up	yes
chr3	18547976	18568313	+	ENSSSCG00000007805	ATP2A1	ENSSSCT00000075465;ENSSSCT00000008553;ENSSSCT00000045924	1967.66	2040.71	2163.51	824.02	794.247	638.416	1.45151	1.1975e-06	up	yes
chr13	66528322	66897128	-	ENSSSCG00000023084	ATP2B2	ENSSSCT00000044254;ENSSSCT00000061352;ENSSSCT00000012666;ENSSSCT00000053835;ENSSSCT00000056176;ENSSSCT00000038542	8.02031	7.48113	10.2318	0.367226	1.37946	0.117743	3.78682	6.2662e-08	up	yes
X	124301709	124357642	+	ENSSSCG00000012769	ATP2B3	ENSSSCT00000043752;ENSSSCT00000060857;ENSSSCT00000035037;ENSSSCT00000013959;ENSSSCT00000032842;ENSSSCT00000035541	0.997594	1.04776	1.07986	12.8346	9.00689	4.81577	-3.0925	6.44648e-07	down	yes
chr15	81083960	81094488	-	ENSSSCG00000015973	ATP5MC3	ENSSSCT00000042612;ENSSSCT00000047000;ENSSSCT00000017392	16.7099	15.2329	12.4041	22.8079	75.8802	94.347	-2.12196	0.0126601	down	yes
chr8	110604	114908	-	ENSSSCG00000023903	ATP5ME	ENSSSCT00000025595	37.2155	33.5488	26.6168	50.3358	155.989	131.296	-1.79369	0.0424522	down	yes
chr7	12300999	12720718	-	ENSSSCG00000001065	ATXN1	ENSSSCT00000051224	4.51445	4.7619	5.17317	1.23803	2.07406	1.00274	1.74365	2.21036e-07	up	yes
chr3	18506052	18519060	+	ENSSSCG00000021845	ATXN2L	ENSSSCT00000037339;ENSSSCT00000050424;ENSSSCT00000029453;ENSSSCT00000063630;ENSSSCT00000048591	4.11019	4.56145	3.32661	9.78972	8.80683	20.7978	-1.71516	0.0342612	down	yes
chr4	110637233	110646043	-	ENSSSCG00000006828	ATXN7L2	ENSSSCT00000007479	2.24066	2.36408	1.64669	10.6546	11.021	6.54505	-2.17449	0.00122697	down	yes
chr12	12311293	12343200	-	ENSSSCG00000017265	AXIN2	ENSSSCT00000055385;ENSSSCT00000018794	0.43185	1.02016	0.255462	6.11944	2.01541	4.77423	-2.91845	0.0002911	down	yes
chr15	74236390	74341441	+	ENSSSCG00000034351	B3GALT1	ENSSSCT00000049407;ENSSSCT00000085350;ENSSSCT00000070475;ENSSSCT00000070167	0.212619	0.108359	0.103812	2.13051	2.796	3.38389	-4.2901	4.87283e-12	down	yes
chr12	60162707	60171961	+	ENSSSCG00000039681	B9D1	ENSSSCT00000055077;ENSSSCT00000089213	0.214504	0.218237	0.16569	1.17579	1.25821	2.60345	-3.07344	0.00379346	down	yes
chr12	1603538	1670076	-	ENSSSCG00000017142	BAIAP2	ENSSSCT00000018662;ENSSSCT00000054836;ENSSSCT00000069593;ENSSSCT00000049168;ENSSSCT00000085002	1.0479	0.955391	0.856017	3.32064	2.59432	3.10568	-1.65756	0.0215007	down	yes
chr15	117047839	117175851	-	ENSSSCG00000016170	BARD1	ENSSSCT00000069350;ENSSSCT00000070962	0.0181039	0.0467983	0.0274418	0.492359	0.255169	0.120542	-3.23272	0.00419873	down	yes
chr9	56261494	56340989	+	ENSSSCG00000036157	BARX2	ENSSSCT00000064704	0.341633	0.241978	0.191764	0.674835	0.951518	3.46579	-2.71531	0.035377	down	yes
chr5	48814300	48925976	+	ENSSSCG00000029163	BCAT1	ENSSSCT00000037021;ENSSSCT00000054392;ENSSSCT00000074558;ENSSSCT00000046099	0.151425	0.116264	0.127072	4.86709	1.20969	7.96568	-5.15267	5.07329e-12	down	yes
chr1	85715203	86017600	-	ENSSSCG00000004465	BCKDHB	ENSSSCT00000004932;ENSSSCT00000075996	7.94473	5.18388	8.68193	2.22821	3.72494	2.65916	1.34055	2.87548e-05	up	yes
chr4	106660404	106681020	+	ENSSSCG00000038970	BCL2L15	ENSSSCT00000053349	0.088065	0.128392	0.097992	0.590106	1.04622	0.503192	-2.76639	0.0101117	down	yes
chr9	39864114	39927801	+	ENSSSCG00000015039	BCO2	ENSSSCT00000058974;ENSSSCT00000042138	0.0586968	0.0491015	0.0479572	0.31913	0.206701	0.266899	-2.34755	0.0523	down	yes
chr13	132605489	132645938	+	ENSSSCG00000024109	BDH1	ENSSSCT00000012944	4.75851	4.62387	7.18608	1.2033	0.690487	0.702881	2.67371	7.1058e-10	up	yes
chr7	121389558	121434427	-	ENSSSCG00000036589	BEGAIN	ENSSSCT00000056539	0	0	0	0.21949	0.576315	0.526275	-inf	6.18219e-09	down	yes
X	84222954	84224613	-	ENSSSCG00000012525	BEX1	ENSSSCT00000013694;ENSSSCT00000055589	1.61484	0.514418	1.7453	6.40719	7.11885	12.3312	-2.73846	0.00623309	down	yes
chr3	28573393	28612218	-	ENSSSCG00000037673	BFAR	ENSSSCT00000070158;ENSSSCT00000037732;ENSSSCT00000062392;ENSSSCT00000049926;ENSSSCT00000077426;ENSSSCT00000008634	1.23417	1.51971	1.22888	9.30088	4.61597	5.84047	-2.31055	0.000209112	down	yes
X	124282224	124295448	+	ENSSSCG00000012766	BGN	ENSSSCT00000034816	3.07667	4.36871	1.32416	14.3482	55.0281	42.9951	-3.67963	2.01935e-07	down	yes
chr13	61526197	61533686	+	ENSSSCG00000036136	BHLHE40	ENSSSCT00000085920;ENSSSCT00000056298	26.1186	43.8165	47.332	12.9612	5.19112	17.6609	1.71123	6.91499e-06	up	yes
chr5	47686404	47692762	+	ENSSSCG00000028552	BHLHE41	ENSSSCT00000076919;ENSSSCT00000056533	2.51613	4.36189	4.37196	2.1232	1.02031	1.19086	1.37603	6.2267e-05	up	yes
chr14	61792715	62127123	+	ENSSSCG00000010204	BICC1	ENSSSCT00000050502;ENSSSCT00000011170	0.175279	0.169163	0.160494	0.969397	0.879425	0.71814	-2.34589	0.0155833	down	yes
chr15	25328674	25383652	+	ENSSSCG00000015720	BIN1	ENSSSCT00000055148;ENSSSCT00000039402;ENSSSCT00000047952;ENSSSCT00000017120;ENSSSCT00000037291;ENSSSCT00000041758;ENSSSCT00000065144;ENSSSCT00000061878;ENSSSCT00000040162;ENSSSCT00000045072	287.129	276.216	322.339	133.293	119.012	96.5884	1.344	8.16966e-06	up	yes
chr14	6443912	6489064	+	ENSSSCG00000009620	BMP1	ENSSSCT00000010546	1.88286	3.94528	1.73305	14.1984	15.0625	35.2744	-3.0934	8.70961e-07	down	yes
chr15	140171143	140184124	+	ENSSSCG00000032684	BOK	ENSSSCT00000054528;ENSSSCT00000062532;ENSSSCT00000069082	0.069326	0.148582	0.0823192	0.443009	1.38964	3.06162	-4.02697	2.69491e-05	down	yes
chr18	14539739	14593253	-	ENSSSCG00000039425	BPGM	ENSSSCT00000049393	17.5382	16.1773	18.8023	2.12515	1.90178	2.0115	3.12056	1.85414e-19	up	yes
chr13	32107077	32203459	+	ENSSSCG00000011384	BSN	ENSSSCT00000066594;ENSSSCT00000050723	0.0652984	0.0473325	0.0159018	0.272913	0.120589	0.422491	-2.66642	0.0217003	down	yes
chr2	60305252	60309936	+	ENSSSCG00000033453	BST2	ENSSSCT00000037675;ENSSSCT00000052305	1.07056	1.57955	0.650256	8.51257	6.78292	1.21804	-2.32295	0.0280129	down	yes
chr2	57728523	57745246	-	ENSSSCG00000028567	BTNL9	ENSSSCT00000028470;ENSSSCT00000045705	3.8808	3.76887	3.21032	34.37	17.1613	26.0407	-2.83651	3.97732e-07	down	yes
chr6	91885869	91890492	-	ENSSSCG00000037600	C1orf216	ENSSSCT00000059732	1.33985	1.18484	2.05206	0.2884	0.752948	0.199572	1.88291	0.00239611	up	yes
chr4	98805588	98814542	-	ENSSSCG00000045950	C1orf54	ENSSSCT00000083951	0.015048	0.155958	0.024523	0.69547	1.30924	0.306594	-3.56325	0.0190074	down	yes
chr6	80601665	80607471	+	ENSSSCG00000033512	C1QB	ENSSSCT00000064269;ENSSSCT00000084461;ENSSSCT00000074878	1.49961	3.05031	1.3315	14.0167	8.14333	2.71704	-2.08058	0.0325514	down	yes
chr5	10601792	10611478	+	ENSSSCG00000030325	C1QTNF6	ENSSSCT00000027002	0.196724	0.47436	0.112313	0.325401	4.89035	1.56148	-3.11288	0.00942713	down	yes
chr7	23995982	24034040	+	ENSSSCG00000001422	C2	ENSSSCT00000001563;ENSSSCT00000071648	0.031218	0.0237937	0.128974	2.09813	0.402694	0.292791	-3.92446	0.0094823	down	yes
chr5	51040514	51132288	+	ENSSSCG00000000570	C2CD5	ENSSSCT00000072005;ENSSSCT00000038149;ENSSSCT00000038815;ENSSSCT00000058783;ENSSSCT00000000613;ENSSSCT00000064561;ENSSSCT00000061175;ENSSSCT00000067681;ENSSSCT00000054563	3.60396	3.31157	3.05401	10.0814	10.7817	9.34223	-1.5992	0.0301919	down	yes
chr2	72431499	72528112	+	ENSSSCG00000013551	C3	ENSSSCT00000014800;ENSSSCT00000087825;ENSSSCT00000073360	1.01805	1.44782	0.720113	14.2847	0.763588	3.05427	-2.50638	0.0434593	down	yes
chr13	167789609	167803735	-	ENSSSCG00000034645	C3orf38	ENSSSCT00000059044;ENSSSCT00000039968	0.79356	1.34334	0.696584	4.9346	2.64566	4.43464	-2.08418	0.00181268	down	yes
chr7	24067995	24083065	+	ENSSSCG00000001427	C4A	ENSSSCT00000079853;ENSSSCT00000001570	0.325339	0.528086	0.307369	9.78479	1.96486	3.08875	-3.67615	3.34936e-06	down	yes
chr8	95659001	95939867	-	ENSSSCG00000009069	C4orf33	ENSSSCT00000054291	1.15047	1.4766	1.37132	0.543298	0.78941	0.581396	1.06275	0.00427429	up	yes
chr8	47604751	47608601	-	ENSSSCG00000028492	C4orf46	ENSSSCT00000030831	2.06758	2.22066	2.70684	15.2325	8.06008	7.23493	-2.1257	0.00448693	down	yes
chr2	130050626	130072178	-	ENSSSCG00000014250	C5orf63	ENSSSCT00000015570;ENSSSCT00000053001;ENSSSCT00000063909	2.22936	2.19791	1.31454	4.80976	6.78683	18.6802	-2.39863	0.00869995	down	yes
chr7	23185599	23190299	+	ENSSSCG00000025943	C6orf136	ENSSSCT00000030985;ENSSSCT00000074839	2.95406	3.52403	2.44502	7.77812	8.86301	17.2464	-1.92514	0.0177855	down	yes
chr3	4610698	4626895	-	ENSSSCG00000036192	C7orf26	ENSSSCT00000052207;ENSSSCT00000071066	4.88022	4.67682	5.22495	2.56067	1.7014	2.62268	1.10237	0.000320477	up	yes
chr4	51219736	51237846	-	ENSSSCG00000006141	CA3	ENSSSCT00000041006;ENSSSCT00000006734	1165.12	1528.51	1324.05	358.429	329.319	40.5202	2.46382	4.77409e-05	up	yes
chr1	236388690	236400822	+	ENSSSCG00000051368	CA9	ENSSSCT00000067910	0.578343	0.520592	0.596695	15.0486	0.744041	1.36423	-3.33889	0.00886399	down	yes
chr12	26844079	26912054	+	ENSSSCG00000017562	CACNA1G	ENSSSCT00000019117;ENSSSCT00000062136	0.0262062	0.0324017	0.01882	0.188107	0.200187	0.152786	-2.80492	0.0180105	down	yes
chr3	40637436	40694818	-	ENSSSCG00000034266	CACNA1H	ENSSSCT00000066166;ENSSSCT00000040516	0.391454	0.427604	0.399738	15.3722	5.0086	6.55246	-4.46586	7.24982e-13	down	yes
chr13	36222295	37019804	+	ENSSSCG00000027019	CACNA2D3	ENSSSCT00000059205	0.458813	0.732957	0.387167	0.142255	0.056755	0.245621	1.82827	0.00338371	up	yes
chr12	13463058	13481645	+	ENSSSCG00000017271	CACNG1	ENSSSCT00000018801	40.6084	42.2887	45.3588	28.3498	22.069	13.6603	1.0011	0.000795977	up	yes
chr6	56154750	56175002	-	ENSSSCG00000003255	CACNG8	ENSSSCT00000003615	0.410271	0.56404	0.21215	0.178755	0.126983	0.054836	1.7183	0.0117885	up	yes
chr9	42634855	42984879	-	ENSSSCG00000031831	CADM1	ENSSSCT00000082417;ENSSSCT00000039284;ENSSSCT00000084702;ENSSSCT00000079986;ENSSSCT00000059344	0.880709	1.4094	0.751427	0.316105	0.425863	0.243351	1.62614	1.31354e-05	up	yes
chr15	92233269	92332385	-	ENSSSCG00000016031	CALCRL	ENSSSCT00000054034;ENSSSCT00000017456	1.0535	1.5816	0.930484	3.32102	4.48777	6.97151	-2.05147	0.00215238	down	yes
chr18	14267955	14539017	-	ENSSSCG00000016535	CALD1	ENSSSCT00000031119;ENSSSCT00000027194;ENSSSCT00000018005;ENSSSCT00000063066	4.26748	5.74794	3.94213	21.4933	10.1804	12.6899	-1.66833	0.0411704	down	yes
chr7	112154880	112171744	+	ENSSSCG00000025768	CALM1	ENSSSCT00000031940;ENSSSCT00000039600;ENSSSCT00000076440	256.886	211.437	280.466	139.287	70.3886	83.4789	1.3529	4.27514e-05	up	yes
chr6	52506674	52516703	+	ENSSSCG00000022545	CALM3	ENSSSCT00000075163;ENSSSCT00000076501;ENSSSCT00000032084;ENSSSCT00000038935	179.92	160.481	184.003	43.5719	69.8759	53.6446	1.65003	1.50786e-07	up	yes
chr2	151248356	151308658	-	ENSSSCG00000014443	CAMK2A	ENSSSCT00000052397;ENSSSCT00000015790;ENSSSCT00000027746	92.2516	90.1033	91.4506	40.7332	37.7266	30.9692	1.32316	4.7011e-06	up	yes
chr14	76535095	76592909	-	ENSSSCG00000010311	CAMK2G	ENSSSCT00000058449;ENSSSCT00000049619;ENSSSCT00000054416;ENSSSCT00000011286;ENSSSCT00000011284;ENSSSCT00000069477;ENSSSCT00000069834	28.0772	26.5384	24.9007	9.35869	11.8102	4.65432	1.62258	6.18203e-06	up	yes
chr12	49922842	49950606	-	ENSSSCG00000017873	CAMKK1	ENSSSCT00000019449;ENSSSCT00000086703	3.76617	3.10627	7.67858	0.453743	1.30916	1.45393	2.17741	1.51017e-06	up	yes
chr14	31312049	31366503	+	ENSSSCG00000009815	CAMKK2	ENSSSCT00000010758;ENSSSCT00000040130;ENSSSCT00000065549	1.33336	1.0995	1.22258	25.9883	4.90977	4.14012	-3.26081	0.00036986	down	yes
chr13	68758636	68787192	+	ENSSSCG00000011582	CAND2	ENSSSCT00000012675;ENSSSCT00000090453	24.6337	25.4411	22.2055	12.9539	10.5613	6.72904	1.25694	4.298e-05	up	yes
chr7	13211573	13350962	+	ENSSSCG00000001068	CAP2	ENSSSCT00000001163;ENSSSCT00000032170;ENSSSCT00000088561;ENSSSCT00000068809	132.484	117.983	160.247	51.9988	61.5905	20.0948	1.6193	5.12031e-05	up	yes
chr3	41190830	41208624	-	ENSSSCG00000007993	CAPN15	ENSSSCT00000008759	1.04005	1.45724	0.667163	3.39569	4.7658	10.1575	-2.53331	0.000300536	down	yes
X	91258712	91288020	-	ENSSSCG00000012584	CAPN6	ENSSSCT00000013762	2.69127	2.84258	1.56548	3.96291	14.613	11.3174	-2.07407	0.012217	down	yes
chr18	29310756	29365144	-	ENSSSCG00000028113	CAPZA2	ENSSSCT00000075839;ENSSSCT00000083662;ENSSSCT00000087997	48.6364	44.7183	51.7896	17.7344	26.429	24.4245	1.08146	7.43027e-05	up	yes
chr3	42633145	42649680	+	ENSSSCG00000008077	CARD19	ENSSSCT00000042254;ENSSSCT00000008850;ENSSSCT00000070524	5.89604	6.22272	4.7822	13.8262	19.2578	38.5673	-2.08389	0.00578086	down	yes
chr2	5097238	5112282	-	ENSSSCG00000012911	CARNS1	ENSSSCT00000062373;ENSSSCT00000050642	57.8384	53.1299	36.1572	6.60811	13.978	13.0626	2.12842	1.87421e-09	up	yes
chr15	45742749	45763773	-	ENSSSCG00000034012	CASP3	ENSSSCT00000042090;ENSSSCT00000064876;ENSSSCT00000091301	0.754331	0.972604	0.909836	2.87626	5.38547	4.86918	-2.31612	0.000909231	down	yes
chr4	90276754	90288011	-	ENSSSCG00000006390	CASQ1	ENSSSCT00000007003;ENSSSCT00000055520	1451.56	1513.28	1545.5	331.949	553.601	346.19	1.87254	3.16321e-08	up	yes
chr4	104918501	104999787	+	ENSSSCG00000006745	CASQ2	ENSSSCT00000066296;ENSSSCT00000007390	1.02769	1.65925	0.429055	34.5669	60.2975	97.8456	-5.95059	4.63745e-19	down	yes
chr13	65117776	65134066	+	ENSSSCG00000040643	CAV3	ENSSSCT00000040521	10.6329	11.6074	11.6351	30.5178	34.5648	33.4251	-1.54	0.052508	down	yes
chr13	153395978	153700064	+	ENSSSCG00000022486	CBLB	ENSSSCT00000058581;ENSSSCT00000072348;ENSSSCT00000073914;ENSSSCT00000069715	0.177202	0.230205	0.201808	1.04814	0.587698	0.744186	-1.96595	0.0118793	down	yes
chr12	2570851	2580337	-	ENSSSCG00000024261	CBX2	ENSSSCT00000022995	0.01129	0.084295	0.029643	0.180773	0.296196	0.823354	-3.37624	0.0120736	down	yes
chr12	2520698	2527241	+	ENSSSCG00000017160	CBX4	ENSSSCT00000018684;ENSSSCT00000055713	0.428617	0.6055	0.225765	1.20336	1.59214	5.24958	-2.67482	0.0102435	down	yes
chr12	2562393	2566145	+	ENSSSCG00000034146	CBX8	ENSSSCT00000063460;ENSSSCT00000062638	0.0501906	0.159919	0.0153082	0.327689	0.371399	1.24314	-3.10704	0.0281895	down	yes
chr9	92372069	92450367	+	ENSSSCG00000029174	CCDC126	ENSSSCT00000037533;ENSSSCT00000028274	1.33196	1.52873	1.43654	0.166724	0.501687	0.593843	1.7674	0.000128283	up	yes
chr18	19793780	19824458	-	ENSSSCG00000016579	CCDC136	ENSSSCT00000071847;ENSSSCT00000018049;ENSSSCT00000063133	0.390121	0.192477	0.50725	0.221539	0.103661	0.134428	1.24559	0.0344934	up	yes
chr1	239209343	239368555	+	ENSSSCG00000045508	CCDC180	ENSSSCT00000005904	4.90254	4.83238	7.17414	3.39954	1.59998	0.466734	1.62917	0.0015029	up	yes
chr7	115280586	115295931	+	ENSSSCG00000039415	CCDC197	ENSSSCT00000070402;ENSSSCT00000038127	0.635544	0.466959	1.14008	0.047663	0	0	5.55615	1.85745e-07	up	yes
chr13	128619372	128690655	+	ENSSSCG00000036423	CCDC50	ENSSSCT00000045274;ENSSSCT00000055067;ENSSSCT00000079650;ENSSSCT00000050446	1.1825	1.54729	1.04283	4.2018	3.74582	3.72258	-1.62919	0.0251823	down	yes
chr14	33224397	33514722	-	ENSSSCG00000009842	CCDC60	ENSSSCT00000010786;ENSSSCT00000048215;ENSSSCT00000071559;ENSSSCT00000055791	8.19439	8.74127	7.90358	2.72374	6.67217	2.29265	1.08752	0.0014716	up	yes
chr14	29997197	30066273	-	ENSSSCG00000009787	CCDC62	ENSSSCT00000060892;ENSSSCT00000010729;ENSSSCT00000046516;ENSSSCT00000024886	0.996872	1.08187	0.829323	2.87612	2.65229	3.10631	-1.57009	0.0484098	down	yes
chr6	52476117	52477532	+	ENSSSCG00000033830	CCDC8	ENSSSCT00000064383	2.33912	2.24267	2.08208	20.6423	16.8077	14.7997	-2.97099	1.4953e-07	down	yes
chr7	120514491	120597711	-	ENSSSCG00000037284	CCDC85C	ENSSSCT00000064108;ENSSSCT00000085688	1.62796	0.94911	1.22635	0.099114	0.050172	0.080097	4.05147	3.14702e-12	up	yes
chr5	45138035	45525650	-	ENSSSCG00000024232	CCDC91	ENSSSCT00000085715;ENSSSCT00000064471;ENSSSCT00000052045;ENSSSCT00000052773;ENSSSCT00000059615;ENSSSCT00000000586;ENSSSCT00000075921;ENSSSCT00000027192	2.66562	2.55241	2.35586	0.825625	1.1172	0.963396	1.38189	8.79705e-07	up	yes
chr10	31933733	32094583	+	ENSSSCG00000038162	CCL21	ENSSSCT00000051779	1.26146	1.11552	1.40115	2.38023	12.6509	11.1722	-2.79401	0.014867	down	yes
chr3	10381296	10385796	+	ENSSSCG00000039874	CCL26	ENSSSCT00000045054	0.715299	0.70225	1.73791	5.0064	3.70349	17.6987	-3.06509	0.0112107	down	yes
chr4	8078156	8110829	-	ENSSSCG00000005946	CCN4	ENSSSCT00000060888;ENSSSCT00000068169	0	0.0385311	0	0.0609262	0.235547	0.592342	-4.52779	0.0118793	down	yes
chr7	78553764	78575516	+	ENSSSCG00000002144	CCNB1IP1	ENSSSCT00000002398	2.76059	3.84124	1.94367	4.38884	14.5596	20.9507	-2.22312	0.00879418	down	yes
chr5	66087379	66114571	-	ENSSSCG00000038694	CCND2	ENSSSCT00000044116	1.02063	0.820364	1.11492	1.50131	4.72472	6.62423	-2.12012	0.0357915	down	yes
chr1	128253041	128269484	-	ENSSSCG00000034771	CCNDBP1	ENSSSCT00000050583;ENSSSCT00000072493;ENSSSCT00000086100	7.69825	6.63344	9.37896	4.39371	3.39285	2.21714	1.245	7.17264e-05	up	yes
chr3	26160199	26188065	-	ENSSSCG00000023829	CCP110	ENSSSCT00000030028;ENSSSCT00000036807;ENSSSCT00000039456	0.673866	0.958456	0.462145	2.37834	1.53096	3.04027	-1.73034	0.0371984	down	yes
chr13	29402539	29406883	+	ENSSSCG00000023557	CCRL2	ENSSSCT00000030552;ENSSSCT00000078903	0.463705	0.947441	0.912814	0.182338	0.306692	0.0758931	2.04046	0.00573312	up	yes
chr2	71394390	71397969	+	ENSSSCG00000013579	CD209	ENSSSCT00000014831	0.546049	2.34903	0.940462	9.91159	23.1374	3.75746	-3.26246	0.00104135	down	yes
chr9	99605181	99782105	-	ENSSSCG00000015405	CD36	ENSSSCT00000035508;ENSSSCT00000042266;ENSSSCT00000016780;ENSSSCT00000034552;ENSSSCT00000067483;ENSSSCT00000022872	22.0458	25.3437	18.7872	114.677	59.4265	57.8908	-1.80969	0.0211234	down	yes
chr5	64420182	64460304	-	ENSSSCG00000022230	CD9	ENSSSCT00000023950;ENSSSCT00000069098	34.1952	33.7514	40.7514	8.74264	15.2744	13.654	1.52879	2.59236e-07	up	yes
chr4	117635861	117805254	-	ENSSSCG00000006864	CDC14A	ENSSSCT00000038896;ENSSSCT00000007517	1.84126	1.46132	1.56513	12.4237	6.0818	4.0014	-2.20905	0.00479788	down	yes
chr2	77761590	77768396	-	ENSSSCG00000039640	CDC34	ENSSSCT00000048151	445.897	388.304	417.971	86.9625	108.15	101.985	2.07542	1.08616e-10	up	yes
chr6	58857090	58857551	+	ENSSSCG00000039922	CDC42EP5	ENSSSCT00000060537	0.51688	1.43614	0.822133	4.70158	8.24093	7.93327	-2.91119	0.0054883	down	yes
chr4	125417098	125475251	-	ENSSSCG00000027251	CDC7	ENSSSCT00000039605;ENSSSCT00000090968;ENSSSCT00000025161	0.13423	0.376217	0.262541	0.864778	1.38711	1.72633	-2.3636	0.00529461	down	yes
chr9	90766767	90806865	-	ENSSSCG00000015380	CDCA7L	ENSSSCT00000016755;ENSSSCT00000053116;ENSSSCT00000057841	1.5231	1.96555	0.408449	9.75066	9.81535	6.43349	-2.73801	0.000215746	down	yes
chr1	134301079	134538463	-	ENSSSCG00000026900	CDIN1	ENSSSCT00000027483;ENSSSCT00000061004	4.3433	3.67708	2.63974	1.5853	0.962384	2.56565	1.05989	0.00264443	up	yes
chr9	66175678	66202799	+	ENSSSCG00000015290	CDK18	ENSSSCT00000016661;ENSSSCT00000069747	0.153774	0.111881	0.275037	12.4829	6.65109	18.3825	-6.11657	5.87433e-20	down	yes
chr1	260467159	260635443	-	ENSSSCG00000028117	CDK5RAP2	ENSSSCT00000075516;ENSSSCT00000067489;ENSSSCT00000025473	2.44881	2.92596	2.97288	1.16183	1.58053	0.567199	1.33473	0.000212355	up	yes
chr2	2019490	2021853	-	ENSSSCG00000040461	CDKN1C	ENSSSCT00000061622;ENSSSCT00000039444	2.84816	2.95	3.4316	9.20757	9.90964	54.2503	-2.99078	0.00117859	down	yes
chr15	44886690	44892246	+	ENSSSCG00000015779	CDKN2AIP	ENSSSCT00000017180	0.993208	1.6042	0.7581	4.6067	2.51366	3.86196	-1.71058	0.0438078	down	yes
chr6	161160291	161166527	-	ENSSSCG00000003876	CDKN2C	ENSSSCT00000004288	11.0334	13.8579	9.28064	0.771	4.453	1.6473	2.31416	3.56188e-06	up	yes
chr1	183792673	183809174	+	ENSSSCG00000005047	CDKN3	ENSSSCT00000005564;ENSSSCT00000057404;ENSSSCT00000089132;ENSSSCT00000061284	0.590174	0.544414	0.702433	1.67668	2.95035	15.1448	-3.428	0.000809664	down	yes
chr9	53079550	53178881	-	ENSSSCG00000022504	CDON	ENSSSCT00000025358	0.369112	0.554771	0.260228	1.17612	2.338	3.23548	-2.511	0.000676846	down	yes
chr4	79872421	79873989	+	ENSSSCG00000032367	CEBPD	ENSSSCT00000062693	7.8745	9.6367	8.13245	61.0624	33.5991	28.7447	-2.26674	0.000560226	down	yes
chr16	44041485	44080526	-	ENSSSCG00000016946	CENPK	ENSSSCT00000090961;ENSSSCT00000018454	1.52892	1.85511	1.80049	0.464572	1.02407	0.872747	1.13457	0.0113734	up	yes
chr6	65274486	65310728	-	ENSSSCG00000003362	CEP104	ENSSSCT00000046890;ENSSSCT00000051060;ENSSSCT00000061303;ENSSSCT00000003731	0.708825	1.20739	0.501563	2.91352	1.803	3.77491	-1.81233	0.0323915	down	yes
chr4	98250490	98260495	+	ENSSSCG00000006644	CERS2	ENSSSCT00000041938;ENSSSCT00000043640;ENSSSCT00000007280;ENSSSCT00000044773	2.91134	3.57323	1.83125	8.30521	6.71853	13.2779	-1.76696	0.0197456	down	yes
chr2	71004417	71048250	-	ENSSSCG00000013595	CERS4	ENSSSCT00000014849;ENSSSCT00000039998;ENSSSCT00000089145	0.691797	0.516811	0.597003	2.36478	3.19113	2.32283	-2.12548	0.0353543	down	yes
chr14	140916089	141002710	-	ENSSSCG00000010768	CFAP46	ENSSSCT00000011782	0	0.00599486	0	0.134348	0.180667	0.0204191	-5.80616	0.000780017	down	yes
chr14	76075269	76198778	-	ENSSSCG00000010298	CFAP70	ENSSSCT00000081538;ENSSSCT00000075885;ENSSSCT00000066478;ENSSSCT00000011271	0.342429	0.371821	0.871192	0.157783	0.113749	0.114341	2.03869	0.000383737	up	yes
chr2	6469254	6475035	+	ENSSSCG00000012974	CFL1	ENSSSCT00000043957;ENSSSCT00000036029	7.67973	9.90018	7.27826	12.445	28.4972	45.2305	-1.79351	0.0403903	down	yes
chr1	114424157	114598823	-	ENSSSCG00000035038	CGNL1	ENSSSCT00000055276;ENSSSCT00000044055;ENSSSCT00000038569	0.326677	0.493371	0.246826	1.20979	1.42463	1.98827	-2.11534	0.00821776	down	yes
chr1	130360513	130363308	-	ENSSSCG00000038521	CHAC1	ENSSSCT00000038822	0.582098	0.194762	0.440464	2.0794	11.8314	41.0534	-5.49671	6.04073e-07	down	yes
chr13	70417326	70428922	+	ENSSSCG00000011604	CHCHD4	ENSSSCT00000012701	1.88007	3.41874	1.90722	4.44047	6.81405	28.6466	-2.46916	0.016093	down	yes
chr13	73107228	73254981	-	ENSSSCG00000031557	CHCHD6	ENSSSCT00000058716;ENSSSCT00000058066	0.329982	0.493754	0.173388	0.846466	1.48696	1.71403	-2.02117	0.0470094	down	yes
chr4	100264967	100436529	-	ENSSSCG00000006701	CHD1L	ENSSSCT00000050787;ENSSSCT00000007340;ENSSSCT00000068059;ENSSSCT00000088251;ENSSSCT00000067995;ENSSSCT00000090462	0.84839	0.847637	0.685316	2.1889	2.39052	2.72241	-1.61648	0.0439501	down	yes
chr2	552323	571753	-	ENSSSCG00000012837	CHID1	ENSSSCT00000071621;ENSSSCT00000014032;ENSSSCT00000073027	0.947739	1.06591	0.871791	2.14111	3.44367	3.48569	-1.65238	0.0363709	down	yes
chr13	56804555	57034188	+	ENSSSCG00000011524	CHL1	ENSSSCT00000063183;ENSSSCT00000051785;ENSSSCT00000038210	0.0896322	0.1915	0.0669327	0.851676	0.418533	0.38087	-2.24598	0.0436345	down	yes
chr9	23181850	23208683	-	ENSSSCG00000014934	CHORDC1	ENSSSCT00000036879;ENSSSCT00000069425	3.47383	4.97461	2.22261	4.43612	10.3819	35.2096	-2.22902	0.035433	down	yes
chr4	3024615	3028725	-	ENSSSCG00000005933	CHRAC1	ENSSSCT00000066785;ENSSSCT00000006513	2.17442	3.15503	1.84996	9.17261	7.30399	7.41944	-1.73483	0.0226895	down	yes
chr9	9017685	9052880	-	ENSSSCG00000014843	CHRDL2	ENSSSCT00000084361;ENSSSCT00000016195	0.33063	0.662995	0.601041	0.0374467	0	0.155621	3.04608	0.00174114	up	yes
chr18	12455150	12600249	-	ENSSSCG00000032532	CHRM2	ENSSSCT00000060750	0.043594	0.033102	0.008201	0.250789	0.211847	0.117222	-2.77191	0.040228	down	yes
chr15	80673033	80692208	-	ENSSSCG00000015969	CHRNA1	ENSSSCT00000017388	1.88352	2.15849	1.68844	18.1738	9.19471	9.21124	-2.67433	1.0383e-05	down	yes
chr15	133040340	133058544	+	ENSSSCG00000016287	CHRND	ENSSSCT00000017736	0	0.049279	0	3.36467	0	1.06249	-6.48927	0.00987576	down	yes
chr15	133040340	133058544	+	ENSSSCG00000016288	CHRNG	ENSSSCT00000017737	0.126258	0.063291	0.341687	2.68955	2.12152	0.212347	-3.24124	0.0143176	down	yes
chr5	79787995	80067816	-	ENSSSCG00000000837	CHST11	ENSSSCT00000064544;ENSSSCT00000000910	0.0189313	0.0604535	0.0087808	0.23708	0.231822	0.268551	-3.06426	0.00986897	down	yes
chr1	107951646	107969301	+	ENSSSCG00000034124	CIAO2A	ENSSSCT00000044906;ENSSSCT00000091261	12.7566	14.1348	8.44509	20.9797	40.6988	47.0175	-1.62107	0.0534546	down	yes
chr4	98800930	98814553	-	ENSSSCG00000038374	CIART	ENSSSCT00000007292;ENSSSCT00000060285	15.9164	12.0272	20.4022	1.0445	1.42487	0.936164	3.82744	1.09201e-20	up	yes
chr4	42957712	42985459	-	ENSSSCG00000037963	CIBAR1	ENSSSCT00000006701;ENSSSCT00000054394;ENSSSCT00000078916;ENSSSCT00000053239	0.339262	0.590167	0.346844	1.31035	1.55046	2.20506	-1.98887	0.043653	down	yes
chr2	58383570	58391977	-	ENSSSCG00000013934	CILP2	ENSSSCT00000015220	0	0	0	0.151423	0.576498	0.423679	-inf	1.40465e-08	down	yes
chr12	23376003	23392268	-	ENSSSCG00000022187	CISD3	ENSSSCT00000025319;ENSSSCT00000048529	4.01741	4.19615	2.88254	5.19293	14.4462	20.4484	-1.8531	0.0411704	down	yes
chr13	33084873	33090615	-	ENSSSCG00000040581	CISH	ENSSSCT00000012494	0.432041	1.7515	0.65414	2.56405	16.9222	21.0237	-3.8355	3.78312e-05	down	yes
X	58179087	58184499	-	ENSSSCG00000012409	CITED1	ENSSSCT00000060202	0.277181	0.381599	0.498926	6.33282	3.82258	2.73335	-3.47677	0.000337271	down	yes
chr5	14021113	14030039	+	ENSSSCG00000000171	CKAP4	ENSSSCT00000000180	0.44452	0.872761	0.52299	1.11967	3.55505	6.20155	-2.56319	0.0162988	down	yes
chr4	129491594	129599410	-	ENSSSCG00000006932	CLCA4	ENSSSCT00000007594;ENSSSCT00000049539;ENSSSCT00000007593;ENSSSCT00000059410	0	0	0	0.102928	0.0557929	0.656306	-inf	3.38447e-08	down	yes
chr3	8931095	8946955	-	ENSSSCG00000038901	CLDN15	ENSSSCT00000054583;ENSSSCT00000046123	0.0805428	0.260973	0.2465	5.34614	0.605095	0.769658	-3.51473	0.00288614	down	yes
chr3	11039706	11053925	+	ENSSSCG00000007718	CLDN4	ENSSSCT00000088870	0	0	0.0278707	0.0302776	0.639867	1.06864	-5.96319	0.00293533	down	yes
chr5	61849135	61876044	+	ENSSSCG00000000649	CLEC1A	ENSSSCT00000000703	0.068724	0.283571	0.071963	0.668541	0.649399	1.0048	-2.45282	0.0214683	down	yes
chr13	28176793	28229096	+	ENSSSCG00000011299	CLEC3B	ENSSSCT00000036280	9.99343	20.1622	9.66746	25.2608	71.4923	40.6069	-1.78629	0.0370302	down	yes
chr6	82401188	82483724	+	ENSSSCG00000038994	CLIC4	ENSSSCT00000043589	5.74198	8.52102	5.85141	19.996	18.0425	36.3176	-1.88622	0.00912367	down	yes
chr6	45390658	45418873	-	ENSSSCG00000002921	CLIP3	ENSSSCT00000022327	0.173665	0.347683	0.268816	1.18778	1.44254	0.717046	-2.0828	0.0351297	down	yes
chr3	110111153	110181127	-	ENSSSCG00000008535	CLIP4	ENSSSCT00000059137	2.97812	3.12703	1.55388	7.57515	32.1882	42.3707	-3.42275	5.8674e-06	down	yes
chr6	70086247	70165174	-	ENSSSCG00000003396	CLSTN1	ENSSSCT00000003767;ENSSSCT00000057041;ENSSSCT00000024230	3.50054	5.20202	2.66388	11.5419	13.4425	19.3679	-1.96423	0.00253665	down	yes
chr5	63572062	63610618	-	ENSSSCG00000000672	CLSTN3	ENSSSCT00000037575;ENSSSCT00000047102	0.0773879	0.031682	0.0215191	0.236329	0.543254	0.601432	-3.40262	0.00357647	down	yes
chr16	72170885	72204364	+	ENSSSCG00000039763	CMBL	ENSSSCT00000055010	89.5723	86.8514	117.642	20.5717	32.9359	9.14156	2.23077	4.17142e-07	up	yes
chr6	6654388	6881662	-	ENSSSCG00000002689	CMIP	ENSSSCT00000039878;ENSSSCT00000002982	0.479418	0.966776	0.636341	4.79223	1.81229	2.41532	-2.11476	0.0230354	down	yes
chr2	88391167	88506979	+	ENSSSCG00000026098	CMYA5	ENSSSCT00000041048;ENSSSCT00000024422	268.329	277.347	315.687	140.894	64.4155	50.9953	1.74876	1.02199e-05	up	yes
chr13	71630565	71646564	-	ENSSSCG00000040879	CNBP	ENSSSCT00000064084;ENSSSCT00000061288	108.085	99.0234	115.617	52.3709	46.9032	57.5114	1.04152	7.94962e-05	up	yes
chr4	122504433	122528348	+	ENSSSCG00000006887	CNN3	ENSSSCT00000038549	5.24063	5.70144	3.76383	13.5363	15.695	14.6243	-1.57637	0.0371984	down	yes
chr3	56792388	56811790	-	ENSSSCG00000008201	CNNM3	ENSSSCT00000082804;ENSSSCT00000008982;ENSSSCT00000077580;ENSSSCT00000063118;ENSSSCT00000040968	0.898194	1.80098	0.731202	5.87546	2.43668	3.78914	-1.81872	0.0285585	down	yes
chr2	78124269	78202535	-	ENSSSCG00000014009	CNOT6	ENSSSCT00000015302;ENSSSCT00000044313;ENSSSCT00000085557;ENSSSCT00000047369	0.570363	0.711449	0.441397	2.05852	1.44918	2.54037	-1.81138	0.0190928	down	yes
chr7	68576153	68594077	-	ENSSSCG00000022679	COCH	ENSSSCT00000042632;ENSSSCT00000025682	0	0.0215642	2.59471e-06	0.296696	1.18381	0.104449	-6.19949	0.000209112	down	yes
chr7	25204496	25234888	-	ENSSSCG00000001473	COL11A2	ENSSSCT00000036382;ENSSSCT00000067838;ENSSSCT00000069079;ENSSSCT00000067613;ENSSSCT00000001640	0.0534171	0.0211979	0.0864586	1.13875	2.15125	0.934799	-4.71309	1.48542e-07	down	yes
chr1	90744429	90875118	+	ENSSSCG00000004484	COL12A1	ENSSSCT00000004955;ENSSSCT00000074627;ENSSSCT00000089114	0.494221	0.754123	0.696431	3.23821	5.33916	6.56466	-2.96088	1.49118e-07	down	yes
chr4	18690197	19060783	-	ENSSSCG00000005997	COL14A1	ENSSSCT00000084830;ENSSSCT00000071393;ENSSSCT00000035287;ENSSSCT00000088084;ENSSSCT00000066807	2.80458	3.50132	2.21476	7.39437	18.0665	9.06176	-2.01851	0.00703833	down	yes
chr6	88177831	88242747	-	ENSSSCG00000003603	COL16A1	ENSSSCT00000032016;ENSSSCT00000065960;ENSSSCT00000028180;ENSSSCT00000041126	0.768718	0.752927	0.521869	2.67486	6.77537	3.28626	-2.63984	0.000105247	down	yes
chr1	50045065	50399969	+	ENSSSCG00000044472	COL19A1	ENSSSCT00000074211	0.068637	0.047492	0.155919	1.32868	0.210383	0.494948	-2.90239	0.0231704	down	yes
chr12	26379090	26397003	-	ENSSSCG00000036135	COL1A1	ENSSSCT00000061988;ENSSSCT00000073214	9.68183	20.1079	10.7521	43.8179	497.868	243.078	-4.27478	2.44696e-06	down	yes
chr9	74173931	74210398	+	ENSSSCG00000015326	COL1A2	ENSSSCT00000016699	17.3022	31.3928	19.1349	45.3607	479.674	206.185	-3.43031	0.000212355	down	yes
chr4	4069076	4313196	+	ENSSSCG00000005938	COL22A1	ENSSSCT00000006520	0.077771	0.056125	0.093185	0.584566	0.960468	0.240305	-2.97492	0.00948289	down	yes
chr8	112867073	113334115	+	ENSSSCG00000039813	COL25A1	ENSSSCT00000057050	0.00860494	0	0	0.20948	0.0778128	0.111125	-5.53297	0.000265676	down	yes
chr9	77666260	77833806	-	ENSSSCG00000015342	COL28A1	ENSSSCT00000070122;ENSSSCT00000047673;ENSSSCT00000071971;ENSSSCT00000016715	0.110792	0.0947927	0.111297	0.470302	0.723497	0.503915	-2.42158	0.012406	down	yes
chr5	78350220	78380924	-	ENSSSCG00000025523	COL2A1	ENSSSCT00000047570;ENSSSCT00000061640	0.0091	0	0	0.149685	0.58891	0.208625	-6.70169	4.08391e-06	down	yes
chr15	93556912	93615815	+	ENSSSCG00000016034	COL3A1	ENSSSCT00000056782;ENSSSCT00000017459	47.3408	83.9812	44.3187	48.8077	803.759	256.475	-2.65861	0.0201887	down	yes
chr11	76997516	77161615	+	ENSSSCG00000009545	COL4A2	ENSSSCT00000080902;ENSSSCT00000010463;ENSSSCT00000082503;ENSSSCT00000068823;ENSSSCT00000090814	8.4422	11.9835	5.56119	28.0672	39.7094	36.844	-2.00931	0.00253097	down	yes
chr15	128611866	128763122	+	ENSSSCG00000016245	COL4A3	ENSSSCT00000017689	0.097729	0.079636	0.102269	0.461299	1.14623	0.404912	-2.84733	0.00438491	down	yes
chr15	128472228	128612379	-	ENSSSCG00000016244	COL4A4	ENSSSCT00000064014;ENSSSCT00000039391;ENSSSCT00000017688	0.0551847	0.0321519	0	0.240964	0.667868	0.337083	-3.83447	0.00715111	down	yes
X	88958825	89183374	+	ENSSSCG00000012572	COL4A5	ENSSSCT00000064699;ENSSSCT00000081573	0.143049	0.160553	0.0612007	0.807179	2.43602	2.21028	-3.90199	1.25755e-07	down	yes
X	88634925	88957402	-	ENSSSCG00000012571	COL4A6	ENSSSCT00000013746	0.0240617	0.0292356	0	0.216851	0.790184	0.369768	-4.69112	0.000329946	down	yes
chr1	273971971	274085426	+	ENSSSCG00000005751	COL5A1	ENSSSCT00000006323	2.59679	4.55402	2.28536	6.62939	38.1011	19.5898	-2.769	0.00084028	down	yes
chr15	93611856	93981110	-	ENSSSCG00000016035	COL5A2	ENSSSCT00000017460;ENSSSCT00000043552;ENSSSCT00000091371	4.21763	7.66252	3.87535	8.27147	50.6934	19.9594	-2.32461	0.0132151	down	yes
chr13	208295240	208313127	+	ENSSSCG00000022506	COL6A1	ENSSSCT00000083024;ENSSSCT00000039559;ENSSSCT00000024347;ENSSSCT00000073546	15.888	19.3331	12.7447	23.3578	97.0452	50.4187	-1.83241	0.0510143	down	yes
chr15	137011433	137103709	-	ENSSSCG00000027331	COL6A3	ENSSSCT00000047656;ENSSSCT00000028799;ENSSSCT00000059316;ENSSSCT00000049596;ENSSSCT00000064455;ENSSSCT00000050631;ENSSSCT00000057728;ENSSSCT00000081117	7.35377	8.29541	6.57491	10.4462	42.4679	26.8259	-1.84318	0.0458938	down	yes
chr17	62075125	62093540	+	ENSSSCG00000040554	COL9A3	ENSSSCT00000040031	0.074919	0.058617	0.039551	0.151283	0.64418	0.438218	-2.8334	0.043849	down	yes
chr2	60138303	60197611	-	ENSSSCG00000013883	COLGALT1	ENSSSCT00000044380;ENSSSCT00000037020;ENSSSCT00000015169;ENSSSCT00000040309;ENSSSCT00000060236	0.487326	0.633615	0.482014	1.32282	2.44863	1.95036	-1.83574	0.0181356	down	yes
chr9	125148749	125291057	-	ENSSSCG00000030217	COLGALT2	ENSSSCT00000060530	0.783784	0.710601	0.881931	0.085925	0.251932	0.109559	2.40904	1.68111e-05	up	yes
chr13	2677739	2755331	-	ENSSSCG00000028911	COLQ	ENSSSCT00000075114;ENSSSCT00000024153;ENSSSCT00000083924	0.0941326	0.186514	0.0479114	0.656656	0.917256	3.16897	-3.85154	0.000325945	down	yes
chr2	59061420	59068949	+	ENSSSCG00000013916	COMP	ENSSSCT00000015202	0	0	0	2.23628	2.43427	2.27081	-inf	6.0536e-19	down	yes
chr14	77782672	77786838	-	ENSSSCG00000037237	COMTD1	ENSSSCT00000064418	2.31828	1.74815	1.47286	4.30987	6.23203	9.27723	-1.83912	0.0229608	down	yes
chr1	268756722	268768343	+	ENSSSCG00000005646	COQ4	ENSSSCT00000006208;ENSSSCT00000084248	3.17841	3.84691	2.50144	7.80526	12.3061	17.0126	-1.96229	0.00427429	down	yes
chr14	40460857	40478854	-	ENSSSCG00000009903	COQ5	ENSSSCT00000010853	8.82523	8.78554	5.89127	17.1697	28.3834	31.9535	-1.72153	0.0196384	down	yes
chr10	14596599	14643774	+	ENSSSCG00000010861	COQ8A	ENSSSCT00000086305;ENSSSCT00000050670;ENSSSCT00000054103;ENSSSCT00000011883	82.0722	76.0869	54.1212	467.415	224.445	268.566	-2.1777	0.00198458	down	yes
chr10	17471908	17477392	+	ENSSSCG00000039618	COX20	ENSSSCT00000058659	29.0788	17.129	7.99604	38.5278	102.009	56.4814	-1.86186	0.052626	down	yes
chr1	90696698	90703410	+	ENSSSCG00000004480	COX7A2	ENSSSCT00000004950;ENSSSCT00000069146;ENSSSCT00000082379	34.5652	37.3603	28.3791	71.6733	251.744	305.209	-2.64781	0.000341236	down	yes
chr2	8101614	8103298	-	ENSSSCG00000013046	COX8A	ENSSSCT00000014259	21.9051	11.7044	12.7425	28.6003	69.2298	101.196	-2.10226	0.0141148	down	yes
chr14	103675175	103871227	-	ENSSSCG00000010468	CPEB3	ENSSSCT00000053861;ENSSSCT00000039055;ENSSSCT00000056048	9.33142	7.92857	9.80683	4.42463	4.99214	3.34316	1.0849	7.39958e-05	up	yes
chr8	197881	232038	-	ENSSSCG00000037527	CPLX1	ENSSSCT00000041025;ENSSSCT00000067493	0.110753	0.0172219	0	1.43207	8.81322	13.9728	-7.56408	3.57906e-09	down	yes
chr13	131325039	131337672	-	ENSSSCG00000025128	CPN2	ENSSSCT00000024687	0.024061	0.210642	0	0.024405	0.445142	4.05025	-4.26735	0.0549705	down	yes
chr15	113209999	113339078	+	ENSSSCG00000016159	CPS1	ENSSSCT00000058996;ENSSSCT00000031099	0	0	0	0.307875	0.174288	0.16795	-inf	1.03501e-08	down	yes
chr2	4233099	4293984	+	ENSSSCG00000012880	CPT1A	ENSSSCT00000084870;ENSSSCT00000014079;ENSSSCT00000048877;ENSSSCT00000014080	0.51353	0.851249	0.726195	8.35672	5.20044	5.05699	-3.15415	3.6238e-08	down	yes
chr5	151906	163546	+	ENSSSCG00000022364	CPT1B	ENSSSCT00000025524;ENSSSCT00000069227;ENSSSCT00000062020;ENSSSCT00000060337	7.96085	13.0481	5.77467	98.1551	101.268	73.7635	-3.35046	1.7323e-09	down	yes
chr6	159036821	159061327	-	ENSSSCG00000003851	CPT2	ENSSSCT00000004263;ENSSSCT00000089462	2.41574	4.11316	1.6274	14.0874	24.457	8.92738	-2.54108	0.000289435	down	yes
chr8	2620768	2642524	-	ENSSSCG00000032151	CPZ	ENSSSCT00000037066	0	0.116777	0.230634	1.09154	8.25035	1.87188	-5.01249	0.000755848	down	yes
chr8	55463441	55600939	+	ENSSSCG00000008903	CRACD	ENSSSCT00000052252	0.676418	0.800133	0.696869	2.81467	2.34266	5.25692	-2.26052	0.000969367	down	yes
chr3	55351098	55489120	+	ENSSSCG00000008187	CRACDL	ENSSSCT00000051204	0	0.0144937	0	0.345008	0	0.346942	-5.57717	0.01008	down	yes
chr2	518544	524081	+	ENSSSCG00000023933	CRACR2B	ENSSSCT00000032266;ENSSSCT00000045609	0.0684818	0.0786388	0.105179	1.02145	0.739797	0.330161	-3.05127	0.0131632	down	yes
chr5	89242169	89586239	-	ENSSSCG00000000910	CRADD	ENSSSCT00000000994;ENSSSCT00000043197;ENSSSCT00000000995	0.199288	0.126435	0.156451	0.377977	1.21812	0.65045	-2.22009	0.0341709	down	yes
chr10	57829518	57895610	+	ENSSSCG00000011106	CREM	ENSSSCT00000035519;ENSSSCT00000012153;ENSSSCT00000036398;ENSSSCT00000033626;ENSSSCT00000035114	35.5123	9.81723	36.9453	4.09174	4.62747	9.44302	2.17951	2.44696e-06	up	yes
chr14	109219683	109390692	-	ENSSSCG00000010530	CRTAC1	ENSSSCT00000024235;ENSSSCT00000011520;ENSSSCT00000063245;ENSSSCT00000054165	0.00912361	0.015717	0	0.703314	0.118299	0.317998	-5.5197	2.39217e-05	down	yes
chr2	16585966	16620405	-	ENSSSCG00000013270	CRY2	ENSSSCT00000084324;ENSSSCT00000014494	34.653	23.7962	45.7706	16.3736	17.0224	8.75693	1.30592	0.00021236	up	yes
chr13	162355469	162478720	-	ENSSSCG00000022895	CRYBG3	ENSSSCT00000031571	4.22307	7.33662	3.27934	1.94855	1.64043	1.75818	1.47255	1.11867e-06	up	yes
chr4	105804586	105845725	+	ENSSSCG00000006752	CSDE1	ENSSSCT00000048448;ENSSSCT00000064093;ENSSSCT00000044302	305.263	255.159	361.724	185.058	109.445	103.159	1.21345	0.000168653	up	yes
chr2	9078978	9084161	-	ENSSSCG00000027847	CSKMT	ENSSSCT00000052327	0.195594	0.581863	0.321384	0.589052	1.16364	4.25163	-2.45002	0.0414412	down	yes
chr7	57949455	57988337	+	ENSSSCG00000001873	CSPG4	ENSSSCT00000002098	0.243731	0.307461	0.340032	1.37058	2.19616	1.91817	-2.62161	0.000116086	down	yes
chr13	23833133	23845215	-	ENSSSCG00000011264	CSRNP1	ENSSSCT00000012332	17.0041	2.81186	22.2303	1.5205	1.82819	1.95403	2.98717	2.22252e-07	up	yes
chr5	104273168	104295142	+	ENSSSCG00000000951	CSRP2	ENSSSCT00000081503;ENSSSCT00000090556;ENSSSCT00000001040	1.02068	0.857236	0.612707	4.37515	8.07887	6.27643	-2.91081	9.81172e-05	down	yes
chr2	40215353	40240618	+	ENSSSCG00000013354	CSRP3	ENSSSCT00000014585	66.6076	195.807	68.0746	298.701	1240.86	3001.52	-3.78036	4.77409e-05	down	yes
chr1	127028887	127125392	-	ENSSSCG00000035827	CTDSPL2	ENSSSCT00000063792	1.56779	1.87896	1.26153	4.81294	4.09337	5.7709	-1.64031	0.0243528	down	yes
chr4	33759542	33771582	-	ENSSSCG00000006051	CTHRC1	ENSSSCT00000006640;ENSSSCT00000069022	0.336339	0.742702	0.240629	0.556089	5.56009	2.21373	-2.65812	0.0488141	down	yes
chr14	69200215	70938204	-	ENSSSCG00000036480	CTNNA3	ENSSSCT00000065127;ENSSSCT00000088176	0.328746	0.303654	0.290331	0.0696089	0.195902	0.0955284	1.35376	0.0130681	up	yes
chr2	13143939	13209224	-	ENSSSCG00000013174	CTNND1	ENSSSCT00000014394;ENSSSCT00000061522;ENSSSCT00000057231;ENSSSCT00000037286;ENSSSCT00000059164;ENSSSCT00000084966	2.011	2.73876	1.58278	5.90871	6.01962	6.40622	-1.53371	0.0413901	down	yes
chr6	170201748	170233054	-	ENSSSCG00000003973	CTPS1	ENSSSCT00000053260;ENSSSCT00000049801;ENSSSCT00000004395	0.658001	1.25986	1.0228	2.43572	2.89565	13.0727	-2.64581	0.00741244	down	yes
chr9	21722035	21761473	-	ENSSSCG00000014924	CTSC	ENSSSCT00000054377;ENSSSCT00000016280;ENSSSCT00000081136	7.06835	4.30821	9.32059	3.96275	2.80999	2.63589	1.13738	0.000368597	up	yes
chr2	5855111	5860253	+	ENSSSCG00000038918	CTSF	ENSSSCT00000014140	3.07838	4.03902	2.53236	15.6028	9.42032	6.06853	-1.68796	0.0544322	down	yes
chr14	91516429	91552766	+	ENSSSCG00000034973	CXCL12	ENSSSCT00000046183;ENSSSCT00000011398;ENSSSCT00000077148	8.14508	7.80666	8.05678	2.31838	4.19808	2.90121	1.3501	6.1153e-06	up	yes
chr12	15435964	15447101	+	ENSSSCG00000017297	CYB561	ENSSSCT00000078450;ENSSSCT00000079297;ENSSSCT00000018831;ENSSSCT00000087303	0.221835	0.263467	0.252288	1.06447	0.812695	1.42577	-2.16286	0.0466268	down	yes
chr16	65852588	66001559	-	ENSSSCG00000017054	CYFIP2	ENSSSCT00000066958;ENSSSCT00000018567	0.12813	0.0921537	0.0502425	1.30222	0.963664	0.255995	-3.22066	0.00234107	down	yes
chr7	58780105	58809755	+	ENSSSCG00000001906	CYP1A1	ENSSSCT00000002135	0.047815	0.049859	0.131162	4.27535	0.441382	1.27978	-4.71174	7.83312e-05	down	yes
chr3	70572197	70593408	+	ENSSSCG00000008311	CYP26B1	ENSSSCT00000009102	0.082114	0.09636	0.124464	1.74035	0.764708	1.93128	-3.87227	3.48306e-06	down	yes
chr15	120809959	120852193	+	ENSSSCG00000016199	CYP27A1	ENSSSCT00000017640;ENSSSCT00000028116	5.0519	6.74417	6.14697	1.09771	2.72213	0.987462	1.90012	3.64668e-06	up	yes
chr6	49056578	49064107	-	ENSSSCG00000002993	CYP2A19	ENSSSCT00000003325;ENSSSCT00000063929	1.08662	1.17549	1.10564	0.247178	0.822046	0.184238	1.42586	0.0298458	up	yes
chr2	44375520	44396367	+	ENSSSCG00000013389	CYP2R1	ENSSSCT00000052930;ENSSSCT00000036906	0.0320972	0.19326	0.0847969	0.614581	0.523859	0.726905	-2.58838	0.0338133	down	yes
chr3	6615343	6822817	+	ENSSSCG00000023320	CYP3A29	ENSSSCT00000089332;ENSSSCT00000022769;ENSSSCT00000025243;ENSSSCT00000064726;ENSSSCT00000067323	0.421591	0.574594	0.800843	0.028057	0.033429	0.0154819	4.54521	4.59006e-16	up	yes
chr2	61889495	61917929	-	ENSSSCG00000027013	CYP4F8	ENSSSCT00000030903;ENSSSCT00000030185	2.38053	2.56982	1.9914	7.7354	5.01443	22.2429	-2.33368	0.00411114	down	yes
chr3	4900571	5002199	+	ENSSSCG00000034768	CYTH3	ENSSSCT00000042058;ENSSSCT00000062816	3.43846	3.90608	3.34717	10.1228	11.9809	9.45186	-1.5614	0.0375597	down	yes
chr1	187719162	187729925	+	ENSSSCG00000031856	DACT1	ENSSSCT00000043047	0.218682	0.362201	0.128539	0.687564	0.993567	1.91717	-2.3426	0.0287696	down	yes
chr6	52543161	52554082	-	ENSSSCG00000022280	DACT3	ENSSSCT00000023724;ENSSSCT00000072608	0.365755	0.310791	0.469318	1.34907	2.17933	2.14189	-2.30699	0.0137387	down	yes
chr2	9802012	9863865	-	ENSSSCG00000013079	DAGLA	ENSSSCT00000055292	1.97284	1.59472	2.00448	0.374267	1.06326	0.591205	1.45763	0.000158044	up	yes
chr16	250217	322082	-	ENSSSCG00000032942	DAP	ENSSSCT00000047291	3.09469	3.82642	1.96318	8.17124	14.4918	8.22815	-1.79787	0.0222651	down	yes
chr10	27724644	27954350	-	ENSSSCG00000010949	DAPK1	ENSSSCT00000053948;ENSSSCT00000038981;ENSSSCT00000026142	0.405135	0.369912	0.289291	4.28567	0.953551	2.30513	-2.82544	0.000652266	down	yes
chr18	48713340	48725697	-	ENSSSCG00000016721	DBNL	ENSSSCT00000048252;ENSSSCT00000018202	1.17344	1.87493	1.0821	5.63152	5.7016	4.90581	-1.97508	0.00665722	down	yes
chr6	53986959	53993020	-	ENSSSCG00000003148	DBP	ENSSSCT00000003494	3.57752	4.6759	2.63665	0.342357	2.80544	0.550603	1.55804	0.0138372	up	yes
chr4	117875002	117937561	+	ENSSSCG00000006866	DBT	ENSSSCT00000055489;ENSSSCT00000041954;ENSSSCT00000091126	1.76858	2.0502	1.86128	4.8977	8.90489	13.1651	-2.24725	0.000774098	down	yes
chr4	82911574	83069702	-	ENSSSCG00000006303	DCAF6	ENSSSCT00000037338;ENSSSCT00000050818;ENSSSCT00000006908;ENSSSCT00000051977;ENSSSCT00000060647;ENSSSCT00000045678;ENSSSCT00000025175	83.5651	80.672	99.3607	66.9784	32.563	22.9094	1.10614	0.00200025	up	yes
chr4	90197088	90261551	+	ENSSSCG00000006388	DCAF8	ENSSSCT00000007001;ENSSSCT00000061610;ENSSSCT00000057745;ENSSSCT00000053166;ENSSSCT00000042069	43.7335	48.3905	51.4483	29.8992	15.9097	15.014	1.23909	0.000105374	up	yes
chr13	160064082	160159893	+	ENSSSCG00000011977	DCBLD2	ENSSSCT00000013106;ENSSSCT00000062739	0.589396	0.648525	0.510741	1.80268	2.79205	1.55886	-1.81518	0.031805	down	yes
chr11	11815803	12198630	-	ENSSSCG00000033919	DCLK1	ENSSSCT00000046534;ENSSSCT00000045962;ENSSSCT00000045191	0.220529	0.284587	0.197515	0.433604	1.58623	1.0312	-2.11846	0.0187062	down	yes
chr4	130483878	130617531	+	ENSSSCG00000040735	DDAH1	ENSSSCT00000060742;ENSSSCT00000063040;ENSSSCT00000007605	0.310808	0.622908	0.219794	30.552	10.9743	15.0283	-5.61554	3.76298e-18	down	yes
chr2	10171499	10201602	+	ENSSSCG00000013094	DDB1	ENSSSCT00000014314	13.5379	15.5149	13.8473	78.8007	50.3668	71.7748	-2.22773	0.000284618	down	yes
chr2	15337743	15383116	-	ENSSSCG00000013243	DDB2	ENSSSCT00000014463;ENSSSCT00000061613;ENSSSCT00000024026;ENSSSCT00000052671	4.89781	3.76356	5.55773	0.738371	1.01296	0.200462	2.86496	4.39761e-08	up	yes
chr1	76390493	76417301	-	ENSSSCG00000004401	DDO	ENSSSCT00000052391;ENSSSCT00000054477;ENSSSCT00000004864	2.6778	2.93963	3.08183	16.6544	15.6198	6.30416	-2.14883	0.00449045	down	yes
chr7	23373808	23394965	+	ENSSSCG00000001382	DDR1	ENSSSCT00000035930;ENSSSCT00000001504;ENSSSCT00000035030;ENSSSCT00000035471;ENSSSCT00000039766	1.57499	1.59752	0.887529	3.53682	3.68278	12.7136	-2.29561	0.00549142	down	yes
chr17	32479976	32491400	+	ENSSSCG00000007160	DDRGK1	ENSSSCT00000060030;ENSSSCT00000007833	46.8324	41.746	53.7101	16.3021	19.3748	23.7548	1.25951	4.23131e-06	up	yes
chr9	53029790	53044387	+	ENSSSCG00000015223	DDX25	ENSSSCT00000016589	1.33835	0.694686	1.97201	0.43578	0.13683	0.053654	2.67698	0.00118091	up	yes
chr2	404532	427542	-	ENSSSCG00000012850	DEAF1	ENSSSCT00000014045	21.3617	13.7264	20.9649	4.73749	10.2407	7.51866	1.31707	3.49999e-05	up	yes
chr18	8205524	8261702	+	ENSSSCG00000016491	DENND11	ENSSSCT00000017955	0.298907	0.309765	0.300765	0.11709	0.144416	0.184869	1.02672	0.0264619	up	yes
chr10	20395462	20636247	-	ENSSSCG00000010900	DENND1B	ENSSSCT00000062646	3.55933	4.1357	3.93794	1.07233	1.14646	1.98777	1.46751	4.32477e-07	up	yes
chr18	9186917	9310665	+	ENSSSCG00000016497	DENND2A	ENSSSCT00000017961;ENSSSCT00000045857	0.508719	0.498241	0.450664	2.12026	2.14994	3.00501	-2.31937	0.000656771	down	yes
chr9	268383	357329	+	ENSSSCG00000014578	DENND5A	ENSSSCT00000054535	6.2766	7.53883	5.25074	18.9514	19.0514	18.6108	-1.57013	0.0339304	down	yes
chr4	18908686	19180117	-	ENSSSCG00000049630	DEPTOR	ENSSSCT00000034473;ENSSSCT00000084803;ENSSSCT00000085952	29.854	42.5044	34.9291	7.26193	5.76683	1.95481	2.84003	1.46284e-09	up	yes
chr12	38113912	38144117	+	ENSSSCG00000017690	DHRS11	ENSSSCT00000019254;ENSSSCT00000078870;ENSSSCT00000070330;ENSSSCT00000079238;ENSSSCT00000019255	0.633387	0.75122	0.514213	1.4861	2.16244	3.64115	-1.94075	0.00886399	down	yes
chr12	45121155	45127569	-	ENSSSCG00000017778	DHRS13	ENSSSCT00000019350	0.852883	0.967206	0.718602	0.30147	0.257375	0.322035	1.52707	0.00747715	up	yes
chr7	75242121	75255600	-	ENSSSCG00000002013	DHRS4	ENSSSCT00000043526;ENSSSCT00000002252;ENSSSCT00000081762	11.5236	13.7948	8.00883	33.1719	81.7481	29.3955	-2.11445	0.0062887	down	yes
chr12	54639773	54661662	-	ENSSSCG00000017996	DHRS7C	ENSSSCT00000060496;ENSSSCT00000019585	85.0579	76.0486	70.6715	17.4223	42.5051	40.8457	1.20163	0.000105689	up	yes
chr12	20647692	20656692	+	ENSSSCG00000017416	DHX58	ENSSSCT00000018960;ENSSSCT00000033560	0.127871	0.14377	0.0448691	2.42115	0.797298	0.137043	-3.4062	0.0170416	down	yes
chr2	143158584	143271147	-	ENSSSCG00000014387	DIAPH1	ENSSSCT00000071344;ENSSSCT00000015724;ENSSSCT00000083080	28.4974	39.9721	33.1687	11.1299	7.70926	15.7646	1.55444	3.95569e-07	up	yes
chr7	103096425	103323258	-	ENSSSCG00000040638	DIO2	ENSSSCT00000065367	0.096879	0.315458	0.209256	0.302874	1.31595	6.01886	-3.61909	0.00279523	down	yes
chr4	124229560	124360042	+	ENSSSCG00000006900	DIPK1A	ENSSSCT00000007556;ENSSSCT00000037892;ENSSSCT00000029495	4.46722	2.16611	3.70323	0.770113	1.17456	1.06678	1.77923	2.54731e-06	up	yes
chr7	121565854	121576654	+	ENSSSCG00000035805	DLK1	ENSSSCT00000038148;ENSSSCT00000060263	0.0593086	0.126437	0.0557761	7.88251	5.76543	13.2948	-6.8016	1.82977e-29	down	yes
chr1	220745492	220757313	-	ENSSSCG00000005233	DMRT2	ENSSSCT00000005767;ENSSSCT00000080473	0.118949	0.189632	0.147051	0.35627	0.672719	2.20304	-2.8265	0.0085802	down	yes
chr14	29095486	29249864	-	ENSSSCG00000009765	DNAH10	ENSSSCT00000010707;ENSSSCT00000082878	0.057522	0.00922794	0.0334665	0.253924	0.127552	0.27789	-2.71796	0.0399132	down	yes
chr7	47656541	47675383	-	ENSSSCG00000037646	DNAJA4	ENSSSCT00000001965;ENSSSCT00000055843	8.86205	7.20699	5.2469	11.4701	27.5923	108.659	-2.79288	0.00539539	down	yes
chr3	38586600	38646834	-	ENSSSCG00000036527	DNASE1	ENSSSCT00000049804;ENSSSCT00000042628;ENSSSCT00000089497	0.136859	0.0887946	0.0622491	0.529704	0.559138	0.279563	-2.24884	0.0278411	down	yes
chr2	142384532	142387199	-	ENSSSCG00000014374	DND1	ENSSSCT00000015704	0.149039	0.133205	0.112784	0.346171	0.616534	1.9901	-2.90206	0.0390316	down	yes
chr2	68981564	69029919	-	ENSSSCG00000013659	DNMT1	ENSSSCT00000014923;ENSSSCT00000061264;ENSSSCT00000040931;ENSSSCT00000038267	0.537513	0.925024	0.555769	4.24273	3.49783	6.69467	-2.83838	1.25788e-06	down	yes
chr7	38263820	38266695	-	ENSSSCG00000026568	DNPH1	ENSSSCT00000001854	0.417405	0.189579	0.188997	0.152576	5.42103	3.21441	-3.46473	0.0377369	down	yes
chr12	47529566	47562373	+	ENSSSCG00000039412	DOC2B	ENSSSCT00000047908	0.114485	0.18152	0.126455	1.58682	0.414216	1.31736	-2.9736	0.00211325	down	yes
X	97068355	97267517	+	ENSSSCG00000012634	DOCK11	ENSSSCT00000013815	0.205771	0.19775	0.120177	0.60898	1.13118	0.57569	-2.14473	0.0363709	down	yes
chr15	68660849	68743818	-	ENSSSCG00000015894	DPP4	ENSSSCT00000033784;ENSSSCT00000017306;ENSSSCT00000067722	0.71625	1.08289	0.644359	5.23778	2.34915	2.47652	-2.0421	0.0132001	down	yes
chr4	82287730	82319367	+	ENSSSCG00000035937	DPT	ENSSSCT00000060107	7.45158	8.69882	4.72544	11.5644	57.0573	43.9767	-2.43128	0.00295282	down	yes
chr14	10427500	10545703	+	ENSSSCG00000030130	DPYSL2	ENSSSCT00000049046;ENSSSCT00000064710	1.74799	2.86695	1.51477	6.31705	6.31617	7.58999	-1.72212	0.0141148	down	yes
chr5	82290382	82325563	-	ENSSSCG00000023972	DRAM1	ENSSSCT00000029052	0.613001	1.02238	0.571392	3.8161	1.96728	2.21032	-1.85693	0.0542334	down	yes
chr17	25998125	26050354	+	ENSSSCG00000007085	DSTN	ENSSSCT00000007757;ENSSSCT00000049626;ENSSSCT00000074413	5.51169	6.69721	6.96941	27.4651	35.154	27.3266	-2.22958	0.000179953	down	yes
chr7	11600792	11748548	-	ENSSSCG00000001062	DTNBP1	ENSSSCT00000001157;ENSSSCT00000089435;ENSSSCT00000087294	7.82746	10.9521	8.62805	4.61923	3.93933	2.96422	1.25009	2.24211e-05	up	yes
chr1	126572492	126620118	-	ENSSSCG00000004675	DUOX1	ENSSSCT00000032632	0	0.013977	0	0.608464	0.582493	0.43333	-6.86061	2.05776e-08	down	yes
chr1	126620477	126641419	+	ENSSSCG00000004678	DUOX2	ENSSSCT00000005164;ENSSSCT00000038251	0.00740323	0.0291083	0.00665327	0.569637	0.910454	0.341911	-5.39953	3.53765e-07	down	yes
chr1	126572533	126652463	-	ENSSSCG00000004676	DUOXA2	ENSSSCT00000005162;ENSSSCT00000005161	0.00443425	0.014543	0.0233179	0.711445	0.523843	0.708573	-5.52229	9.3381e-10	down	yes
chr16	51458020	51461086	+	ENSSSCG00000016991	DUSP1	ENSSSCT00000033376	109.544	97.2292	146.714	16.4484	48.0985	34.7922	1.83123	1.56851e-06	up	yes
chr15	55490468	55509459	+	ENSSSCG00000015850	DUSP4	ENSSSCT00000017258;ENSSSCT00000066886	0.256923	0.357718	0.285483	0.880267	1.14549	1.46264	-1.95437	0.0346237	down	yes
chr2	1008761	1022445	-	ENSSSCG00000032911	DUSP8	ENSSSCT00000056757	13.4168	9.85435	15.9423	1.5237	5.64168	5.54577	1.62525	4.05519e-05	up	yes
chr17	26651158	26719492	-	ENSSSCG00000007094	DZANK1	ENSSSCT00000059786;ENSSSCT00000060643;ENSSSCT00000058768;ENSSSCT00000063974;ENSSSCT00000026567;ENSSSCT00000007766;ENSSSCT00000049700	0.713442	0.862761	0.294253	2.30917	3.14271	4.73085	-2.44466	0.00125841	down	yes
chr13	78861024	78916112	-	ENSSSCG00000027467	DZIP1L	ENSSSCT00000048412;ENSSSCT00000046301	0.175497	0.43516	0.121407	1.16352	1.51766	1.95489	-2.66286	0.00269037	down	yes
chr13	150795520	150934027	-	ENSSSCG00000011940	DZIP3	ENSSSCT00000074680;ENSSSCT00000013065;ENSSSCT00000037908;ENSSSCT00000049075;ENSSSCT00000057462;ENSSSCT00000069311;ENSSSCT00000073416	0.104284	0.150237	0.0751847	0.542582	0.458363	0.420386	-2.10799	0.0406347	down	yes
chr3	39757290	39772208	-	ENSSSCG00000008047	E4F1	ENSSSCT00000072216;ENSSSCT00000008819	0.265913	0.643175	0.267467	7.97453	1.82613	0.935368	-3.18982	0.00158579	down	yes
chr2	74530730	74539583	-	ENSSSCG00000013498	EBI3	ENSSSCT00000014744	0.079375	0.078158	0.045812	0.81535	0.769864	0.585182	-3.41596	0.0059762	down	yes
chr6	159326150	159349471	+	ENSSSCG00000003854	ECHDC2	ENSSSCT00000079787;ENSSSCT00000042904;ENSSSCT00000083589;ENSSSCT00000037325;ENSSSCT00000004266;ENSSSCT00000072883	1.67523	1.53465	1.25765	3.07373	7.24259	4.96139	-1.77388	0.0287696	down	yes
chr3	23887125	23956373	-	ENSSSCG00000007839	EEF2K	ENSSSCT00000049675	14.087	10.4556	17.7165	4.71412	5.32363	4.43681	1.54575	7.6971e-07	up	yes
chr12	46085525	46205062	+	ENSSSCG00000017794	EFCAB5	ENSSSCT00000040443;ENSSSCT00000019366	0.061732	0.103715	0.0851229	0.676434	0.463971	0.307458	-2.53064	0.0250318	down	yes
chr6	148851184	148996849	-	ENSSSCG00000003814	EFCAB7	ENSSSCT00000052439;ENSSSCT00000004221	0.930297	1.63727	0.77437	1.38445	44.1289	22.1092	-4.33875	8.87999e-05	down	yes
chr11	74186640	74233354	-	ENSSSCG00000009535	EFNB2	ENSSSCT00000051178	3.50593	3.35686	2.52254	1.37153	1.41954	1.56585	1.1071	0.000172195	up	yes
chr7	75722181	75731613	+	ENSSSCG00000002026	EFS	ENSSSCT00000002266;ENSSSCT00000079646	0.242474	0.418451	0.108842	1.32049	2.59757	2.6819	-3.09996	0.000630245	down	yes
chr8	112234365	112330046	-	ENSSSCG00000009134	EGF	ENSSSCT00000054613;ENSSSCT00000032398;ENSSSCT00000052170;ENSSSCT00000046113	43.6961	72.3245	60.0021	2.27705	9.77864	2.86858	3.56003	1.1906e-10	up	yes
chr7	65805500	65833536	+	ENSSSCG00000001963	EGLN3	ENSSSCT00000002196	4.56083	3.82636	3.00293	87.9545	18.2688	17.6551	-3.44307	4.63716e-05	down	yes
chr2	140441421	140445296	+	ENSSSCG00000014336	EGR1	ENSSSCT00000015660	15.1405	6.71714	16.2529	4.37862	4.14925	2.17034	1.83282	5.3506e-06	up	yes
chr3	108103632	108134889	-	ENSSSCG00000035987	EHD3	ENSSSCT00000041399	0	0.022888	0.015161	0.354787	0.861528	1.18281	-5.97851	1.19215e-06	down	yes
chr3	103041224	103096738	+	ENSSSCG00000008496	EIF2AK2	ENSSSCT00000050794;ENSSSCT00000034217	0.547652	0.602685	0.357528	5.26601	1.23476	1.02876	-2.32006	0.0192871	down	yes
chr15	48422816	48443399	-	ENSSSCG00000022301	EIF4EBP1	ENSSSCT00000030660;ENSSSCT00000075139	8.95944	9.21027	6.54499	50.5683	27.6132	36.6338	-2.21587	0.000341873	down	yes
chr2	102519744	102591394	-	ENSSSCG00000014168	ELL2	ENSSSCT00000054141	12.036	1.37525	13.7912	7.00069	1.55926	2.73389	1.2682	0.0339304	up	yes
chr3	11214073	11244897	+	ENSSSCG00000025858	ELN	ENSSSCT00000078108;ENSSSCT00000040134;ENSSSCT00000068527	1.86199	3.99661	1.24097	10.4695	43.1865	61.1989	-4.01594	2.16669e-07	down	yes
chr14	46348628	46402076	+	ENSSSCG00000009975	EMID1	ENSSSCT00000056448;ENSSSCT00000010931;ENSSSCT00000053488;ENSSSCT00000066777;ENSSSCT00000078073	0.0161768	0.0477435	0.0246726	0.266648	0.325065	0.35766	-3.42171	0.00162359	down	yes
chr3	112031919	112046437	-	ENSSSCG00000008557	EMILIN1	ENSSSCT00000067119;ENSSSCT00000009362;ENSSSCT00000069937;ENSSSCT00000046875	0.572171	1.18759	0.563732	1.27459	3.02206	4.31531	-1.89005	0.0530799	down	yes
chr6	103730622	103786929	-	ENSSSCG00000003694	EMILIN2	ENSSSCT00000004093	0.966296	2.14018	0.698382	13.9986	10.9315	7.17593	-3.07693	1.43366e-06	down	yes
chr7	120703313	120890794	+	ENSSSCG00000027667	EML1	ENSSSCT00000059589;ENSSSCT00000065578;ENSSSCT00000075658;ENSSSCT00000071579;ENSSSCT00000031136;ENSSSCT00000071485	17.2932	20.1756	13.9963	2.74307	5.64048	2.18403	2.28395	8.9021e-09	up	yes
chr2	9127697	9138569	+	ENSSSCG00000013061	EML3	ENSSSCT00000048709;ENSSSCT00000069557;ENSSSCT00000014277	0.859562	0.883842	0.685249	3.1019	2.63	2.84012	-1.81948	0.0237869	down	yes
chr6	53757776	53761833	+	ENSSSCG00000023377	EMP3	ENSSSCT00000024369	3.49896	4.3439	3.6211	9.28501	19.9922	25.9228	-2.26756	0.00275843	down	yes
chr12	51954614	51963223	-	ENSSSCG00000017904	ENO3	ENSSSCT00000019484;ENSSSCT00000047903;ENSSSCT00000046396;ENSSSCT00000083579;ENSSSCT00000072797	4250.31	4113.88	3959.13	1045.2	1629.31	946.952	1.76675	1.14085e-07	up	yes
X	107084384	107368473	-	ENSSSCG00000012663	ENOX2	ENSSSCT00000062416;ENSSSCT00000055485;ENSSSCT00000013844	3.38456	4.05594	4.77377	1.78304	0.536571	0.681531	2.02498	1.91132e-06	up	yes
chr8	111748514	111858510	-	ENSSSCG00000009132	ENPEP	ENSSSCT00000072573;ENSSSCT00000010000	0.467714	0.836009	0.219013	3.87136	2.96163	4.34103	-2.87541	8.73121e-05	down	yes
chr5	15153106	15270122	+	ENSSSCG00000000194	ENSSSCG00000000194	ENSSSCT00000012196;ENSSSCT00000000207;ENSSSCT00000088236	2.72311	1.8606	2.05776	4.51426	11.4821	14.9953	-2.22231	0.00475365	down	yes
chr5	19560317	19583221	-	ENSSSCG00000000292	ENSSSCG00000000292	ENSSSCT00000000313;ENSSSCT00000073041;ENSSSCT00000075537	2.51931	1.21511	2.39262	5.39245	15.6685	13.943	-2.51426	0.00169089	down	yes
chr5	19753847	19763288	-	ENSSSCG00000000298	ENSSSCG00000000298	ENSSSCT00000071043;ENSSSCT00000071409;ENSSSCT00000000319	432.973	369.384	404.818	77.5439	75.9344	43.5917	2.61485	7.98018e-12	up	yes
chr5	21262193	21264687	+	ENSSSCG00000000365	ENSSSCG00000000365	ENSSSCT00000000388	0.138956	0.201892	0.054846	1.18371	1.35667	2.53296	-3.68048	0.00152515	down	yes
chr5	21819861	21932609	+	ENSSSCG00000000402	ENSSSCG00000000402	ENSSSCT00000060088;ENSSSCT00000000434;ENSSSCT00000046407	0.599906	0.759618	0.379319	1.96454	2.1785	1.49895	-1.69808	0.0418674	down	yes
chr5	51810943	51831217	+	ENSSSCG00000000576	ENSSSCG00000000576	ENSSSCT00000000620	95.8157	102.653	51.0321	180.888	444.304	516.848	-2.1945	0.00370463	down	yes
chr5	62187297	62226133	-	ENSSSCG00000000657	ENSSSCG00000000657	ENSSSCT00000081435;ENSSSCT00000034328	2.03113	3.08805	1.58308	7.82068	8.77259	6.7998	-1.80336	0.0231825	down	yes
chr5	77009862	77058427	-	ENSSSCG00000000807	ENSSSCG00000000807	ENSSSCT00000000876	0.088206	0.041084	0.028693	0.239171	0.129692	1.32795	-3.42498	0.0243147	down	yes
chr7	38116177	38121758	-	ENSSSCG00000001658	ENSSSCG00000001658	ENSSSCT00000059796;ENSSSCT00000001849	9.20199	9.17547	7.55595	16.8401	28.708	40.1528	-1.7245	0.0295056	down	yes
chr7	60971823	61033803	+	ENSSSCG00000001930	ENSSSCG00000001930	ENSSSCT00000062838;ENSSSCT00000061690;ENSSSCT00000061200;ENSSSCT00000044430;ENSSSCT00000058619;ENSSSCT00000002158;ENSSSCT00000052668;ENSSSCT00000040582	362.336	383.267	332.837	66.2342	163.782	92.4537	1.74171	1.25788e-06	up	yes
chr7	61033856	61078507	+	ENSSSCG00000001931	ENSSSCG00000001931	ENSSSCT00000002162	2.93986	4.26536	3.36001	0.255262	0.336768	0.26873	3.61757	3.90549e-16	up	yes
chr7	76014901	76021919	+	ENSSSCG00000002036	ENSSSCG00000002036	ENSSSCT00000002278	57.3151	5.58026	6.88304	5.89461	5.35044	17.5717	1.27587	0.0417958	up	yes
chr7	97174219	97195597	+	ENSSSCG00000002351	ENSSSCG00000002351	ENSSSCT00000002615;ENSSSCT00000057994;ENSSSCT00000056698	8.0438	11.9626	6.91354	67.1728	47.0001	49.8234	-2.60692	3.87689e-06	down	yes
chr7	113608783	113645784	-	ENSSSCG00000002446	ENSSSCG00000002446	ENSSSCT00000080021;ENSSSCT00000002716	0.606449	0.919193	0.653381	4.30729	2.4906	1.91807	-1.99998	0.0120117	down	yes
chr6	19207063	19223199	+	ENSSSCG00000002819	ENSSSCG00000002819	ENSSSCT00000075112;ENSSSCT00000003119	9.17905	16.378	6.27014	1.69439	3.50084	9.65829	1.09946	0.00683638	up	yes
chr6	47223352	47226406	+	ENSSSCG00000002953	ENSSSCG00000002953	ENSSSCT00000003275	0.763089	0.698752	0.836762	4.4887	2.84945	2.51304	-2.09954	0.0181165	down	yes
chr6	47712765	47728310	-	ENSSSCG00000002972	ENSSSCG00000002972	ENSSSCT00000003297	0.022959	0	0	0	0.413933	1.27636	-6.20207	0.0129792	down	yes
chr6	80112277	80137952	-	ENSSSCG00000003521	ENSSSCG00000003521	ENSSSCT00000003912	3.45423	2.33557	2.46423	0.606379	0.505438	0.158429	2.69999	1.46878e-05	up	yes
chr6	119104767	119132588	+	ENSSSCG00000003741	ENSSSCG00000003741	ENSSSCT00000043383;ENSSSCT00000045162;ENSSSCT00000004142	0.352051	0.734779	0.316615	1.40348	1.1348	2.74779	-1.91322	0.0374251	down	yes
chr6	155801012	155894918	+	ENSSSCG00000003839	ENSSSCG00000003839	ENSSSCT00000077646;ENSSSCT00000042216;ENSSSCT00000054751;ENSSSCT00000090028	2.47913	3.0571	2.33858	7.45803	8.23402	7.52578	-1.55992	0.0346214	down	yes
chr6	166012601	166014323	-	ENSSSCG00000003920	ENSSSCG00000003920	ENSSSCT00000004335	0.370958	0.143968	0.157364	0.17384	4.07627	3.26557	-3.48275	0.019087	down	yes
chr1	12297673	12395738	+	ENSSSCG00000004071	ENSSSCG00000004071	ENSSSCT00000004500	4.53001	3.19497	4.96677	1.31851	2.40445	1.7665	1.20916	0.000467074	up	yes
chr1	81934679	82063005	+	ENSSSCG00000004441	ENSSSCG00000004441	ENSSSCT00000042745;ENSSSCT00000072009;ENSSSCT00000004906	0.337202	0.603034	0.412997	1.03295	2.71055	3.21268	-2.36189	0.0129181	down	yes
chr1	92421005	92488565	+	ENSSSCG00000004489	ENSSSCG00000004489	ENSSSCT00000004960;ENSSSCT00000063597;ENSSSCT00000051265	172.336	241.224	153.248	1808.94	1397.52	1995.79	-3.19821	1.74458e-09	down	yes
chr1	99417231	99809899	-	ENSSSCG00000004511	ENSSSCG00000004511	ENSSSCT00000086764	0	0.00738686	0.0069322	0.112002	0.279876	0.753525	-6.32177	8.04952e-06	down	yes
chr1	141494883	141667339	+	ENSSSCG00000004830	ENSSSCG00000004830	ENSSSCT00000040646	0.14605	0.38178	0.141337	4.36284	1.42139	3.62261	-3.81327	3.95569e-07	down	yes
chr4	15978764	15998799	-	ENSSSCG00000005982	ENSSSCG00000005982	ENSSSCT00000006565;ENSSSCT00000071955	2.48931	2.20473	1.58875	7.28621	5.74217	6.80079	-1.65815	0.0310532	down	yes
chr4	68250625	68285406	-	ENSSSCG00000006213	ENSSSCG00000006213	ENSSSCT00000006809;ENSSSCT00000073069;ENSSSCT00000067364	3.71087	3.19402	3.49949	0.950111	1.30338	1.08145	1.64146	1.31084e-07	up	yes
chr4	92394534	92414613	+	ENSSSCG00000006455	ENSSSCG00000006455	ENSSSCT00000059942;ENSSSCT00000007071	0.0413812	0.0511711	0.0457914	0.286856	0.208236	0.303457	-2.52912	0.0310532	down	yes
chr4	95705220	95711742	+	ENSSSCG00000006564	ENSSSCG00000006564	ENSSSCT00000007191	1.20617	1.9941	0.809755	4.44052	6.51984	5.21635	-2.01224	0.00847687	down	yes
chr4	96030899	96037483	+	ENSSSCG00000006581	ENSSSCG00000006581	ENSSSCT00000036447;ENSSSCT00000046000	26.4817	29.443	33.7289	5.94747	5.1531	5.89037	2.39959	3.00297e-14	up	yes
chr4	99364063	99380811	-	ENSSSCG00000006682	ENSSSCG00000006682	ENSSSCT00000007320	4.7302	6.73824	4.00514	22.2708	19.5055	10.7968	-1.76452	0.0225601	down	yes
chr17	25380253	25383492	+	ENSSSCG00000007082	ENSSSCG00000007082	ENSSSCT00000007754	0.490152	0.931089	0.884046	12.2786	9.47503	5.6383	-3.57073	3.72885e-05	down	yes
chr3	701757	707411	+	ENSSSCG00000007552	ENSSSCG00000007552	ENSSSCT00000008284	0.033859	0.087665	0.170813	2.78762	0.861475	8.01439	-5.31822	1.66198e-05	down	yes
chr3	6503921	6521844	+	ENSSSCG00000007617	ENSSSCG00000007617	ENSSSCT00000052164;ENSSSCT00000043266;ENSSSCT00000053901;ENSSSCT00000008357;ENSSSCT00000060534;ENSSSCT00000059968	0.876822	1.38386	0.821792	3.10303	2.90378	3.93381	-1.68925	0.0237761	down	yes
chr3	7861014	7876641	+	ENSSSCG00000007642	ENSSSCG00000007642	ENSSSCT00000041713;ENSSSCT00000008382	0.0211129	0.0652363	0	0.132394	0.606794	0.232459	-3.49218	0.0279883	down	yes
chr3	16637481	16646869	+	ENSSSCG00000007738	ENSSSCG00000007738	ENSSSCT00000008483;ENSSSCT00000077309	5.35449	5.79492	3.58546	0.968272	1.46871	1.25152	1.99813	5.42509e-07	up	yes
chr3	39403985	39429588	-	ENSSSCG00000008058	ENSSSCG00000008058	ENSSSCT00000008831	1.89074	2.69635	1.53586	4.09619	7.9216	17.2232	-2.25569	0.00701465	down	yes
chr3	112006628	112020208	+	ENSSSCG00000008555	ENSSSCG00000008555	ENSSSCT00000009360	0.015535	0.05122	0.01155	0.03652	3.81545	2.25191	-6.28448	0.000455955	down	yes
chr3	113229175	113476825	+	ENSSSCG00000008576	ENSSSCG00000008576	ENSSSCT00000066423;ENSSSCT00000065664;ENSSSCT00000038297;ENSSSCT00000057606;ENSSSCT00000054168;ENSSSCT00000009384	0.40212	0.421919	0.39849	1.72799	2.26829	2.21562	-2.34517	0.000669375	down	yes
chr8	55862191	55901633	-	ENSSSCG00000008898	ENSSSCG00000008898	ENSSSCT00000042235;ENSSSCT00000085997	0.747025	0.653849	0.68623	1.30855	3.54246	6.06106	-2.38635	0.00661176	down	yes
chr8	71940500	71987535	+	ENSSSCG00000008981	ENSSSCG00000008981	ENSSSCT00000082425;ENSSSCT00000044942;ENSSSCT00000041999	50.8974	62.0013	57.0745	17.2807	18.6464	3.87471	2.0944	1.75602e-05	up	yes
chr11	71110857	71138866	+	ENSSSCG00000009534	ENSSSCG00000009534	ENSSSCT00000062126;ENSSSCT00000010452	2.43979	3.14788	2.13987	50.5377	21.9292	17.1839	-3.53623	2.21529e-08	down	yes
chr14	7223257	7254804	+	ENSSSCG00000009638	ENSSSCG00000009638	ENSSSCT00000010566;ENSSSCT00000068815	4.02852	3.58694	3.75824	0.97732	2.27027	2.17682	1.06816	0.000264739	up	yes
chr14	50234156	50251642	-	ENSSSCG00000010084	ENSSSCG00000010084	ENSSSCT00000011045;ENSSSCT00000068260;ENSSSCT00000011046	0.0203203	0.0150881	0.0122591	0.0316219	0.370676	0.923924	-4.79817	0.00280078	down	yes
chr14	59112899	59168395	+	ENSSSCG00000010172	ENSSSCG00000010172	ENSSSCT00000011138	44.5729	44.6239	43.5652	28.7182	15.8752	20.8111	1.02138	0.000202096	up	yes
chr14	88314606	88337467	-	ENSSSCG00000010370	ENSSSCG00000010370	ENSSSCT00000011352;ENSSSCT00000074050	0.077076	0.633458	0.225301	0.641107	2.1277	3.48822	-2.74115	0.014867	down	yes
chr14	106656759	106659220	-	ENSSSCG00000010489	ENSSSCG00000010489	ENSSSCT00000011477	1.82725	1.56393	2.6783	0.135659	0.436881	1.43216	1.59819	0.00772337	up	yes
chr14	110875818	110894948	-	ENSSSCG00000010541	ENSSSCG00000010541	ENSSSCT00000011532	1.16248	1.98615	0.604278	2.82487	3.82532	7.53311	-1.91811	0.0256362	down	yes
chr10	14532550	14561858	+	ENSSSCG00000010860	ENSSSCG00000010860	ENSSSCT00000076277;ENSSSCT00000065857;ENSSSCT00000051056;ENSSSCT00000065740;ENSSSCT00000066786	2.34362	2.28043	2.0013	33.5245	7.73444	13.9444	-3.05869	2.58109e-05	down	yes
chr10	33099169	33116155	+	ENSSSCG00000010992	ENSSSCG00000010992	ENSSSCT00000079444;ENSSSCT00000042660;ENSSSCT00000012033	0.536357	0.616066	0.266096	10.349	7.10159	5.36349	-4.00747	3.14702e-12	down	yes
chr13	66095817	66123979	+	ENSSSCG00000011553	ENSSSCG00000011553	ENSSSCT00000076080;ENSSSCT00000012643	2.02778	2.60815	2.01359	9.15734	8.81236	3.89986	-1.7176	0.0384682	down	yes
chr13	73843805	73900967	-	ENSSSCG00000011632	ENSSSCG00000011632	ENSSSCT00000061217;ENSSSCT00000050444;ENSSSCT00000012730;ENSSSCT00000063129;ENSSSCT00000043793	0.312971	0.516619	0.222703	1.65566	1.86929	0.87142	-2.06278	0.027472	down	yes
chr13	179225418	179308267	+	ENSSSCG00000012006	ENSSSCG00000012006	ENSSSCT00000043312	0.246899	0.299463	0.327865	1.92307	0.639506	1.15366	-2.08776	0.0510676	down	yes
X	26470417	26557262	+	ENSSSCG00000012202	ENSSSCG00000012202	ENSSSCT00000075459;ENSSSCT00000035639;ENSSSCT00000033724;ENSSSCT00000035523;ENSSSCT00000036515;ENSSSCT00000091309;ENSSSCT00000013347;ENSSSCT00000085455	0.13391	0.230624	0.117309	0.695496	1.21115	0.99271	-2.5891	0.000224242	down	yes
X	84175198	84177708	-	ENSSSCG00000012523	ENSSSCG00000012523	ENSSSCT00000047827	3.16951	3.63076	2.32953	10.0613	12.2678	17.8327	-2.13717	0.00156766	down	yes
X	107368830	107537748	+	ENSSSCG00000012669	ENSSSCG00000012669	ENSSSCT00000035267;ENSSSCT00000034274;ENSSSCT00000071415;ENSSSCT00000035187;ENSSSCT00000091542;ENSSSCT00000035053	0.139846	0.218471	0.198987	18.255	18.5529	17.7046	-6.61198	2.0171e-39	down	yes
chr2	5143582	5152748	+	ENSSSCG00000012915	ENSSSCG00000012915	ENSSSCT00000014118	0.190193	0.372393	0.096676	0.984665	1.05043	2.53561	-2.79349	0.0130426	down	yes
chr2	11226798	11385094	+	ENSSSCG00000013100	ENSSSCG00000013100	ENSSSCT00000014320;ENSSSCT00000014321;ENSSSCT00000054305	0.050326	0.403939	0.112861	0.906181	1.09138	0.894317	-2.35027	0.0540626	down	yes
chr2	28696393	28709672	-	ENSSSCG00000013318	ENSSSCG00000013318	ENSSSCT00000014544	2.64971	5.15724	2.04882	7.52438	35.202	24.1638	-2.76275	0.000413725	down	yes
chr2	58913979	58922475	+	ENSSSCG00000013919	ENSSSCG00000013919	ENSSSCT00000015205;ENSSSCT00000085933	36.1111	30.1718	30.873	8.96112	8.20506	4.19865	2.18506	1.67092e-09	up	yes
chr2	80378480	80381719	+	ENSSSCG00000014037	ENSSSCG00000014037	ENSSSCT00000015333	1.34962	0.410027	1.5815	0	0.169851	0.140321	3.4292	0.000486365	up	yes
chr2	138097010	138108825	+	ENSSSCG00000014314	ENSSSCG00000014314	ENSSSCT00000015638	0.073977	0.106125	0.017017	0.409634	0.273236	0.37727	-2.42712	0.0524512	down	yes
chr2	9535148	9537977	+	ENSSSCG00000014540	ENSSSCG00000014540	ENSSSCT00000050390	560.126	472.506	498.722	2921.66	2091.83	1523.75	-2.09387	0.00337928	down	yes
chr2	26984	29703	-	ENSSSCG00000014556	ENSSSCG00000014556	ENSSSCT00000049566	1.44307	2.42487	0.961276	7.40461	3.90693	6.00484	-1.84228	0.0370302	down	yes
chr2	37934	154734	+	ENSSSCG00000014565	ENSSSCG00000014565	ENSSSCT00000040203;ENSSSCT00000035772;ENSSSCT00000015915;ENSSSCT00000082936;ENSSSCT00000088127	2.29559	3.1076	1.48676	12.713	8.42507	7.27956	-2.04422	0.00341708	down	yes
chr9	389843	460895	+	ENSSSCG00000014575	ENSSSCG00000014575	ENSSSCT00000015925;ENSSSCT00000070081;ENSSSCT00000077165	0.282258	0.239522	0.268625	1.57996	1.46357	1.0175	-2.36118	0.010242	down	yes
chr15	33496988	33606928	+	ENSSSCG00000015747	ENSSSCG00000015747	ENSSSCT00000065179;ENSSSCT00000017147;ENSSSCT00000055145;ENSSSCT00000079781;ENSSSCT00000044724	122.968	127.819	133.662	73.5701	88.2678	25.1788	1.03962	0.00525489	up	yes
chr15	138228641	138276340	+	ENSSSCG00000016343	ENSSSCG00000016343	ENSSSCT00000017798	0.041867	0	0.085077	0.477365	0.98199	4.93754	-5.65511	0.000319686	down	yes
chr18	5994770	6019291	+	ENSSSCG00000016441	ENSSSCG00000016441	ENSSSCT00000063249;ENSSSCT00000039929	8.23505	7.33304	7.61977	3.20835	2.41122	4.70878	1.16676	1.95317e-05	up	yes
chr12	4937571	4954246	+	ENSSSCG00000017177	ENSSSCG00000017177	ENSSSCT00000018702;ENSSSCT00000060677;ENSSSCT00000040901	1.714	1.71883	1.13976	5.3639	4.65002	7.25792	-1.91734	0.00343152	down	yes
chr12	4978010	4988279	+	ENSSSCG00000017181	ENSSSCG00000017181	ENSSSCT00000018706	1.06361	1.3194	0.760471	2.7855	4.64033	5.76169	-2.06874	0.0128922	down	yes
chr12	21087527	21088906	+	ENSSSCG00000017446	ENSSSCG00000017446	ENSSSCT00000018992	0	0.084129	0	1.09351	1.33254	0.824465	-5.27192	0.000106245	down	yes
chr12	32043861	32156018	+	ENSSSCG00000017608	ENSSSCG00000017608	ENSSSCT00000019169;ENSSSCT00000066637;ENSSSCT00000078154	3.16573	1.02059	3.04593	0.957279	0.640775	0.695797	1.65667	7.46351e-05	up	yes
chr12	49710662	49732247	-	ENSSSCG00000017864	ENSSSCG00000017864	ENSSSCT00000019440	0.020821	0.036283	0.013171	0.195719	0.185778	0.079233	-2.71284	0.0495346	down	yes
chr2	509001	509133	+	ENSSSCG00000018538	ENSSSCG00000018538	ENSSSCT00000020133	1.71238	0.979719	1.05772	8.08273	8.77829	10.3253	-2.85799	0.0193906	down	yes
chr6	49437335	49460614	+	ENSSSCG00000020837	ENSSSCG00000020837	ENSSSCT00000063375;ENSSSCT00000026508;ENSSSCT00000060368	0.017598	0.0416257	0.015975	0.627697	0.682212	0.0947569	-4.22338	0.00074775	down	yes
chr3	113661004	113670418	+	ENSSSCG00000021155	ENSSSCG00000021155	ENSSSCT00000032500	0.267664	0.25099	0.199012	1.12351	0.720221	1.87203	-2.37227	0.025714	down	yes
chr7	10201670	10386208	+	ENSSSCG00000021576	ENSSSCG00000021576	ENSSSCT00000033515;ENSSSCT00000071210;ENSSSCT00000075855	3.70197	2.01724	5.58577	0.995682	1.19578	1.11345	1.77427	8.88055e-06	up	yes
chr3	45156249	45201724	-	ENSSSCG00000022322	ENSSSCG00000022322	ENSSSCT00000008883;ENSSSCT00000080609;ENSSSCT00000023378	2.76268	0.600693	2.30291	1.63536	0.622478	0.516163	1.03043	0.0256397	up	yes
chr6	100289821	100291683	-	ENSSSCG00000023672	ENSSSCG00000023672	ENSSSCT00000022830	4.73787	6.62397	5.11058	4.55806	0.918454	1.30333	1.28073	0.00797596	up	yes
chr7	91183024	91201321	-	ENSSSCG00000023791	ENSSSCG00000023791	ENSSSCT00000024127	0	0.06373	0	0.188869	0.791521	2.10554	-5.59759	0.00103573	down	yes
chr7	78061491	78064913	-	ENSSSCG00000023857	ENSSSCG00000023857	ENSSSCT00000022496	2.64878	2.97991	3.03034	15.0037	6.78651	8.37209	-1.80047	0.0353543	down	yes
chr6	78059094	78071604	+	ENSSSCG00000024669	ENSSSCG00000024669	ENSSSCT00000042569	1.95395	2.63059	2.12357	7.45882	9.46626	6.75246	-1.81954	0.0150571	down	yes
chr15	110874210	110910920	+	ENSSSCG00000024696	ENSSSCG00000024696	ENSSSCT00000031210;ENSSSCT00000079627	60.0572	53.1042	73.6724	9.23694	9.45537	9.54677	2.72599	4.26251e-15	up	yes
chr6	114916763	115021305	-	ENSSSCG00000024800	ENSSSCG00000024800	ENSSSCT00000022913;ENSSSCT00000048109;ENSSSCT00000029720;ENSSSCT00000076047	0.00317911	0.00575288	0.00650096	0.0899791	0.0895866	0.158123	-4.45161	8.51683e-05	down	yes
chr14	49050166	49122335	+	ENSSSCG00000024860	ENSSSCG00000024860	ENSSSCT00000045870;ENSSSCT00000052684	0.0347146	0	0.0112745	0.234813	0.208035	0.169527	-3.73505	0.0124698	down	yes
chr7	24020570	24041322	+	ENSSSCG00000024914	ENSSSCG00000024914	ENSSSCT00000039670;ENSSSCT00000075286;ENSSSCT00000001564	0.138083	0.138927	0.0429212	2.74844	0.285032	2.16565	-4.02244	0.000125216	down	yes
chr17	16028700	16029101	+	ENSSSCG00000025527	ENSSSCG00000025527	ENSSSCT00000027232	0.381104	1.93417	0.296919	2.99621	8.83108	12.7964	-3.23671	0.0113951	down	yes
chr3	39184388	39213292	-	ENSSSCG00000026248	ENSSSCG00000026248	ENSSSCT00000022821;ENSSSCT00000090413;ENSSSCT00000082827	0.498453	0.409146	0.304837	1.24159	3.40742	3.97804	-2.83096	0.000152831	down	yes
chr3	72190972	72197360	+	ENSSSCG00000026446	ENSSSCG00000026446	ENSSSCT00000025763	4.68445	5.3311	2.33779	7.70158	13.1107	36.3315	-2.2097	0.0130426	down	yes
chr12	25441224	25449271	-	ENSSSCG00000026701	ENSSSCG00000026701	ENSSSCT00000028456;ENSSSCT00000074110;ENSSSCT00000068833	7.84159	7.16116	6.97409	2.68752	4.50663	2.38004	1.19876	6.67891e-05	up	yes
chr13	79304687	79386952	-	ENSSSCG00000026746	ENSSSCG00000026746	ENSSSCT00000023265;ENSSSCT00000048320;ENSSSCT00000079188;ENSSSCT00000061029	0.156898	0.20734	0.0957635	0.436754	0.723416	0.726945	-2.03647	0.0462406	down	yes
chr3	40002006	40002140	+	ENSSSCG00000026828	ENSSSCG00000026828	ENSSSCT00000028579	0.890859	0.923997	0.472078	3.65467	5.9466	5.64317	-2.7368	0.0434593	down	yes
chr11	64089153	64309836	-	ENSSSCG00000026996	ENSSSCG00000026996	ENSSSCT00000052513;ENSSSCT00000037963	4.19125	2.22239	3.12801	0.337335	0.660492	0.531695	2.64116	1.50798e-11	up	yes
chr14	42179813	42197378	+	ENSSSCG00000027124	ENSSSCG00000027124	ENSSSCT00000028880	0.466353	0.251568	0.17576	0.917606	2.21753	4.1138	-3.01994	0.00342699	down	yes
chr6	85593936	85594009	-	ENSSSCG00000027280	ENSSSCG00000027280	ENSSSCT00000029029	1.07762	1.5411	2.287	12.3324	14.252	12.466	-2.9928	0.0211234	down	yes
chr13	52347849	52974261	-	ENSSSCG00000027675	ENSSSCG00000027675	ENSSSCT00000022793;ENSSSCT00000053905;ENSSSCT00000012602;ENSSSCT00000053409	1.13913	1.38119	1.15417	11.6031	2.3622	2.59825	-2.1724	0.0291252	down	yes
chr7	34068806	34183528	-	ENSSSCG00000027778	ENSSSCG00000027778	ENSSSCT00000029888	49.583	48.8387	55.7998	15.9365	15.8254	15.3937	1.7095	8.98597e-09	up	yes
chr3	9819107	9847103	-	ENSSSCG00000027890	ENSSSCG00000027890	ENSSSCT00000024358;ENSSSCT00000066004;ENSSSCT00000048257;ENSSSCT00000058050;ENSSSCT00000072941	6.00366	5.80762	4.62319	1.12835	1.68405	1.17788	2.04217	1.25995e-10	up	yes
chr2	61819847	62071060	-	ENSSSCG00000027903	ENSSSCG00000027903	ENSSSCT00000056659;ENSSSCT00000076670	0.270894	0.421667	0.421259	2.63364	0.888818	2.34386	-2.39694	0.00532157	down	yes
chr4	115206006	115226515	-	ENSSSCG00000028277	ENSSSCG00000028277	ENSSSCT00000025528	19.8262	22.6883	16.0517	6.95287	4.17495	6.77235	1.7101	8.98597e-09	up	yes
chr9	64031854	64037769	+	ENSSSCG00000028322	ENSSSCG00000028322	ENSSSCT00000028661	297.358	61.4393	226.207	47.4292	55.7306	6.91442	2.40997	0.000450968	up	yes
chr17	33566269	33611603	-	ENSSSCG00000028461	ENSSSCG00000028461	ENSSSCT00000049590;ENSSSCT00000029239;ENSSSCT00000036670;ENSSSCT00000027106	0.425036	0.687748	0.346003	1.29739	2.51603	2.73054	-2.16539	0.00784537	down	yes
chr6	68488263	68534004	+	ENSSSCG00000028572	ENSSSCG00000028572	ENSSSCT00000027190	1.1528	1.60152	0.870284	0.438067	0.69803	0.244564	1.39246	0.00147768	up	yes
chr9	68025626	68117877	+	ENSSSCG00000028674	ENSSSCG00000028674	ENSSSCT00000081418;ENSSSCT00000074328	0	0	0.00562619	0.143983	0.165714	0.151027	-6.3556	4.93844e-06	down	yes
chr6	47627056	47639437	-	ENSSSCG00000028943	ENSSSCG00000028943	ENSSSCT00000045996;ENSSSCT00000028591	11.3841	9.88438	8.23912	71.8473	48.5732	29.6553	-2.34653	0.00045592	down	yes
chr9	45451477	45479773	-	ENSSSCG00000029199	ENSSSCG00000029199	ENSSSCT00000025729;ENSSSCT00000060640	59.4978	54.7417	54.1112	1.93253	16.3383	7.24789	2.72184	1.47309e-06	up	yes
chr1	274125666	274132944	-	ENSSSCG00000029414	ENSSSCG00000029414	ENSSSCT00000070246;ENSSSCT00000086207;ENSSSCT00000084827	0	0	0.0115956	0.201495	0.285888	0.100488	-5.66385	0.000602336	down	yes
chr9	127464119	127481735	+	ENSSSCG00000029449	ENSSSCG00000029449	ENSSSCT00000031330	0	0.128319	0.125965	1.18509	3.04602	6.02152	-5.33341	5.35711e-05	down	yes
chr6	107002166	107002250	-	ENSSSCG00000029537	ENSSSCG00000029537	ENSSSCT00000031380	1.87378	4.17099	5.81762	35.9241	45.0165	15.6586	-3.02562	0.0112251	down	yes
chr6	18645059	18646033	+	ENSSSCG00000030300	ENSSSCG00000030300	ENSSSCT00000029059	7.07591	3.31532	4.67617	236.671	4.72104	16.0929	-4.09498	0.00489763	down	yes
chr6	54263576	54268293	-	ENSSSCG00000031086	ENSSSCG00000031086	ENSSSCT00000053394	0.018365	0.136324	0	0.368666	1.57824	0.408918	-3.92879	0.0141148	down	yes
chr2	64718582	64752181	-	ENSSSCG00000031299	ENSSSCG00000031299	ENSSSCT00000082931;ENSSSCT00000073323;ENSSSCT00000077000;ENSSSCT00000047724;ENSSSCT00000040638	19.6513	18.876	21.7435	5.9123	8.81804	3.98592	1.68717	1.54861e-06	up	yes
X	84247726	84251350	+	ENSSSCG00000031556	ENSSSCG00000031556	ENSSSCT00000044628	0	0	0	0.16435	0.457322	1.00567	-inf	1.37153e-07	down	yes
chr17	10751646	10783412	-	ENSSSCG00000031608	ENSSSCG00000031608	ENSSSCT00000053171	164.342	150.228	161.145	37.4348	86.8797	47.1444	1.47224	2.09888e-05	up	yes
chr4	129905327	130242358	+	ENSSSCG00000031738	ENSSSCG00000031738	ENSSSCT00000066185	0.059918	0.018141	0.034676	0.938244	0.170781	0.910246	-4.16283	0.000358324	down	yes
chr6	153685682	153687656	+	ENSSSCG00000031912	ENSSSCG00000031912	ENSSSCT00000057200	121.791	71.0049	103.858	46.3923	59.5603	31.2441	1.11254	0.000498598	up	yes
chr6	61836743	61907826	+	ENSSSCG00000032196	ENSSSCG00000032196	ENSSSCT00000041476;ENSSSCT00000070740	0.137776	0.22859	0.13879	0.817738	0.692328	0.862733	-2.23179	0.0214683	down	yes
chr2	150561304	150578201	+	ENSSSCG00000032383	ENSSSCG00000032383	ENSSSCT00000065818	0.085731	0.019301	0.049283	0.383298	0.884822	0.309948	-3.35421	0.0115786	down	yes
chr2	127137	135912	-	ENSSSCG00000032436	ENSSSCG00000032436	ENSSSCT00000056915	1.32901	2.88937	1.03244	9.60943	6.50601	4.62733	-1.982	0.0334548	down	yes
chr3	41095242	41096700	+	ENSSSCG00000032501	ENSSSCG00000032501	ENSSSCT00000051911	18.5933	14.3691	23.7262	3.62286	8.16915	7.89338	1.52594	1.20106e-05	up	yes
chr15	121451429	121474363	+	ENSSSCG00000032522	ENSSSCG00000032522	ENSSSCT00000056213;ENSSSCT00000046472	16.071	14.605	15.8654	8.85399	7.95371	5.18122	1.08174	0.00016095	up	yes
chr3	4825986	4850934	+	ENSSSCG00000032626	ENSSSCG00000032626	ENSSSCT00000060546	19.1859	22.3351	20.9671	6.5	5.41678	3.93822	1.97864	2.00849e-09	up	yes
chr17	61698255	61747756	-	ENSSSCG00000032761	ENSSSCG00000032761	ENSSSCT00000063881	1.12877	1.49844	1.16541	9.24848	2.30693	4.60333	-2.09105	0.0120475	down	yes
chr2	77753813	77759983	-	ENSSSCG00000032810	ENSSSCG00000032810	ENSSSCT00000065178;ENSSSCT00000091331	1.10465	2.04649	0.909958	0.058631	0.438522	0.514972	2.00448	0.00578008	up	yes
chr14	63125140	63152845	-	ENSSSCG00000032953	ENSSSCG00000032953	ENSSSCT00000042448	3.25985	0.889026	2.72826	35.3201	6.17311	9.44939	-2.88899	0.0119345	down	yes
chr6	56998717	57021414	+	ENSSSCG00000032978	ENSSSCG00000032978	ENSSSCT00000052214;ENSSSCT00000058425	1.75576	4.1935	3.06574	1.62912	0.785679	1.31738	1.27231	0.000819062	up	yes
chr4	86919184	86929920	+	ENSSSCG00000033029	ENSSSCG00000033029	ENSSSCT00000044673;ENSSSCT00000072519	4.71908	3.5328	3.40674	0	0.0529628	0.0358037	7.03717	6.48421e-27	up	yes
chr7	76085608	76097953	+	ENSSSCG00000033178	ENSSSCG00000033178	ENSSSCT00000044103	0.044821	0.224446	0.096432	0.942371	0.883946	2.73242	-3.63991	0.00185538	down	yes
chr14	55653034	55726404	+	ENSSSCG00000033307	ENSSSCG00000033307	ENSSSCT00000049488	0.135618	0.192187	0.155729	0	0.017325	0.03832	3.11929	0.000605664	up	yes
chr14	141265486	141270145	-	ENSSSCG00000033363	ENSSSCG00000033363	ENSSSCT00000054100	0.037191	0.063601	0.043008	0.348487	0.32883	0.582517	-3.1311	0.0097296	down	yes
chr14	43057893	43189763	+	ENSSSCG00000033385	ENSSSCG00000033385	ENSSSCT00000063422;ENSSSCT00000049132;ENSSSCT00000054807	9.29656	10.4014	11.6671	5.40025	1.51697	0.708247	2.04026	0.000281351	up	yes
chr12	39590653	39595657	+	ENSSSCG00000033457	ENSSSCG00000033457	ENSSSCT00000057909	0.086915	0.303156	0.092734	0.764267	3.4784	2.94118	-3.89524	0.000563627	down	yes
chr14	89913414	89917696	+	ENSSSCG00000033489	ENSSSCG00000033489	ENSSSCT00000045573	10.0686	5.55891	15.0276	2.75437	4.22315	0.349096	2.06491	0.00136277	up	yes
chr7	20773608	20773919	+	ENSSSCG00000033566	ENSSSCG00000033566	ENSSSCT00000030537	1.64675	0.317513	0.976918	19.4945	9.65349	13.625	-3.86223	0.000266561	down	yes
chr12	61514310	61563818	+	ENSSSCG00000033707	ENSSSCG00000033707	ENSSSCT00000067579;ENSSSCT00000065517;ENSSSCT00000084335	0.0441549	0.0549039	0.0313496	0.881402	0.125674	0.328649	-3.35651	0.00332696	down	yes
Y	6985179	6996329	-	ENSSSCG00000033858	ENSSSCG00000033858	ENSSSCT00000044015;ENSSSCT00000060483	6.97096	7.97152	6.71388	1.96478	4.00608	4.50906	1.04716	0.000159618	up	yes
chr6	47419157	47419218	-	ENSSSCG00000034389	ENSSSCG00000034389	ENSSSCT00000061468	204.035	182.304	206.227	108.943	95.7289	42.9695	1.25872	0.000554699	up	yes
chr5	19212905	19215984	+	ENSSSCG00000034474	ENSSSCG00000034474	ENSSSCT00000049517	11.0441	11.292	8.12093	7.59718	1.20518	2.71374	1.40312	0.00385745	up	yes
chr12	61506577	61507870	+	ENSSSCG00000034773	ENSSSCG00000034773	ENSSSCT00000039209	48.7158	43.3664	44.554	25.5956	14.6133	13.6533	1.343	1.27679e-05	up	yes
chr13	131127735	131134919	-	ENSSSCG00000034990	ENSSSCG00000034990	ENSSSCT00000081877;ENSSSCT00000070177;ENSSSCT00000087036;ENSSSCT00000059401;ENSSSCT00000068134	0.711928	0.732513	0.558917	1.92878	2.78071	3.24214	-1.98883	0.0163568	down	yes
chr14	77651967	77677707	-	ENSSSCG00000035105	ENSSSCG00000035105	ENSSSCT00000065252;ENSSSCT00000053525;ENSSSCT00000077723;ENSSSCT00000091267	14.4426	19.1249	14.0816	6.19018	7.09159	9.47418	1.06621	4.055e-05	up	yes
chr2	1469132	1496442	-	ENSSSCG00000035293	ENSSSCG00000035293	ENSSSCT00000048823;ENSSSCT00000049151;ENSSSCT00000050620;ENSSSCT00000039341;ENSSSCT00000050274;ENSSSCT00000057550	4.3073	4.50976	2.73104	86.9049	85.4955	93.7311	-4.52641	6.60293e-20	down	yes
chr6	51572627	51589426	-	ENSSSCG00000035374	ENSSSCG00000035374	ENSSSCT00000042129	0.084518	0	0.093359	0.418497	1.14518	0.809025	-3.73758	0.0130426	down	yes
chr2	13632848	13695936	+	ENSSSCG00000035585	ENSSSCG00000035585	ENSSSCT00000054154	0.876594	1.34177	1.10036	6.508	1.7162	4.23961	-1.90905	0.0512898	down	yes
X	122592936	122599493	+	ENSSSCG00000035908	ENSSSCG00000035908	ENSSSCT00000054671	0.138116	0.147805	0.126207	1.23478	3.21939	6.82985	-4.77504	8.10589e-09	down	yes
chr14	22412935	22437470	+	ENSSSCG00000035929	ENSSSCG00000035929	ENSSSCT00000073211;ENSSSCT00000038699;ENSSSCT00000049849	0	0	0	0	0.314516	0.206909	-inf	0.000513131	down	yes
chr3	57214258	57323512	+	ENSSSCG00000036224	ENSSSCG00000036224	ENSSSCT00000008984;ENSSSCT00000049445	2.4314	2.28573	2.61479	0.135548	0.0772186	0.0454718	4.82741	3.10524e-23	up	yes
chr4	115172036	115188012	-	ENSSSCG00000036331	ENSSSCG00000036331	ENSSSCT00000007507	16.1092	21.5465	18.9581	9.2507	2.7468	4.98473	1.73713	4.32599e-06	up	yes
chr13	196801998	196852637	+	ENSSSCG00000036556	ENSSSCG00000036556	ENSSSCT00000048290;ENSSSCT00000045374;ENSSSCT00000046789	0.475421	0.695305	0.472572	1.71401	2.09415	9.60998	-3.02952	0.00100815	down	yes
chr10	23628979	23660631	+	ENSSSCG00000036948	ENSSSCG00000036948	ENSSSCT00000024086	639.661	432.969	543.317	75.9788	2.81909	5.16058	4.26656	2.23242e-05	up	yes
chr5	13116822	13117506	-	ENSSSCG00000036971	ENSSSCG00000036971	ENSSSCT00000062554	0.325043	0	0	1.39715	2.31878	4.04168	-4.57691	0.00541738	down	yes
chr6	59678268	59684286	-	ENSSSCG00000037140	ENSSSCG00000037140	ENSSSCT00000056229	0	0.081111	0.014088	0.272254	2.47094	2.62099	-5.81627	3.42958e-05	down	yes
chr6	61769740	61778329	-	ENSSSCG00000037257	ENSSSCG00000037257	ENSSSCT00000056364	0.071706	0.020632	0	0.246742	0.341954	0.567517	-3.64634	0.0181683	down	yes
chr17	62397327	62418560	+	ENSSSCG00000037260	ENSSSCG00000037260	ENSSSCT00000044161;ENSSSCT00000059903	0.0482538	0.0765411	0.0710197	0.290125	0.529097	0.307443	-2.5245	0.0375984	down	yes
X	124155658	124173563	+	ENSSSCG00000037520	ENSSSCG00000037520	ENSSSCT00000055372	0.464722	0.589669	0.473852	1.81961	1.52488	2.61323	-1.96288	0.00962199	down	yes
chr4	110378017	110486771	-	ENSSSCG00000037808	ENSSSCG00000037808	ENSSSCT00000081584;ENSSSCT00000086895;ENSSSCT00000072521;ENSSSCT00000070715;ENSSSCT00000074128;ENSSSCT00000040600;ENSSSCT00000047907;ENSSSCT00000067633;ENSSSCT00000045665	8.18287	5.30803	4.93077	0.23936	1.69718	0.473719	2.93414	5.80941e-07	up	yes
chr6	4598753	4641455	-	ENSSSCG00000038048	ENSSSCG00000038048	ENSSSCT00000050940	3.89084	1.34632	0	0	0.169003	0.189877	3.86721	0.0210497	up	yes
chr12	53647576	53781557	-	ENSSSCG00000038144	ENSSSCG00000038144	ENSSSCT00000019573;ENSSSCT00000090217;ENSSSCT00000054903;ENSSSCT00000081482;ENSSSCT00000053451	0.653154	1.23888	0.659204	7.02473	3.86026	12.3968	-3.18993	5.71939e-07	down	yes
chr10	66433252	66436882	-	ENSSSCG00000038429	ENSSSCG00000038429	ENSSSCT00000050094;ENSSSCT00000070569;ENSSSCT00000070271	0.651545	0.462809	0.914033	34.3886	7.05505	11.4678	-4.70518	5.28299e-09	down	yes
chr6	128005555	128029472	+	ENSSSCG00000038475	ENSSSCG00000038475	ENSSSCT00000053793;ENSSSCT00000044916	6.57161	11.5659	9.48586	1.74145	2.36151	0.678352	2.53041	1.56832e-08	up	yes
chr9	135025439	135078913	-	ENSSSCG00000038506	ENSSSCG00000038506	ENSSSCT00000053371;ENSSSCT00000062201;ENSSSCT00000063618;ENSSSCT00000054278;ENSSSCT00000044997	2.66049	3.04431	2.66055	12.6361	4.53596	16.4887	-2.00857	0.0132763	down	yes
chr15	84399015	84416223	-	ENSSSCG00000038561	ENSSSCG00000038561	ENSSSCT00000065859	5.6342	5.71758	8.11031	2.01098	2.47557	1.66742	1.66108	1.56745e-07	up	yes
chr5	19221760	19225846	+	ENSSSCG00000038644	ENSSSCG00000038644	ENSSSCT00000061015	11.9485	12.3262	12.4975	2.02148	1.37822	1.49862	2.90826	3.81278e-17	up	yes
chr5	19265081	19268257	+	ENSSSCG00000038993	ENSSSCG00000038993	ENSSSCT00000061543	0.041821	0.141897	0.096884	0.48089	1.84465	2.48624	-4.09997	0.00022822	down	yes
chr17	62611903	62634972	+	ENSSSCG00000039160	ENSSSCG00000039160	ENSSSCT00000088719;ENSSSCT00000040730;ENSSSCT00000062832;ENSSSCT00000054429;ENSSSCT00000068776	0.439949	0.696357	0.322507	3.13933	1.40024	1.43992	-2.03523	0.0264619	down	yes
chr5	8749103	8762002	-	ENSSSCG00000039538	ENSSSCG00000039538	ENSSSCT00000037409	1.6437	1.75087	1.84361	2.97832	5.72497	10.4377	-1.86953	0.0436345	down	yes
chr2	102425580	102437858	-	ENSSSCG00000039731	ENSSSCG00000039731	ENSSSCT00000051052	7.56082	5.89043	4.74778	27.5341	38.0952	42.3235	-2.56847	4.0927e-06	down	yes
chr1	218676232	218944664	+	ENSSSCG00000039823	ENSSSCG00000039823	ENSSSCT00000055417	0.79273	0.1165	0.441228	0.118971	0	0.022566	3.2542	0.00561015	up	yes
chr13	134588333	134647965	+	ENSSSCG00000040273	ENSSSCG00000040273	ENSSSCT00000044369;ENSSSCT00000050162	34.8952	34.5924	32.8479	77.7217	97.4529	161.128	-1.71645	0.0313251	down	yes
chr14	72558856	72942662	+	ENSSSCG00000040498	ENSSSCG00000040498	ENSSSCT00000058169	0.00671278	0.0131975	0.0346937	0.154018	0.187787	0.131496	-3.11568	0.0364097	down	yes
chr2	67879543	67907869	-	ENSSSCG00000040763	ENSSSCG00000040763	ENSSSCT00000080374;ENSSSCT00000038017;ENSSSCT00000059042;ENSSSCT00000041592	0.04277	0.0805024	0.0386	0.215731	0.288078	0.376152	-2.44258	0.0468839	down	yes
chr2	150769934	150777874	-	ENSSSCG00000041032	ENSSSCG00000041032	ENSSSCT00000089514;ENSSSCT00000089365;ENSSSCT00000068307	0.0538191	0.0300413	0.027732	1.19427	3.07717	1.71486	-5.74535	5.62513e-14	down	yes
chr6	71167002	71174895	-	ENSSSCG00000041075	ENSSSCG00000041075	ENSSSCT00000089306	1.71946	1.05981	0.072353	0.077506	0	0.28228	2.98657	0.0131026	up	yes
chr10	12537689	12552991	+	ENSSSCG00000041187	ENSSSCG00000041187	ENSSSCT00000078040;ENSSSCT00000082437	0.498414	0.271266	0.181365	0.043641	0.11939	0.0820817	1.95607	0.00762571	up	yes
chr13	9844341	9918869	+	ENSSSCG00000041218	ENSSSCG00000041218	ENSSSCT00000091609;ENSSSCT00000079809;ENSSSCT00000083842;ENSSSCT00000067145	0.366841	0.648569	0.341418	0	0.187058	0	2.85868	0.0312734	up	yes
chr14	125117949	125124085	-	ENSSSCG00000041274	ENSSSCG00000041274	ENSSSCT00000076793	0.240804	0.167188	0.263578	0.022191	0.04881	0	3.24163	0.000478972	up	yes
chr13	198730179	198750676	+	ENSSSCG00000041276	ENSSSCG00000041276	ENSSSCT00000069820	0	0.005192	0	0.276196	0.185404	0.030682	-6.56705	0.00018717	down	yes
chr9	122612508	122633357	-	ENSSSCG00000041310	ENSSSCG00000041310	ENSSSCT00000089844	2.32497	0.354678	2.02054	0.174062	0.202193	0.239967	2.9312	2.24841e-05	up	yes
chr13	23867479	23868754	+	ENSSSCG00000041387	ENSSSCG00000041387	ENSSSCT00000072673	61.034	7.42387	76.841	3.16332	6.99573	4.33852	3.32514	5.57492e-07	up	yes
chr6	85533589	85538276	+	ENSSSCG00000041401	ENSSSCG00000041401	ENSSSCT00000084868	1.5744	0.933268	2.12521	8.04996	5.82603	14.9927	-2.63952	0.000673939	down	yes
chr15	81446643	81693786	-	ENSSSCG00000041478	ENSSSCG00000041478	ENSSSCT00000082462;ENSSSCT00000088180;ENSSSCT00000080377;ENSSSCT00000086962	1.91219	2.19045	1.56271	0.366764	0.617392	0.158407	2.30989	2.46977e-05	up	yes
chr6	69599362	69603622	-	ENSSSCG00000041487	ENSSSCG00000041487	ENSSSCT00000072943	0.155726	0.077879	0.162068	2.11537	1.32569	0.604464	-3.35394	0.00116406	down	yes
chr9	42103206	42118769	+	ENSSSCG00000041499	ENSSSCG00000041499	ENSSSCT00000070516	0.03953	0.042002	0	0.040313	0.342354	0.652638	-3.66655	0.0341406	down	yes
chr6	43503816	43510218	+	ENSSSCG00000041536	ENSSSCG00000041536	ENSSSCT00000077773;ENSSSCT00000086222	0	0.0898097	0	0.558546	0.595962	0.374909	-4.08997	0.00806327	down	yes
chr9	85012018	85020122	+	ENSSSCG00000041560	ENSSSCG00000041560	ENSSSCT00000078028	0.027469	0.072325	0	1.32813	0.628358	0.824408	-4.80045	0.000124895	down	yes
chr6	47364204	47365915	-	ENSSSCG00000041601	ENSSSCG00000041601	ENSSSCT00000073100	4.0007	2.56754	4.70483	2.0184	1.11252	0.293217	1.71907	0.0171414	up	yes
X	47781723	47854799	-	ENSSSCG00000041777	ENSSSCG00000041777	ENSSSCT00000073471	1.75302	3.26512	1.93301	0.554013	0.628989	0.441341	2.09739	1.3077e-08	up	yes
chr15	25077591	25086943	-	ENSSSCG00000041958	ENSSSCG00000041958	ENSSSCT00000088330	0.076439	0.182805	0.041992	0.392273	0.958987	1.00487	-2.96746	0.00201976	down	yes
chr8	112229431	112232191	-	ENSSSCG00000042004	ENSSSCG00000042004	ENSSSCT00000080951	2.18713	2.213	1.84003	0.484506	1.17445	0.664227	1.42548	0.000844009	up	yes
chr10	66401649	66439981	+	ENSSSCG00000042043	ENSSSCG00000042043	ENSSSCT00000069592;ENSSSCT00000077793	0.105691	0.027202	0.111821	2.22209	0.329987	0.484141	-3.63311	0.00543112	down	yes
chr4	87194261	87246779	+	ENSSSCG00000042062	ENSSSCG00000042062	ENSSSCT00000072509;ENSSSCT00000066770;ENSSSCT00000068422	0.62236	0.720373	0.90584	0.249954	0.189527	0.149624	1.93241	0.000514076	up	yes
chr11	71174395	71192234	+	ENSSSCG00000042169	ENSSSCG00000042169	ENSSSCT00000052524	34.5318	18.7877	30.2328	1.45459	14.6507	10.8546	1.63187	0.00207783	up	yes
chr9	17223116	17249818	+	ENSSSCG00000042206	ENSSSCG00000042206	ENSSSCT00000071284;ENSSSCT00000076577;ENSSSCT00000088049	0.00447106	0.0209701	0	0.238399	0.238217	0.0871047	-4.46975	0.00142494	down	yes
chr3	26406607	26411601	+	ENSSSCG00000042386	ENSSSCG00000042386	ENSSSCT00000073632	2.13345	2.73656	1.81722	6.11294	6.96357	7.49564	-1.62121	0.0406454	down	yes
chr2	44745284	44746956	+	ENSSSCG00000042493	ENSSSCG00000042493	ENSSSCT00000074933	0.058988	0.06842	0	0.701036	0.569229	0.417967	-3.72799	0.00584694	down	yes
chr4	130215553	130297871	-	ENSSSCG00000042541	ENSSSCG00000042541	ENSSSCT00000074954;ENSSSCT00000087001;ENSSSCT00000083243	0.318611	0.113084	0.309832	0.166562	0.0455609	0.061558	1.43801	0.0181356	up	yes
chr8	134833125	134911391	-	ENSSSCG00000042575	ENSSSCG00000042575	ENSSSCT00000079436;ENSSSCT00000074561	0.0493297	0.0442507	0	0.116737	1.69691	1.17872	-4.99894	0.000883937	down	yes
chr4	130689025	130701683	-	ENSSSCG00000042787	ENSSSCG00000042787	ENSSSCT00000072772;ENSSSCT00000079495	0.140988	0.317597	0.132564	0.511796	1.22688	1.57357	-2.48622	0.0084588	down	yes
X	106397299	106399548	-	ENSSSCG00000042962	ENSSSCG00000042962	ENSSSCT00000085694	0.234088	0.191103	0.274292	4.46528	0.705609	0.318428	-2.97227	0.0495346	down	yes
chr6	47420686	47432279	+	ENSSSCG00000042985	ENSSSCG00000042985	ENSSSCT00000075763;ENSSSCT00000091322	30.491	27.3143	31.6102	17.9115	16.098	6.63471	1.13747	0.00100094	up	yes
chr2	144783900	144793365	-	ENSSSCG00000043029	ENSSSCG00000043029	ENSSSCT00000069612	0.145869	0.0355835	0.271263	0.0235132	0.0766454	0.0483208	1.60834	0.0440087	up	yes
chr7	4782798	4787019	+	ENSSSCG00000043207	ENSSSCG00000043207	ENSSSCT00000068027	0.097814	0.146858	0	0.312703	0.56469	2.22942	-3.66652	0.0253	down	yes
chr4	129967562	129988008	+	ENSSSCG00000043476	ENSSSCG00000043476	ENSSSCT00000080281	0	0	0	0.321162	0.018115	0.260512	-inf	3.71736e-06	down	yes
chr6	58020541	58032946	-	ENSSSCG00000043562	ENSSSCG00000043562	ENSSSCT00000087135	0.235299	0.048576	0.050744	0.288193	2.8685	2.68361	-4.12545	0.00278076	down	yes
X	59541361	59608655	-	ENSSSCG00000043604	ENSSSCG00000043604	ENSSSCT00000089613;ENSSSCT00000077976;ENSSSCT00000089220;ENSSSCT00000077915	0.271648	0.54956	0.288449	2.14896	1.12484	1.18672	-2.0071	0.0112107	down	yes
chr13	93052021	93053657	+	ENSSSCG00000043612	ENSSSCG00000043612	ENSSSCT00000090350	11.6943	14.4804	9.18154	0.869423	4.75039	4.86934	1.75307	0.000457665	up	yes
chr3	28817873	28820804	+	ENSSSCG00000043760	ENSSSCG00000043760	ENSSSCT00000082869	0.610834	1.4806	0.934139	0.127066	0	0	4.57356	2.57406e-05	up	yes
chr14	89890260	89919537	+	ENSSSCG00000043851	ENSSSCG00000043851	ENSSSCT00000053775;ENSSSCT00000073514	47.7491	46.3606	69.1057	24.9474	19.7673	10.3295	1.56811	2.57406e-05	up	yes
chr8	111256693	111264000	-	ENSSSCG00000043913	ENSSSCG00000043913	ENSSSCT00000090741	0.643129	0.66639	0.612979	0.057421	0.053214	0	4.1191	2.40348e-06	up	yes
chr17	32594234	32604508	+	ENSSSCG00000044004	ENSSSCG00000044004	ENSSSCT00000078756;ENSSSCT00000085804;ENSSSCT00000072747	0.604937	0.695134	0.584682	3.935	3.05038	1.96567	-2.24768	0.00171746	down	yes
chr2	46742685	46770348	+	ENSSSCG00000044088	ENSSSCG00000044088	ENSSSCT00000088971	1.32691	1.18744	5.18133	0.889888	1.2225	0.184805	1.74418	0.00723656	up	yes
chr12	808153	814703	+	ENSSSCG00000044226	ENSSSCG00000044226	ENSSSCT00000069885	0.099841	0.070935	0.07954	2.92049	2.38443	2.30146	-4.92539	9.51126e-16	down	yes
chr14	77930173	77935180	+	ENSSSCG00000044237	ENSSSCG00000044237	ENSSSCT00000083034;ENSSSCT00000083486	0.0646238	0.0588779	0.0430783	0.189174	0.696288	0.702429	-3.25283	0.0242202	down	yes
chr8	39603103	39605038	+	ENSSSCG00000044256	ENSSSCG00000044256	ENSSSCT00000081797	0.993537	1.10144	1.01909	2.94737	4.85951	6.26835	-2.17629	0.0396953	down	yes
chr1	229872030	229955700	-	ENSSSCG00000044318	ENSSSCG00000044318	ENSSSCT00000081955	2.07925	5.12288	2.20101	0.743108	1.30511	0.442058	1.91684	0.000708961	up	yes
chr10	23824184	23827391	-	ENSSSCG00000044397	ENSSSCG00000044397	ENSSSCT00000066501	1.19596	1.41802	0.563769	6.14474	13.6318	17.7735	-3.56274	8.16856e-08	down	yes
chr14	1446099	1453981	+	ENSSSCG00000044399	ENSSSCG00000044399	ENSSSCT00000086084	0.065253	0.029506	0.038676	0.588772	0.886174	1.46805	-4.46308	4.39333e-07	down	yes
chr6	1251032	1256025	+	ENSSSCG00000044446	ENSSSCG00000044446	ENSSSCT00000078237;ENSSSCT00000086814	0.0217363	0	0.012795	3.75061	0.27563	0.993152	-7.18346	9.34125e-07	down	yes
chr9	106295205	106300848	+	ENSSSCG00000044549	ENSSSCG00000044549	ENSSSCT00000067507	0.460379	0.072406	0.250081	0.087697	0	0	3.15817	0.017494	up	yes
chr3	41287994	41293934	+	ENSSSCG00000044588	ENSSSCG00000044588	ENSSSCT00000080047	0.430547	0.511515	0.657218	0.243132	0	0.214043	1.8066	0.0422169	up	yes
chr11	76858296	76888850	-	ENSSSCG00000044700	ENSSSCG00000044700	ENSSSCT00000080867	18.9607	29.131	15.0432	62.2427	97.922	101.288	-2.05004	0.00193679	down	yes
chr13	75843255	75845051	+	ENSSSCG00000044722	ENSSSCG00000044722	ENSSSCT00000080445	71.3717	50.2607	55.6489	0.632354	0.559215	0	7.21703	1.59382e-27	up	yes
chr1	30631026	30645089	-	ENSSSCG00000044729	ENSSSCG00000044729	ENSSSCT00000070101	0.45093	0.507552	1.98401	0.182562	0.055608	0	3.62698	0.00112221	up	yes
chr2	6490425	6509409	+	ENSSSCG00000044730	ENSSSCG00000044730	ENSSSCT00000089109	2.69206	2.02943	3.00885	1.0254	0.335843	0.353234	2.17276	0.000142251	up	yes
chr2	137416262	137427907	-	ENSSSCG00000044854	ENSSSCG00000044854	ENSSSCT00000070387;ENSSSCT00000083272;ENSSSCT00000075891	0.152972	0.00541122	0.236154	0.00770654	0	0	5.67793	0.000169757	up	yes
chr15	138826536	138830418	+	ENSSSCG00000044891	ENSSSCG00000044891	ENSSSCT00000087871;ENSSSCT00000074331	0	0	0	0.022763	0.317794	0.521121	-inf	2.87968e-05	down	yes
chr17	62715650	62730005	-	ENSSSCG00000044892	ENSSSCG00000044892	ENSSSCT00000073754;ENSSSCT00000067535	0.21125	0.529527	0.0912963	3.91471	3.00974	1.85213	-3.39888	9.08816e-05	down	yes
chr9	21761565	21846106	+	ENSSSCG00000044939	ENSSSCG00000044939	ENSSSCT00000089972;ENSSSCT00000089944;ENSSSCT00000090475;ENSSSCT00000077202;ENSSSCT00000068348	0.212332	0.267502	0.253292	0.0793231	0.061292	0	2.38231	0.0124067	up	yes
chr5	14030331	14100627	+	ENSSSCG00000045128	ENSSSCG00000045128	ENSSSCT00000091501;ENSSSCT00000086935	0.0461716	0.0702386	0	0.0956349	0.401727	0.632714	-3.27913	0.0491365	down	yes
chr6	166945389	166957170	-	ENSSSCG00000045223	ENSSSCG00000045223	ENSSSCT00000075854	0.40504	1.13119	0.490208	0.291002	0.169238	0.127301	1.78619	0.00183285	up	yes
chr12	18633297	18640216	-	ENSSSCG00000045297	ENSSSCG00000045297	ENSSSCT00000072056;ENSSSCT00000079872	0.0249188	0.00540583	0.00578797	0.192634	0.173507	0.236187	-4.05997	0.00167379	down	yes
chr6	37572029	37581229	-	ENSSSCG00000045362	ENSSSCG00000045362	ENSSSCT00000090827	0	0.016909	0	0.146393	0.163235	0.03787	-4.36114	0.00810447	down	yes
chr14	7360035	7371718	-	ENSSSCG00000045477	ENSSSCG00000045477	ENSSSCT00000090395;ENSSSCT00000087615;ENSSSCT00000072560;ENSSSCT00000075649	0.205719	0.0931096	0.0862525	1.25065	0.517578	0.664139	-2.65913	0.0100778	down	yes
chr1	30776427	30802130	+	ENSSSCG00000045624	ENSSSCG00000045624	ENSSSCT00000073142	9.12425	10.3184	13.371	0.138084	0.203117	0.059029	6.35733	9.00717e-32	up	yes
chr14	56601786	56609225	+	ENSSSCG00000045649	ENSSSCG00000045649	ENSSSCT00000075669;ENSSSCT00000071776	0.101655	0.0993803	0.17262	1.62296	1.05805	1.02919	-3.31171	0.000131865	down	yes
chr13	65755717	65759734	-	ENSSSCG00000045679	ENSSSCG00000045679	ENSSSCT00000085401	0.097951	0.169885	0.094293	1.04818	0.597238	1.02331	-2.88158	0.00640245	down	yes
X	43814758	43816590	+	ENSSSCG00000045831	ENSSSCG00000045831	ENSSSCT00000082508	0.136349	0.209727	0.293044	0.899669	1.71532	1.43464	-2.66363	0.0234846	down	yes
chr3	55056723	55064155	-	ENSSSCG00000045892	ENSSSCG00000045892	ENSSSCT00000083824	0.183345	0.212628	0.273146	1.13792	2.54504	2.72025	-3.25846	3.93869e-06	down	yes
chr9	121615914	121631287	+	ENSSSCG00000045919	ENSSSCG00000045919	ENSSSCT00000080764	0.83766	1.8926	2.12988	0.832027	0.708814	0.775698	1.06903	0.0476855	up	yes
chr15	124568435	124607929	+	ENSSSCG00000046102	ENSSSCG00000046102	ENSSSCT00000091091	1.03735	1.03431	0.486297	9.5987	8.4517	3.47283	-3.07283	4.14896e-06	down	yes
chr6	87960572	87968459	+	ENSSSCG00000046108	ENSSSCG00000046108	ENSSSCT00000091640;ENSSSCT00000082124;ENSSSCT00000068170;ENSSSCT00000089716	0	0.0972809	0	1.01628	1.52842	0.941595	-5.16339	0.000280863	down	yes
chr1	54633891	54639133	+	ENSSSCG00000046117	ENSSSCG00000046117	ENSSSCT00000075287	0.335047	0.659074	0.652216	0.070839	0.082926	0.162623	2.37949	0.00148149	up	yes
chr15	48939100	48962777	+	ENSSSCG00000046193	ENSSSCG00000046193	ENSSSCT00000080518	0.556306	0.634009	0.67375	3.00077	3.63177	12.3152	-3.3455	3.19247e-05	down	yes
chr14	121137330	121140326	-	ENSSSCG00000046292	ENSSSCG00000046292	ENSSSCT00000078371	2.06272	0.908053	0.444783	0	0.100267	0.036374	4.64366	5.37977e-06	up	yes
chr4	18410415	18414022	+	ENSSSCG00000046305	ENSSSCG00000046305	ENSSSCT00000073726	0.688754	0.269244	0.301751	0.074084	0	0.028099	3.62391	0.000174561	up	yes
chr12	59132517	59134631	-	ENSSSCG00000046461	ENSSSCG00000046461	ENSSSCT00000073899;ENSSSCT00000087125	5.19131	4.54544	5.40992	38.2955	16.0261	31.7612	-2.50672	0.000127343	down	yes
chr3	18234787	18260163	+	ENSSSCG00000046707	ENSSSCG00000046707	ENSSSCT00000053933	359.229	228.285	173.773	127.817	55.564	96.1623	1.44537	4.73302e-05	up	yes
chr3	25067705	25125977	+	ENSSSCG00000046747	ENSSSCG00000046747	ENSSSCT00000081830;ENSSSCT00000074793	0.0185329	0.0144605	0	0.238451	0.0852311	0.267362	-4.16302	0.00374127	down	yes
Y	7794563	7820903	+	ENSSSCG00000046749	ENSSSCG00000046749	ENSSSCT00000081760;ENSSSCT00000078401	0.387967	2.90763	0.875813	0.595561	0.321979	0.313928	1.76015	0.0029226	up	yes
chr9	135012288	135014175	+	ENSSSCG00000046791	ENSSSCG00000046791	ENSSSCT00000069096	0.46814	0.31728	2.25448	0.250045	0.280604	0.128005	2.20643	0.0104603	up	yes
chr6	47368492	47370759	+	ENSSSCG00000046809	ENSSSCG00000046809	ENSSSCT00000081663	27.9076	27.4627	30.0538	16.6179	9.35612	3.97035	1.51236	0.000224242	up	yes
chr15	81678597	81682805	+	ENSSSCG00000046877	ENSSSCG00000046877	ENSSSCT00000067235	0.563609	0.911194	0.128742	0.029219	0.17594	0.089954	2.44193	0.00464711	up	yes
chr6	68518884	68545438	+	ENSSSCG00000046937	ENSSSCG00000046937	ENSSSCT00000080384	1.11838	2.29174	0.563907	0.368158	0.868969	0.220041	1.44743	0.0444894	up	yes
chr8	3764912	3769144	-	ENSSSCG00000047072	ENSSSCG00000047072	ENSSSCT00000073536;ENSSSCT00000073892	2.29055	2.42279	1.76434	0	0.08457	0	6.25919	6.30973e-10	up	yes
chr1	264035033	264041661	-	ENSSSCG00000047129	ENSSSCG00000047129	ENSSSCT00000076844;ENSSSCT00000090083	5.90019	4.81102	6.82445	2.50344	0.788617	0.665719	2.14753	3.84843e-06	up	yes
chr8	87459588	87464685	-	ENSSSCG00000047367	ENSSSCG00000047367	ENSSSCT00000090674;ENSSSCT00000066975	35.6057	30.9429	34.6732	6.37704	3.99995	2.06191	3.02459	3.80478e-12	up	yes
chr7	121679563	121691199	-	ENSSSCG00000047414	ENSSSCG00000047414	ENSSSCT00000074083	0.121792	0.108856	0.190743	11.0786	4.43555	4.45329	-5.56634	5.63415e-12	down	yes
chr13	98357837	98363968	+	ENSSSCG00000047511	ENSSSCG00000047511	ENSSSCT00000087460	0.020325	0.042576	0.016418	0.207199	0.240258	0.245806	-3.12766	0.00696454	down	yes
chr17	31537473	31543701	+	ENSSSCG00000047677	ENSSSCG00000047677	ENSSSCT00000088297	0	0.037123	0	0.200562	0.13394	0.268695	-4.02224	0.0141148	down	yes
chr3	39837628	39843580	+	ENSSSCG00000047720	ENSSSCG00000047720	ENSSSCT00000085562	0.0349564	0	0	1.14084	0.653914	0.548856	-6.06704	1.07439e-05	down	yes
chr9	20270672	20288927	-	ENSSSCG00000047749	ENSSSCG00000047749	ENSSSCT00000069133	0.455056	0.594656	0.552519	0.355092	0.155506	0.207666	1.1575	0.0219055	up	yes
chr2	6488884	6490404	+	ENSSSCG00000047888	ENSSSCG00000047888	ENSSSCT00000089678	6.41489	4.54046	5.93939	1.89132	1.62041	0.574414	2.04777	2.29119e-05	up	yes
chr3	115218598	115458469	+	ENSSSCG00000047947	ENSSSCG00000047947	ENSSSCT00000083704;ENSSSCT00000071338;ENSSSCT00000088840	0.100422	0.104192	0.0876847	0.0400458	0.00380631	0	2.73672	0.010441	up	yes
chr17	58971185	58974450	-	ENSSSCG00000048041	ENSSSCG00000048041	ENSSSCT00000090197	0	0	0	0.28805	0.694491	0.534576	-inf	1.97518e-08	down	yes
chr12	61309258	61315990	-	ENSSSCG00000048095	ENSSSCG00000048095	ENSSSCT00000074940;ENSSSCT00000087681;ENSSSCT00000069261	0.23486	0.581866	0.208709	1.46164	1.033	1.98883	-2.12838	0.0241237	down	yes
chr6	47406141	47408261	-	ENSSSCG00000048162	ENSSSCG00000048162	ENSSSCT00000090239	7.08604	6.68714	10.3627	4.79102	3.07156	2.1152	1.27439	0.00325114	up	yes
X	45856347	45880201	+	ENSSSCG00000048190	ENSSSCG00000048190	ENSSSCT00000072778;ENSSSCT00000073616	0.0410563	0.0583174	0.0326377	0.124419	0.321621	0.540292	-2.90141	0.0448306	down	yes
chr6	100093453	100098582	+	ENSSSCG00000048215	ENSSSCG00000048215	ENSSSCT00000076052	0.151724	0.179213	0.06887	0.590178	0.517872	1.14021	-2.49143	0.031451	down	yes
X	45757038	45771036	+	ENSSSCG00000048462	ENSSSCG00000048462	ENSSSCT00000090834	0.015099	0.140611	0.035578	0.516796	0.277124	0.515058	-2.77462	0.0328168	down	yes
chr13	86256801	86275857	-	ENSSSCG00000048677	ENSSSCG00000048677	ENSSSCT00000079688	0.027683	0.063778	0.029972	0.462927	0.636213	0.046592	-3.23804	0.0286529	down	yes
chr16	78980087	78987766	-	ENSSSCG00000048696	ENSSSCG00000048696	ENSSSCT00000091434;ENSSSCT00000069776	0	0.0205308	0	0.176787	0.340353	0.856591	-6.06417	1.86766e-05	down	yes
chr10	56760315	56771882	+	ENSSSCG00000049085	ENSSSCG00000049085	ENSSSCT00000084186;ENSSSCT00000077252	1.21978	2.90578	1.39569	0.260418	0.469574	0.968491	1.70075	5.43551e-05	up	yes
chr16	76195370	76237488	-	ENSSSCG00000049253	ENSSSCG00000049253	ENSSSCT00000087731	0	0.041055	0.034934	0.170744	0.612244	0.107775	-3.55118	0.0303338	down	yes
chr12	61509376	61511372	-	ENSSSCG00000049350	ENSSSCG00000049350	ENSSSCT00000076291	1.05923	0.762891	1.34248	0.336217	0.138706	0.366381	1.91132	0.00186709	up	yes
chr5	9070437	9090458	+	ENSSSCG00000049407	ENSSSCG00000049407	ENSSSCT00000088196	7.08846	5.65762	7.1294	2.78179	2.13395	0.498595	1.87613	0.00011817	up	yes
chr2	145987336	145992830	+	ENSSSCG00000049519	ENSSSCG00000049519	ENSSSCT00000087018	0.080646	0.124663	0.090853	1.07393	0.523146	0.240808	-2.63359	0.0284837	down	yes
chr9	764935	773320	-	ENSSSCG00000049636	ENSSSCG00000049636	ENSSSCT00000075651	0.011228	0.012071	0.025102	0.212857	0.046213	1.26607	-4.97776	0.00120022	down	yes
chr6	149156613	149158061	+	ENSSSCG00000049788	ENSSSCG00000049788	ENSSSCT00000082368	0.05163	0.127633	0	1.92422	1.82252	0.746466	-4.6476	0.000675869	down	yes
chr13	32327809	32332319	+	ENSSSCG00000049797	ENSSSCG00000049797	ENSSSCT00000088399	0.036362	0.101193	0	0.447071	0.383554	0.838595	-3.60109	0.0119237	down	yes
chr9	106539530	106545053	-	ENSSSCG00000050093	ENSSSCG00000050093	ENSSSCT00000086274	0.781795	0.970411	0.724281	24.0186	3.91701	6.44228	-3.79511	2.72403e-06	down	yes
chr5	64129679	64133524	+	ENSSSCG00000050094	ENSSSCG00000050094	ENSSSCT00000045248	14.1941	14.48	23.8491	7.29775	6.09921	7.95725	1.29844	1.31354e-05	up	yes
chr5	34794970	34822395	-	ENSSSCG00000050137	ENSSSCG00000050137	ENSSSCT00000073202	0.0809004	0.127981	0.166543	5.15153	0.961073	1.31034	-4.3054	2.53705e-05	down	yes
chr4	490740	498081	-	ENSSSCG00000050178	ENSSSCG00000050178	ENSSSCT00000073050;ENSSSCT00000090068	0.640372	0.0723547	0.438491	0.106683	0.124854	0.0210219	2.18847	0.0160133	up	yes
chr2	1381841	1383790	+	ENSSSCG00000050209	ENSSSCG00000050209	ENSSSCT00000081374	3.09734	3.92507	0.811605	245.941	232.219	66.3994	-6.11919	3.34904e-14	down	yes
chr1	4253143	4262861	+	ENSSSCG00000050396	ENSSSCG00000050396	ENSSSCT00000090551	0.406037	0.440033	0.585625	0.063237	0.240508	0	2.23679	0.0309327	up	yes
chr16	74840212	74844385	-	ENSSSCG00000050440	ENSSSCG00000050440	ENSSSCT00000080913	0.16201	0.559881	0.21746	3.26316	4.25174	1.09983	-3.19707	0.00376807	down	yes
chr8	39607301	39610628	-	ENSSSCG00000050499	ENSSSCG00000050499	ENSSSCT00000083394	0.064258	0.101418	0	0.922351	0.597881	0.198633	-3.37502	0.028125	down	yes
chr9	123573761	123651542	-	ENSSSCG00000050502	ENSSSCG00000050502	ENSSSCT00000090509;ENSSSCT00000076626;ENSSSCT00000066845;ENSSSCT00000082800	0.0317276	0.0234892	0.085053	2.34115	0.597958	0.422437	-4.58285	2.66745e-05	down	yes
chr14	41697308	41713670	-	ENSSSCG00000050590	ENSSSCG00000050590	ENSSSCT00000086468	1.89131	1.50557	2.02966	11.0104	6.9071	7.4894	-2.22712	0.0199048	down	yes
chr7	98148964	98162741	-	ENSSSCG00000050616	ENSSSCG00000050616	ENSSSCT00000002642;ENSSSCT00000078864	2.71674	1.81613	1.59891	0.496925	0.439006	0.754459	1.85895	1.9835e-06	up	yes
chr15	131457551	131462939	-	ENSSSCG00000050640	ENSSSCG00000050640	ENSSSCT00000078187	0.269568	0.458794	0.398773	4.64138	1.20878	0.764964	-2.55311	0.0165934	down	yes
chr2	1381838	1384446	-	ENSSSCG00000050649	ENSSSCG00000050649	ENSSSCT00000078829;ENSSSCT00000081255;ENSSSCT00000084501	215.318	208.777	80.5215	5709.61	9204.44	4029.33	-5.23036	2.91111e-16	down	yes
chr1	27346610	27377708	+	ENSSSCG00000050757	ENSSSCG00000050757	ENSSSCT00000089784;ENSSSCT00000076987	0.307751	0.615986	0.309776	0.211862	0.0896036	0	2.03271	0.0428676	up	yes
chr9	49098669	49373356	-	ENSSSCG00000050772	ENSSSCG00000050772	ENSSSCT00000088640;ENSSSCT00000082572;ENSSSCT00000074576;ENSSSCT00000091235	0.314315	0.261985	0.324787	0.910741	1.08866	1.3728	-1.90395	0.0252326	down	yes
chr11	76341389	76356165	-	ENSSSCG00000050859	ENSSSCG00000050859	ENSSSCT00000074737;ENSSSCT00000068928;ENSSSCT00000074705;ENSSSCT00000071529	0.209982	0.334857	0.0341266	1.68099	1.06016	2.33637	-3.13257	0.000454555	down	yes
chr6	89322752	89331444	-	ENSSSCG00000050959	ENSSSCG00000050959	ENSSSCT00000087060;ENSSSCT00000067053;ENSSSCT00000075237	0.0340912	0.0204038	0.0320748	0.284347	0.26282	0.307288	-3.30307	0.00249081	down	yes
chr7	121793194	121834231	+	ENSSSCG00000050971	ENSSSCG00000050971	ENSSSCT00000079930;ENSSSCT00000075001;ENSSSCT00000067178;ENSSSCT00000068248	0.0143198	0.0237401	0.00964573	1.32694	0.807482	0.290351	-5.66754	6.81173e-09	down	yes
chr6	153685684	153687643	-	ENSSSCG00000051147	ENSSSCG00000051147	ENSSSCT00000090297	4.41034	1.81157	5.89347	1.60703	1.39657	1.78817	1.33821	0.00163676	up	yes
chr6	48274176	48305008	-	ENSSSCG00000051232	ENSSSCG00000051232	ENSSSCT00000074831;ENSSSCT00000068119	3.42714	3.36394	2.74738	1.15187	1.9722	1.15549	1.15629	0.0118793	up	yes
chr7	121656237	121691190	+	ENSSSCG00000051274	ENSSSCG00000051274	ENSSSCT00000046651;ENSSSCT00000069663;ENSSSCT00000075078;ENSSSCT00000079999;ENSSSCT00000079325	1.31174	2.43756	1.35983	98.4979	37.7435	36.716	-5.08119	6.54152e-15	down	yes
chr7	98219154	98220007	-	ENSSSCG00000051291	ENSSSCG00000051291	ENSSSCT00000075745	2.62606	3.12877	3.14994	1.02711	1.15671	1.18255	1.40338	0.00863041	up	yes
chr8	2285110	2296444	-	ENSSSCG00000051296	ENSSSCG00000051296	ENSSSCT00000083654;ENSSSCT00000081885	0	0.0151163	0	0.0251915	0.119843	0.371647	-5.0951	0.00357431	down	yes
chr13	75279375	75282021	-	ENSSSCG00000051313	ENSSSCG00000051313	ENSSSCT00000072199	0.59217	0.512308	0.291319	0.116025	0.201108	0.324771	1.12066	0.0495346	up	yes
chr15	88574847	88587671	-	ENSSSCG00000051333	ENSSSCG00000051333	ENSSSCT00000086984;ENSSSCT00000086776	0.110314	0.264411	0.0893937	0.0791382	0.0224794	0	2.19134	0.0390316	up	yes
chr5	77932626	77936332	-	ENSSSCG00000051400	ENSSSCG00000051400	ENSSSCT00000080624	4.16429	3.51442	4.01399	0.794073	0.045914	0.052527	3.71159	2.3242e-05	up	yes
chr2	150747069	150802215	+	ENSSSCG00000051426	ENSSSCG00000051426	ENSSSCT00000069778;ENSSSCT00000081564;ENSSSCT00000081451;ENSSSCT00000091306	0.102418	0.103347	0.00823161	0.490893	0.542792	0.23155	-2.56375	0.0488141	down	yes
chr16	6765683	6772728	+	ENSSSCG00000051524	ENSSSCG00000051524	ENSSSCT00000087231	0.58612	0.231735	0.191601	0	0	0	inf	1.2816e-10	up	yes
chr14	30862160	30867602	-	ENSSSCG00000051618	ENSSSCG00000051618	ENSSSCT00000067788	1.29309	1.69421	0.949555	5.19119	2.2679	7.33572	-1.90998	0.0406164	down	yes
chr7	32738909	32757377	+	ENSSSCG00000051635	ENSSSCG00000051635	ENSSSCT00000081116;ENSSSCT00000090137	0.298447	0.254399	0.30359	0	0.0670554	0.0241631	3.23095	0.000755848	up	yes
chr1	208915182	209169748	+	ENSSSCG00000051701	ENSSSCG00000051701	ENSSSCT00000069827;ENSSSCT00000071265	0.0722088	0.113156	0.033496	0.661649	0.986161	0.175201	-3.05824	0.0175437	down	yes
chr6	85842605	86029522	+	ENSSSCG00000003586	EPB41	ENSSSCT00000044788;ENSSSCT00000064363;ENSSSCT00000065249;ENSSSCT00000057769;ENSSSCT00000058921;ENSSSCT00000059361;ENSSSCT00000049714;ENSSSCT00000061820;ENSSSCT00000063540	12.552	11.9731	10.3279	5.30431	5.75868	4.83458	1.13248	1.76293e-05	up	yes
chr6	101420396	101671170	+	ENSSSCG00000003687	EPB41L3	ENSSSCT00000048903;ENSSSCT00000062655;ENSSSCT00000004085;ENSSSCT00000045386;ENSSSCT00000052265	0.126201	0.242149	0.182481	0.583383	1.36745	0.67582	-2.25354	0.0220661	down	yes
chr8	63285489	63604734	-	ENSSSCG00000008919	EPHA5	ENSSSCT00000009766;ENSSSCT00000062088;ENSSSCT00000087832	0.620126	1.20512	0.719146	0.023714	0	0.0330041	5.48737	3.73331e-14	up	yes
chr6	80649143	80843567	+	ENSSSCG00000003527	EPHB2	ENSSSCT00000028438;ENSSSCT00000003918	0.0488682	0.113377	0	0.270874	1.4675	0.34322	-3.68144	0.0208619	down	yes
chr13	122467588	122488293	+	ENSSSCG00000026516	EPHB3	ENSSSCT00000012897;ENSSSCT00000023583	0.0710053	0.0671963	0.108477	0.437767	0.296418	1.84231	-3.38471	0.00415289	down	yes
chr10	13735170	13773071	+	ENSSSCG00000010853	EPHX1	ENSSSCT00000011875	4.4246	1.27862	2.55037	17.138	15.2693	6.89204	-2.25141	0.014867	down	yes
chr13	21878012	21887041	+	ENSSSCG00000030247	EPM2AIP1	ENSSSCT00000045734	0.772615	0.882429	0.45891	3.03685	2.20944	3.20479	-1.99919	0.00681775	down	yes
chr5	56817606	57005114	+	ENSSSCG00000000600	EPS8	ENSSSCT00000000645;ENSSSCT00000057743	1.46267	1.94945	1.09971	3.94175	4.83721	4.91853	-1.60212	0.038704	down	yes
chr6	68669153	68682624	-	ENSSSCG00000035774	ERRFI1	ENSSSCT00000056925	3.79415	1.63974	3.20617	0.825797	1.67706	1.44291	1.13073	0.0097296	up	yes
chr7	99514168	99699011	+	ENSSSCG00000002388	ESRRB	ENSSSCT00000066216	0.423997	0.701664	0.233706	0.668394	1.86674	4.29263	-2.32848	0.0363709	down	yes
chr10	6712841	7030063	-	ENSSSCG00000010814	ESRRG	ENSSSCT00000060504;ENSSSCT00000011830	0.302226	0.135576	0.119123	3.45649	0.789084	2.05817	-3.50066	0.000454555	down	yes
chr6	58501808	58517580	+	ENSSSCG00000003229	ETFB	ENSSSCT00000003588;ENSSSCT00000087526;ENSSSCT00000067386	24.2377	24.6904	21.0582	64.4353	99.2519	58.5651	-1.66706	0.0295035	down	yes
chr8	47608689	47657436	+	ENSSSCG00000008877	ETFDH	ENSSSCT00000009718;ENSSSCT00000060783;ENSSSCT00000074119;ENSSSCT00000061970;ENSSSCT00000056106	18.3438	20.9019	16.5309	77.5052	65.1906	69.2385	-1.92589	0.00295282	down	yes
chr8	113363049	113384783	+	ENSSSCG00000009144	ETNPPL	ENSSSCT00000010013	6.15366	1.34773	10.1971	0.039855	0	0.046414	7.68057	1.49184e-16	up	yes
chr9	83320887	83418903	-	ENSSSCG00000024591	ETV1	ENSSSCT00000029225;ENSSSCT00000051948;ENSSSCT00000046137	0.0832691	0.269247	0.108646	0.695454	1.3229	0.266333	-2.30865	0.0546571	down	yes
chr12	19531505	19548303	+	ENSSSCG00000017379	ETV4	ENSSSCT00000018918;ENSSSCT00000083915;ENSSSCT00000086535	1.22012	1.57284	1.68571	9.40539	4.2635	4.0306	-1.98257	0.020898	down	yes
chr13	123873349	123930298	-	ENSSSCG00000023229	ETV5	ENSSSCT00000036978	1.21396	1.38142	2.22555	10.4882	5.529	3.19959	-1.99498	0.0339304	down	yes
chr14	104326911	104550642	+	ENSSSCG00000010473	EXOC6	ENSSSCT00000032502;ENSSSCT00000011461;ENSSSCT00000069161	0.430906	0.736807	0.500588	2.0935	2.22599	3.85798	-2.29328	0.000851247	down	yes
chr1	8403453	8452750	+	ENSSSCG00000004058	EZR	ENSSSCT00000004487	1.40506	2.1855	1.59444	5.13786	4.96642	6.36872	-1.66769	0.0304288	down	yes
chr4	122826992	122837672	+	ENSSSCG00000022447	F3	ENSSSCT00000027504;ENSSSCT00000062704	5.28056	2.64096	7.73201	2.38978	1.97422	2.3619	1.21869	0.00122456	up	yes
chr6	87942790	87951610	-	ENSSSCG00000036883	FABP3	ENSSSCT00000044750	66.6103	110.178	34.2588	390.717	891.293	1381.7	-3.6578	1.42526e-07	down	yes
chr4	55096404	55101897	+	ENSSSCG00000040681	FABP4	ENSSSCT00000064366	15.4342	18.2574	12.2584	163.639	224.711	122.813	-3.47565	2.31664e-10	down	yes
chr5	15779334	15812547	-	ENSSSCG00000000206	FAIM2	ENSSSCT00000000219;ENSSSCT00000088936	0.236957	0.272843	0.157079	0.0531811	0.0365713	0.0140978	2.68292	0.000602571	up	yes
chr1	268427704	268465789	-	ENSSSCG00000005631	FAM102A	ENSSSCT00000006192;ENSSSCT00000088201	0.458253	0.248445	0.232125	1.05386	0.874538	3.89199	-2.63219	0.0130033	down	yes
chr8	30114602	30274165	+	ENSSSCG00000008785	FAM114A1	ENSSSCT00000085553;ENSSSCT00000051161;ENSSSCT00000009611	0.41939	0.679986	0.298138	0.760584	3.01595	1.63794	-1.95396	0.052508	down	yes
chr8	130021641	130327729	+	ENSSSCG00000026196	FAM13A	ENSSSCT00000082222;ENSSSCT00000022397	1.30123	1.7355	2.17294	41.5251	6.60871	20.6405	-3.7226	3.59966e-06	down	yes
chr14	62565138	62925849	-	ENSSSCG00000010209	FAM13C	ENSSSCT00000048997;ENSSSCT00000049390;ENSSSCT00000042655;ENSSSCT00000011175	1.73916	1.69335	1.20004	4.99679	5.57042	5.82754	-1.82336	0.00557026	down	yes
chr6	88715794	88717269	+	ENSSSCG00000003616	FAM167B	ENSSSCT00000004011	2.09828	3.59598	2.49678	13.1593	10.2697	13.8951	-2.18799	0.00441379	down	yes
chr2	83852217	83927126	-	ENSSSCG00000014076	FAM169A	ENSSSCT00000028610;ENSSSCT00000042199	0.0131709	0.0356833	0	0.0682875	0.288661	2.13787	-5.67431	0.000719932	down	yes
chr8	12634367	12741488	-	ENSSSCG00000026232	FAM184B	ENSSSCT00000029582	5.25021	4.99516	4.28611	2.11451	3.56373	1.01124	1.11922	0.00189928	up	yes
chr17	59967164	59974710	+	ENSSSCG00000007531	FAM217B	ENSSSCT00000058004;ENSSSCT00000088520;ENSSSCT00000008262	1.47425	1.99975	1.15708	0.434866	0.755579	0.219196	1.71602	0.000169757	up	yes
chr6	78788138	78790616	+	ENSSSCG00000030706	FAM43B	ENSSSCT00000032584	1.42299	0.732337	0.294913	2.21386	2.16256	11.5717	-2.70239	0.0218115	down	yes
chr1	271242332	271258939	-	ENSSSCG00000028172	FAM78A	ENSSSCT00000023759	19.1939	24.5258	19.5631	2.50373	5.74315	2.62014	2.54186	1.11401e-10	up	yes
chr17	38646442	38651884	-	ENSSSCG00000028858	FAM83C	ENSSSCT00000024685	0.042876	0.048437	0.039704	0.214321	0.48088	0.450782	-3.12876	0.0150571	down	yes
chr4	891988	907522	+	ENSSSCG00000036964	FAM83H	ENSSSCT00000062117;ENSSSCT00000055572;ENSSSCT00000053534;ENSSSCT00000038280	0.280685	0.488097	0.57919	0.103888	0.0615651	0.0753861	2.48465	3.92684e-05	up	yes
chr6	47315354	47319487	+	ENSSSCG00000002959	FAM98C	ENSSSCT00000003282;ENSSSCT00000090569	7.27324	4.24415	8.3623	1.10228	2.19317	1.38997	2.08505	1.70248e-06	up	yes
chr17	8448760	8580715	+	ENSSSCG00000007000	FAT1	ENSSSCT00000007666	0.26925	0.406743	0.14042	1.1318	1.48062	0.843626	-2.08175	0.00750607	down	yes
chr16	68359307	68389965	+	ENSSSCG00000017068	FAXDC2	ENSSSCT00000043025	0.370038	0.586703	0.21837	3.10928	2.20889	2.04078	-2.6467	0.00205382	down	yes
chr12	5482338	5510024	+	ENSSSCG00000017197	FBF1	ENSSSCT00000043579;ENSSSCT00000018722	1.30269	1.51673	1.225	4.05443	11.112	11.6937	-2.73146	3.00107e-05	down	yes
chr6	74909720	74966965	+	ENSSSCG00000003465	FBLIM1	ENSSSCT00000057199;ENSSSCT00000055492;ENSSSCT00000039076;ENSSSCT00000062531	1.85341	1.81091	1.34469	8.46871	4.76312	3.60325	-1.74887	0.0302024	down	yes
chr5	3839501	3927183	-	ENSSSCG00000000010	FBLN1	ENSSSCT00000000011;ENSSSCT00000046398;ENSSSCT00000050278;ENSSSCT00000076272	1.21946	2.09929	1.04601	7.36079	6.29415	11.1964	-2.50935	3.22711e-05	down	yes
chr7	113423629	113522069	-	ENSSSCG00000002444	FBLN5	ENSSSCT00000002714;ENSSSCT00000088326	1.73096	2.36716	1.03822	5.68368	11.85	7.84728	-2.30494	0.000904849	down	yes
chr2	131152127	131370466	-	ENSSSCG00000014256	FBN2	ENSSSCT00000085839	0.0916607	0.0441276	0.0171722	0.649898	1.63216	1.24836	-4.52861	1.24229e-07	down	yes
chr2	112989145	113480210	-	ENSSSCG00000014190	FBXL17	ENSSSCT00000015504	15.7604	14.9782	17.4687	6.72085	9.02734	5.06371	1.21185	4.89643e-05	up	yes
chr16	26707463	26752042	+	ENSSSCG00000016865	FBXO4	ENSSSCT00000068663;ENSSSCT00000018368	0.198039	0.105759	0.103752	1.22606	0.592563	1.29258	-2.93242	0.00494837	down	yes
chr13	138881513	138905356	-	ENSSSCG00000011885	FBXO40	ENSSSCT00000013002	111.841	118.993	104.175	16.8616	43.9255	18.4014	2.08084	2.06561e-07	up	yes
chr4	99229307	99242586	-	ENSSSCG00000006678	FCGR1A	ENSSSCT00000007316;ENSSSCT00000054740	0.0443841	0.0403466	0.0329296	0.277414	0.112965	0.548174	-2.99581	0.0171414	down	yes
chr1	274103877	274111970	+	ENSSSCG00000023333	FCN2	ENSSSCT00000050181;ENSSSCT00000027887;ENSSSCT00000032543	0.0926503	0.424194	0.140008	8.40354	10.3348	2.08767	-4.98668	1.18398e-07	down	yes
chr2	74042989	74044983	-	ENSSSCG00000037153	FEM1A	ENSSSCT00000039016	151.565	159.782	143.353	59.5868	48.1587	49.7136	1.52994	1.54936e-07	up	yes
chr16	28695469	28777541	-	ENSSSCG00000016878	FGF10	ENSSSCT00000018382	0.02174	0.028763	0	0.424389	0.320991	0.095998	-4.05831	0.00658827	down	yes
chr14	131181710	131579703	-	ENSSSCG00000010698	FGFR2	ENSSSCT00000076594;ENSSSCT00000033576;ENSSSCT00000036109;ENSSSCT00000078911	0	0.0183831	0	0.109987	0.476279	0.246665	-5.50174	0.000605397	down	yes
chr8	365181	378381	+	ENSSSCG00000036512	FGFRL1	ENSSSCT00000059244;ENSSSCT00000089053;ENSSSCT00000071190	1.63101	1.42264	1.10909	17.9825	20.4591	14.7396	-3.67531	3.37577e-13	down	yes
chr17	46739188	46745984	-	ENSSSCG00000037912	FITM2	ENSSSCT00000053124;ENSSSCT00000043963	2.32883	3.42451	2.00072	19.2471	14.1409	41.1865	-3.26566	5.06562e-08	down	yes
chr12	20872155	20882644	-	ENSSSCG00000017422	FKBP10	ENSSSCT00000068513;ENSSSCT00000018968	1.17252	1.73928	1.25341	2.39663	19.9638	9.06042	-2.91526	0.00140896	down	yes
chr2	59252073	59267165	+	ENSSSCG00000013905	FKBP8	ENSSSCT00000039332;ENSSSCT00000015191	42.89	39.2951	38.3629	20.8266	21.1989	15.6359	1.06393	7.9239e-05	up	yes
chr7	98718095	98823839	+	ENSSSCG00000021606	FLVCR2	ENSSSCT00000022285;ENSSSCT00000081863	0.0837881	0.0692738	0.0598135	0.34244	0.910263	0.352328	-2.91452	0.0169903	down	yes
chr9	63812103	63895077	+	ENSSSCG00000015268	FMO1	ENSSSCT00000059500;ENSSSCT00000056435	4.47809	8.08351	2.81787	31.652	9.00684	16.0794	-1.88332	0.0376716	down	yes
chr9	63908867	63934983	+	ENSSSCG00000015266	FMO4	ENSSSCT00000016635	0.971813	1.10838	0.756275	5.40804	4.73592	1.8516	-2.08033	0.0154311	down	yes
chr9	64062999	64073859	-	ENSSSCG00000015270	FMOD	ENSSSCT00000016639	1.45877	2.82737	2.7286	5.56019	16.0426	8.11562	-2.0829	0.0125498	down	yes
chr1	8007001	8081817	-	ENSSSCG00000004052	FNDC1	ENSSSCT00000004480;ENSSSCT00000066410	0.39693	0.701739	0.35787	1.14359	7.10905	3.19062	-2.97388	0.000543152	down	yes
chr9	6785303	6790465	+	ENSSSCG00000014812	FOLR2	ENSSSCT00000089061;ENSSSCT00000062172;ENSSSCT00000062988	5.38126	3.70481	6.03567	1.48181	4.00026	0.557278	1.32416	0.011435	up	yes
chr7	98449349	98455554	+	ENSSSCG00000002383	FOS	ENSSSCT00000002650;ENSSSCT00000084794	80.3711	35.1666	85.0501	1.89962	7.2038	1.52042	4.23886	8.89418e-11	up	yes
chr6	51837719	51844531	+	ENSSSCG00000031616	FOSB	ENSSSCT00000077949;ENSSSCT00000081233;ENSSSCT00000068963	16.7873	2.18567	13.6871	0.256167	1.09367	0.799234	3.92574	1.67235e-08	up	yes
chr6	149154033	149155478	-	ENSSSCG00000032215	FOXD3	ENSSSCT00000040106	0.118388	0.063626	0.056898	1.83754	0.371047	1.00755	-3.75078	0.00332696	down	yes
chr6	169857586	169880249	-	ENSSSCG00000035074	FOXO6	ENSSSCT00000064042	4.04776	4.58464	2.93591	0.321267	1.8668	1.96502	1.47792	0.000996543	up	yes
chr13	50541410	50806260	-	ENSSSCG00000011511	FRMD4B	ENSSSCT00000040881;ENSSSCT00000059635;ENSSSCT00000046092	55.4534	41.453	79.5656	17.6227	36.1093	19.0915	1.27696	0.000333208	up	yes
chr1	127317728	127650666	+	ENSSSCG00000004694	FRMD5	ENSSSCT00000058863	0	0.0216514	0.0144044	0.071312	0.134728	0.175301	-3.40278	0.0260563	down	yes
chr4	118269143	118711771	+	ENSSSCG00000006873	FRRS1	ENSSSCT00000039591;ENSSSCT00000045257;ENSSSCT00000007527;ENSSSCT00000053273	1.42047	0.949236	1.42353	0.150219	0.484471	0.319627	1.99089	1.88114e-06	up	yes
chr7	52144506	52194139	+	ENSSSCG00000001806	FSD2	ENSSSCT00000002022	45.1288	44.4383	39.8001	18.2941	27.9342	9.66949	1.21061	0.000486365	up	yes
chr13	139847438	139901960	+	ENSSSCG00000039426	FSTL1	ENSSSCT00000057721;ENSSSCT00000084877	14.4699	29.2921	14.7578	32.0761	122.707	89.8323	-2.06352	0.0168201	down	yes
chr1	21742494	21762901	+	ENSSSCG00000004133	FUCA2	ENSSSCT00000086887;ENSSSCT00000004568	1.41261	1.75206	1.08539	3.49749	5.18272	6.60146	-1.84625	0.0255758	down	yes
chr6	54077431	54080514	-	ENSSSCG00000038580	FUT1	ENSSSCT00000051297	1.55487	1.81783	0.577586	5.1698	4.79183	5.72018	-1.98906	0.0170465	down	yes
chr6	54034684	54047224	+	ENSSSCG00000003145	FUT2	ENSSSCT00000003489	0.446134	0.5675	0.239442	0.093347	0.100525	0.05071	2.35708	0.000341281	up	yes
chr14	24920679	24922424	-	ENSSSCG00000009751	FZD10	ENSSSCT00000010690	0.138506	0.44606	0.157601	1.00562	2.75509	2.13771	-2.99051	0.00681775	down	yes
chr12	18740653	18742420	-	ENSSSCG00000029838	FZD2	ENSSSCT00000030923	0.788994	0.509706	0.649224	1.90899	3.5912	3.12027	-2.14583	0.0460988	down	yes
chr10	58094689	58096769	-	ENSSSCG00000033001	FZD8	ENSSSCT00000042865	0.242189	0.399573	0.063576	1.22192	0.966337	2.14834	-2.62018	0.0339304	down	yes
chr3	10754783	10757147	+	ENSSSCG00000023004	FZD9	ENSSSCT00000024638	0	0.015018	0.013519	0.843824	0.317921	0.318713	-5.69707	0.000132689	down	yes
chr5	61757488	61767593	-	ENSSSCG00000000645	GABARAPL1	ENSSSCT00000000696	9.03709	9.36709	9.24951	103.944	18.4389	46.0704	-2.6068	0.00205382	down	yes
chr8	36198060	36262430	-	ENSSSCG00000008809	GABRG1	ENSSSCT00000009639	0	0	0.028539	2.4685	0.379327	0.03234	-6.65707	0.00206111	down	yes
chr6	144940702	144944249	-	ENSSSCG00000037066	GADD45A	ENSSSCT00000046791;ENSSSCT00000064872	9.30933	4.16235	10.0159	149.135	9.19414	13.4893	-2.87091	0.0380998	down	yes
chr13	16876166	17101433	-	ENSSSCG00000038607	GADL1	ENSSSCT00000038952;ENSSSCT00000061407	42.011	50.3464	51.563	1.75715	15.8157	1.04093	2.95083	0.000201288	up	yes
chr13	3330010	3371093	+	ENSSSCG00000011195	GALNT15	ENSSSCT00000050771	0.371561	0.348527	0.257524	10.7152	1.6056	5.80731	-4.21282	8.75286e-08	down	yes
chr7	92929069	93041442	+	ENSSSCG00000002306	GALNT16	ENSSSCT00000002568;ENSSSCT00000074669	0.858945	1.12174	0.544428	2.63726	7.70375	2.29532	-2.32316	0.00806327	down	yes
chr3	15026769	15450615	+	ENSSSCG00000026457	GALNT17	ENSSSCT00000008473	3.79431	4.27452	5.90627	0.204599	0.782369	0.523112	3.21016	1.82585e-11	up	yes
chr15	64241738	64282664	+	ENSSSCG00000026146	GALNT5	ENSSSCT00000030069	0.048887	0.015042	0.020241	0.646932	0.336203	0.17413	-3.78127	0.00211325	down	yes
chr6	60485596	60495074	+	ENSSSCG00000003318	GALP	ENSSSCT00000041830	0	0	0	0.519245	0.285434	0.105381	-inf	1.60471e-07	down	yes
chr10	32151173	32154743	-	ENSSSCG00000010969	GALT	ENSSSCT00000012006;ENSSSCT00000058251	1.59711	1.93158	1.38497	6.23168	6.88073	10.9022	-2.28904	0.00253097	down	yes
chr2	77076566	77079766	+	ENSSSCG00000023142	GAMT	ENSSSCT00000048537;ENSSSCT00000026588	68.287	60.6159	66.5261	4.79049	16.4977	7.19329	2.77855	3.37616e-10	up	yes
chr2	9100702	9118399	+	ENSSSCG00000030653	GANAB	ENSSSCT00000064582;ENSSSCT00000023479	5.90246	7.60042	4.34767	15.5353	13.6225	28.6625	-1.69561	0.0308863	down	yes
chr5	64129680	64133991	-	ENSSSCG00000000694	GAPDH	ENSSSCT00000000756;ENSSSCT00000043083;ENSSSCT00000051325;ENSSSCT00000043459	12857.1	10639.2	12797.2	5534.67	4549.78	3804.53	1.38577	5.37378e-06	up	yes
chr5	83560962	83600330	-	ENSSSCG00000000874	GAS2L3	ENSSSCT00000047782;ENSSSCT00000055285	0.059635	0.124623	0.0667483	0.293817	0.776618	0.303776	-2.45281	0.0485906	down	yes
chr11	78848794	78881272	-	ENSSSCG00000009565	GAS6	ENSSSCT00000069945;ENSSSCT00000086448;ENSSSCT00000085013;ENSSSCT00000080900;ENSSSCT00000072093;ENSSSCT00000035263	1.60516	1.84334	1.47572	3.57941	8.78339	6.29222	-1.9216	0.0183124	down	yes
chr13	26415710	26473645	+	ENSSSCG00000011294	GASK1A	ENSSSCT00000046213	0.11727	0.206606	0.226083	0.676101	1.45821	1.0988	-2.55553	0.0284492	down	yes
chr13	173634454	173976255	+	ENSSSCG00000012000	GBE1	ENSSSCT00000089555;ENSSSCT00000043353;ENSSSCT00000013131;ENSSSCT00000087974	1.46337	1.9038	0.954321	2.81742	4.08924	7.53073	-1.74021	0.0364097	down	yes
chr3	26190287	26206222	+	ENSSSCG00000029212	GDE1	ENSSSCT00000029900;ENSSSCT00000051322	6.3062	7.59649	6.1174	31.5166	44.4073	86.7796	-3.02273	3.16711e-07	down	yes
chr3	72983188	73085319	+	ENSSSCG00000008339	GFPT1	ENSSSCT00000047585;ENSSSCT00000009133;ENSSSCT00000053007	4.82403	5.14708	5.08057	2.08705	2.22609	1.6374	1.33883	1.49455e-06	up	yes
chr13	110981604	111107423	-	ENSSSCG00000020906	GHSR	ENSSSCT00000042290;ENSSSCT00000025711;ENSSSCT00000012865;ENSSSCT00000059499	0.697392	1.30029	0.681498	0.251884	0.0806275	0.758158	1.29658	0.0108548	up	yes
chr6	91045393	91048165	+	ENSSSCG00000039983	GJA4	ENSSSCT00000048313;ENSSSCT00000086907	0.57974	1.06178	0.272604	2.62901	2.09454	3.54033	-2.11013	0.0522867	down	yes
chr10	31141811	31248224	+	ENSSSCG00000026087	GKAP1	ENSSSCT00000054870;ENSSSCT00000038691;ENSSSCT00000025872	12.8464	13.3538	11.6645	6.21051	3.2608	3.53603	1.54153	9.51801e-07	up	yes
chr3	37998068	38009024	-	ENSSSCG00000023653	GLIS2	ENSSSCT00000077736;ENSSSCT00000024018	0.521276	0.4667	0.48311	0.913789	1.97611	3.68512	-2.16011	0.0245249	down	yes
chr7	75060676	75069772	-	ENSSSCG00000026947	GMPR2	ENSSSCT00000052193;ENSSSCT00000032063;ENSSSCT00000087694	3.74867	5.79138	2.32503	14.7763	31.9281	27.1946	-2.63883	3.18726e-05	down	yes
chr4	110525547	110579020	-	ENSSSCG00000006824	GNAI3	ENSSSCT00000007475	0.944469	1.35447	0.960638	3.2475	3.01506	3.42166	-1.57095	0.0382455	down	yes
chr5	63863661	63870433	-	ENSSSCG00000000682	GNB3	ENSSSCT00000000743	0.172611	0.059645	0.215674	0.600626	0.864302	1.37025	-2.66209	0.0523	down	yes
chr10	29118314	29219018	+	ENSSSCG00000010955	GOLM1	ENSSSCT00000011991;ENSSSCT00000049848;ENSSSCT00000078753	0.47827	0.406828	0.354859	1.18985	1.42994	1.36947	-1.68583	0.0341709	down	yes
chr4	80567797	80590680	-	ENSSSCG00000006280	GORAB	ENSSSCT00000006880	0.786638	1.03794	0.436326	3.44516	2.42293	3.34159	-2.02625	0.0156102	down	yes
chr14	110608430	110635874	-	ENSSSCG00000010537	GOT1	ENSSSCT00000011527	48.4304	37.9923	26.3375	68.0172	181.898	207.603	-2.02057	0.0138412	down	yes
chr8	134912491	134977395	-	ENSSSCG00000009233	GPAT3	ENSSSCT00000010112;ENSSSCT00000063952;ENSSSCT00000050604;ENSSSCT00000058278	1.57489	1.87474	1.27068	12.3256	9.47836	12.7107	-2.87026	3.07678e-08	down	yes
chr4	93486379	93494867	+	ENSSSCG00000006481	GPATCH4	ENSSSCT00000007099	0.730394	1.52662	0.819636	1.65706	3.15051	21.0798	-3.07282	0.00618935	down	yes
X	109536495	109973607	-	ENSSSCG00000012680	GPC3	ENSSSCT00000033241	5.04181	3.84838	2.98451	11.092	22.2188	18.871	-2.13566	0.0016455	down	yes
X	109306368	109421785	-	ENSSSCG00000012679	GPC4	ENSSSCT00000013861	1.75365	2.21431	1.40981	4.83028	7.75053	10.1969	-2.08254	0.00160354	down	yes
chr5	16007448	16017825	+	ENSSSCG00000000214	GPD1	ENSSSCT00000048306;ENSSSCT00000040822;ENSSSCT00000000229	231.059	203.857	190.137	23.8377	57.9036	22.8554	2.57914	1.4396e-09	up	yes
chr6	43933759	44069330	+	ENSSSCG00000002873	GPI	ENSSSCT00000003175;ENSSSCT00000003173	202.984	204.821	209.079	46.4321	70.2882	29.241	2.07941	5.46141e-08	up	yes
chr4	1254565	1256577	-	ENSSSCG00000034689	GPIHBP1	ENSSSCT00000059626	4.97791	5.84027	2.91396	29.9255	15.4657	11.2157	-2.04342	0.019087	down	yes
X	43177264	43191830	-	ENSSSCG00000012291	GPKOW	ENSSSCT00000035742	2.27835	2.39497	1.98229	9.79478	8.95425	6.72528	-1.9364	0.00810447	down	yes
chr6	69556455	69581651	-	ENSSSCG00000033456	GPR157	ENSSSCT00000042265;ENSSSCT00000056908	23.5048	22.2318	24.4998	2.34993	4.69455	9.14937	2.11677	3.03955e-08	up	yes
chr5	59565408	59586600	-	ENSSSCG00000029592	GPRC5A	ENSSSCT00000064063;ENSSSCT00000030979	0.342585	0.0895316	0.680627	0.176597	0.0944064	0.122746	1.49877	0.0443159	up	yes
chr7	89007369	89011620	-	ENSSSCG00000002279	GPX2	ENSSSCT00000002537	0.085784	0.946971	0.091977	0.252823	7.6424	5.21947	-3.54353	0.0322016	down	yes
chr6	159589975	159599094	-	ENSSSCG00000038094	GPX7	ENSSSCT00000089381;ENSSSCT00000050914	0.695105	0.587131	0.391052	3.58756	6.41745	5.80362	-3.23995	6.21693e-08	down	yes
chr2	129511088	129619687	+	ENSSSCG00000022402	GRAMD2B	ENSSSCT00000060056;ENSSSCT00000090268	0.175788	0.106047	0.0552398	2.76746	1.90132	6.10274	-4.99801	3.71338e-12	down	yes
chr3	4665744	4700037	+	ENSSSCG00000037070	GRID2IP	ENSSSCT00000090829;ENSSSCT00000080243	1.48022	1.36611	1.31762	0.182065	0.0747758	0.0327601	3.84581	3.56951e-10	up	yes
X	45188882	45196852	-	ENSSSCG00000012317	GSPT2	ENSSSCT00000013468	0.048899	0.07804	0.012901	0.380447	0.270091	0.606188	-3.16782	0.00376807	down	yes
chr7	46610467	46656451	-	ENSSSCG00000002627	GSTA4	ENSSSCT00000002915;ENSSSCT00000072473	0.099204	0.422824	0.152566	1.25414	1.36584	1.51697	-2.61648	0.00301355	down	yes
chr14	115217879	115251467	+	ENSSSCG00000030271	GSTO2	ENSSSCT00000011608;ENSSSCT00000075512	0.178712	0.010711	0.417297	0.044828	0	0	3.75856	0.0173168	up	yes
chr3	11538243	11654789	+	ENSSSCG00000007720	GTF2IRD1	ENSSSCT00000071515;ENSSSCT00000044731;ENSSSCT00000008464;ENSSSCT00000086956	0.212854	0.269828	0.256885	0.732818	0.910349	1.44056	-2.05992	0.0320904	down	yes
X	52170	89412	+	ENSSSCG00000038044	GYG2	ENSSSCT00000051590;ENSSSCT00000047192;ENSSSCT00000054215;ENSSSCT00000075025;ENSSSCT00000062295	0.299371	0.235218	0.39363	3.48857	4.06144	1.43886	-3.2756	4.44177e-05	down	yes
chr7	20789769	20867386	+	ENSSSCG00000033606	H2AC6	ENSSSCT00000065138;ENSSSCT00000073859	2.16383	1.74051	1.49615	0.625735	0.703095	0.614753	1.47437	3.55746e-05	up	yes
chr14	123893989	123932962	+	ENSSSCG00000010639	HABP2	ENSSSCT00000050318	10.5462	0.451156	11.563	0.218317	1.24679	0.352321	3.63382	9.90497e-05	up	yes
chr3	112752865	112797735	+	ENSSSCG00000008571	HADHA	ENSSSCT00000009377;ENSSSCT00000091553	56.9357	57.2202	51.8504	285.777	300.059	194.499	-2.23286	0.000479076	down	yes
chr3	112704023	112753086	-	ENSSSCG00000008569	HADHB	ENSSSCT00000085697;ENSSSCT00000042800;ENSSSCT00000009375;ENSSSCT00000072450;ENSSSCT00000087254;ENSSSCT00000085100;ENSSSCT00000089282;ENSSSCT00000074230;ENSSSCT00000084284	39.4392	46.7433	33.0631	232.961	219.217	149.218	-2.33438	0.000153462	down	yes
chr3	41046172	41053464	-	ENSSSCG00000008003	HAGHL	ENSSSCT00000036112;ENSSSCT00000008771;ENSSSCT00000079372;ENSSSCT00000078755	1.50059	1.43248	1.61009	0.603372	0.570112	0.558089	1.39161	4.97785e-05	up	yes
chr2	142102456	142115344	-	ENSSSCG00000014362	HBEGF	ENSSSCT00000015692;ENSSSCT00000068400	33.5765	13.5352	44.4715	10.5357	11.2619	11.0412	1.47968	7.51735e-05	up	yes
chr1	28968827	29052429	+	ENSSSCG00000004169	HBS1L	ENSSSCT00000038230;ENSSSCT00000048916;ENSSSCT00000061209;ENSSSCT00000038791;ENSSSCT00000060427;ENSSSCT00000078386;ENSSSCT00000004608	13.4814	11.9765	15.8869	6.17175	4.66615	6.32068	1.26878	8.07398e-06	up	yes
chr14	30105257	30108165	+	ENSSSCG00000009789	HCAR1	ENSSSCT00000010731	0.014451	0.036629	0.054953	0.396767	1.0866	0.232747	-4.01656	0.00318835	down	yes
chr13	138855142	138906351	+	ENSSSCG00000011884	HCLS1	ENSSSCT00000062122;ENSSSCT00000080954	4.7334	4.9598	3.60875	1.36242	2.58436	1.5959	1.26298	2.39545e-05	up	yes
chr16	29439263	29809748	-	ENSSSCG00000026527	HCN1	ENSSSCT00000028722	1.03853	0.653834	1.28272	0.077	0.035817	0.072884	4.00188	4.15622e-12	up	yes
chr2	77708161	77730881	-	ENSSSCG00000033442	HCN2	ENSSSCT00000052514	8.06801	7.11779	9.08542	1.4066	2.11892	0.801045	2.48795	7.09523e-10	up	yes
chr5	439805	445340	+	ENSSSCG00000000971	HDAC10	ENSSSCT00000001061;ENSSSCT00000030674;ENSSSCT00000029634;ENSSSCT00000054587;ENSSSCT00000081871	1.00029	1.76453	0.92125	6.21799	4.38251	2.60586	-1.84108	0.0428676	down	yes
chr5	78150558	78186072	-	ENSSSCG00000027859	HDAC7	ENSSSCT00000087021;ENSSSCT00000075795;ENSSSCT00000031661;ENSSSCT00000076151	3.12155	3.55643	2.70104	11.8335	6.1987	10.1199	-1.58573	0.0485595	down	yes
chr9	87449359	88186965	+	ENSSSCG00000015368	HDAC9	ENSSSCT00000005975;ENSSSCT00000033282;ENSSSCT00000016743;ENSSSCT00000074847;ENSSSCT00000089662;ENSSSCT00000065597;ENSSSCT00000091405	0.897356	1.65894	1.15037	0.436159	0.834857	0.177948	1.3551	0.00210326	up	yes
chr14	105923552	105966998	-	ENSSSCG00000010486	HELLS	ENSSSCT00000078135;ENSSSCT00000011474	0.0978517	0.14103	0.0367407	0.310364	0.911076	0.495086	-2.63872	0.0319402	down	yes
chr13	33047116	33058077	+	ENSSSCG00000025272	HEMK1	ENSSSCT00000029175	1.68294	2.35493	1.12478	5.9017	8.38636	8.8364	-2.16323	0.00356808	down	yes
chr14	111636376	111652527	+	ENSSSCG00000010555	HIF1AN	ENSSSCT00000062777;ENSSSCT00000011547	45.7012	46.2369	51.0461	16.4825	11.5334	17.4411	1.65328	4.35265e-08	up	yes
chr6	52342909	52376339	+	ENSSSCG00000003101	HIF3A	ENSSSCT00000003440	0.096106	0.138993	0.065857	21.1739	3.25972	2.48348	-6.48283	3.16831e-11	down	yes
chr9	20181235	20280211	+	ENSSSCG00000021210	HIKESHI	ENSSSCT00000031507	11.4044	11.4302	10.4126	0.552593	6.24661	8.22256	1.14617	0.0241075	up	yes
chr18	19944930	19947080	-	ENSSSCG00000031109	HILPDA	ENSSSCT00000042895	1.65655	2.26436	1.6485	6.61155	6.12063	12.2201	-2.16357	0.0119314	down	yes
chr13	200407540	200608129	-	ENSSSCG00000012059	HLCS	ENSSSCT00000039667;ENSSSCT00000062527	3.39744	4.43564	3.50145	2.03604	2.15697	0.906355	1.15233	0.000513247	up	yes
chr13	71732277	71753504	+	ENSSSCG00000011611	HMCES	ENSSSCT00000012708;ENSSSCT00000049455;ENSSSCT00000081856	17.9915	17.6434	17.3687	6.30942	7.76063	11.2643	1.065	2.37615e-05	up	yes
chr14	16710047	16717126	+	ENSSSCG00000009704	HMGB2	ENSSSCT00000010639	0.682152	0.975574	0.736864	8.34078	4.94146	2.85129	-2.75221	4.56637e-05	down	yes
chr7	25596593	25794944	+	ENSSSCG00000001479	HMGCLL1	ENSSSCT00000001650;ENSSSCT00000045002	0	0.0248528	0.0223952	0.331533	0.254929	0.136919	-3.93643	0.00475365	down	yes
chr6	83823255	83861907	+	ENSSSCG00000003555	HMGN2	ENSSSCT00000037544;ENSSSCT00000061680;ENSSSCT00000043865	8.22951	6.22727	5.39789	16.225	26.5668	22.4714	-1.71679	0.0258539	down	yes
chr3	37831434	37868128	-	ENSSSCG00000007942	HMOX2	ENSSSCT00000087079;ENSSSCT00000052512;ENSSSCT00000082533;ENSSSCT00000008704	4.97669	6.10752	4.65233	65.5986	6.28088	16.4079	-2.48809	0.0210819	down	yes
chr2	88122877	88255281	-	ENSSSCG00000014113	HOMER1	ENSSSCT00000066867;ENSSSCT00000057415;ENSSSCT00000058872;ENSSSCT00000082169;ENSSSCT00000073857	36.6696	35.2297	33.2042	6.59551	9.15062	11.35	1.95565	4.35268e-10	up	yes
chr12	24796533	24799536	-	ENSSSCG00000017533	HOXB2	ENSSSCT00000019087	0.26936	0.437111	0.477606	1.10542	2.10083	4.73209	-2.74507	0.010034	down	yes
chr12	24830453	24832534	-	ENSSSCG00000017535	HOXB4	ENSSSCT00000019089	0.111117	0.221652	0.041199	0.808026	0.577541	2.50467	-3.37887	0.0118638	down	yes
chr12	24849741	24852488	-	ENSSSCG00000017539	HOXB6	ENSSSCT00000019093	0.052563	0.256504	0.042381	0.699973	0.982872	0.712689	-2.76896	0.036911	down	yes
chr15	81987752	81990807	+	ENSSSCG00000015986	HOXD1	ENSSSCT00000017407	1.41728	1.50516	1.91434	0.462914	0.213684	0.790088	1.72149	0.000557942	up	yes
chr15	81953834	81973816	+	ENSSSCG00000015985	HOXD3	ENSSSCT00000017406	0.260613	0.498096	0.050291	2.09836	1.79034	1.34489	-2.69359	0.0155833	down	yes
chr15	81931383	81935529	+	ENSSSCG00000040349	HOXD8	ENSSSCT00000060973;ENSSSCT00000090436	40.3392	31.7932	39.2558	13.4961	13.4934	16.9326	1.34258	1.5463e-06	up	yes
chr14	113081981	113084534	+	ENSSSCG00000010573	HPS6	ENSSSCT00000011566	0.436446	0.999521	0.450327	5.41985	1.95585	2.71431	-2.4193	0.0094251	down	yes
chr1	79955657	80243797	-	ENSSSCG00000004433	HS3ST5	ENSSSCT00000004898	0.643299	0.559479	0.503105	0	0.157966	0	3.43283	0.00806327	up	yes
X	108757821	109044695	-	ENSSSCG00000021375	HS6ST2	ENSSSCT00000022541;ENSSSCT00000036157	0.114551	0.385316	0.168321	1.92867	0.733267	1.10345	-2.49447	0.0336516	down	yes
chr6	127960195	127973195	+	ENSSSCG00000005778	HSBP1L1	ENSSSCT00000006354;ENSSSCT00000069357	1.7625	1.54339	3.09084	1.29383	1.414	0.276959	1.0997	0.0396664	up	yes
chr1	253124471	253195041	+	ENSSSCG00000005467	HSDL2	ENSSSCT00000091367;ENSSSCT00000006013;ENSSSCT00000034705	5.58102	4.61768	6.64221	65.5214	75.2843	53.4768	-3.52811	2.33678e-10	down	yes
chr6	27808652	27813404	+	ENSSSCG00000002792	HSF4	ENSSSCT00000003092	3.94857	5.2925	4.34233	0.65237	1.14276	0.165713	2.7923	3.2872e-06	up	yes
chr4	88970591	88985586	-	ENSSSCG00000047932	HSPA6	ENSSSCT00000085942	27.4072	2.49176	3.8342	0.145606	0.15194	4.27873	2.88192	0.00900722	up	yes
chr2	140515246	140531845	-	ENSSSCG00000014338	HSPA9	ENSSSCT00000015665	73.7348	71.0026	61.2066	127.246	163.877	486.247	-1.91635	0.042556	down	yes
chr14	33626128	33640792	-	ENSSSCG00000009844	HSPB8	ENSSSCT00000010790;ENSSSCT00000041609	396.588	187.25	451.538	66.2647	132.137	250.145	1.20682	0.00173959	up	yes
chr15	101360094	101373527	-	ENSSSCG00000016077	HSPD1	ENSSSCT00000064449	41.3665	42.8306	28.8874	59.7983	138.978	425.623	-2.46507	0.00930045	down	yes
chr8	2793797	2820185	-	ENSSSCG00000008723	HTRA3	ENSSSCT00000009543	2.42996	2.53158	1.79754	4.8049	12.3834	21.4618	-2.51557	0.000862082	down	yes
chr2	51276335	51293544	+	ENSSSCG00000013988	IBA57	ENSSSCT00000015279;ENSSSCT00000087501	0.790677	0.778643	0.718851	1.78333	3.5034	3.36215	-1.91832	0.00986897	down	yes
chr9	78332374	78515087	-	ENSSSCG00000015346	ICA1	ENSSSCT00000028023;ENSSSCT00000088044;ENSSSCT00000082777;ENSSSCT00000043777;ENSSSCT00000090494;ENSSSCT00000067147	0.224318	0.538237	0.261452	2.783	1.22155	1.08912	-2.31448	0.00447032	down	yes
chr10	68534796	68539279	+	ENSSSCG00000029066	IDI1	ENSSSCT00000024912	52.8552	39.5205	52.3744	10.2975	41.9055	7.34867	1.28135	0.00873857	up	yes
chr6	134612207	134650811	-	ENSSSCG00000003763	IFI44	ENSSSCT00000004165;ENSSSCT00000048806	0.2999	1.2997	0.272105	13.7218	2.59268	0.792178	-3.19213	0.0121891	down	yes
chr6	134659633	134680050	-	ENSSSCG00000027660	IFI44L	ENSSSCT00000055671;ENSSSCT00000051588;ENSSSCT00000043655;ENSSSCT00000029270;ENSSSCT00000048024;ENSSSCT00000065726;ENSSSCT00000052617	2.01758	1.7392	1.44874	24.3569	4.08955	1.44384	-2.52157	0.0437438	down	yes
chr6	84852792	84857982	-	ENSSSCG00000034570	IFI6	ENSSSCT00000060129	5.9589	10.3056	1.92183	177.981	86.7469	4.01777	-3.88531	0.00227711	down	yes
chr15	68928244	68985074	-	ENSSSCG00000015897	IFIH1	ENSSSCT00000061806;ENSSSCT00000017310	0.202648	0.463182	0.148057	2.86146	0.587069	0.663718	-2.33703	0.042765	down	yes
chr14	101254768	101267654	+	ENSSSCG00000010454	IFIT5	ENSSSCT00000075568;ENSSSCT00000011440	0.791305	0.785426	0.706469	4.26659	2.30772	2.79281	-2.03655	0.00565185	down	yes
chr2	127152	129835	-	ENSSSCG00000038912	IFITM3	ENSSSCT00000080728;ENSSSCT00000058772	5.02444	7.12688	2.788	23.4953	20.6072	10.8973	-1.88031	0.0232565	down	yes
chr13	196925704	196952239	+	ENSSSCG00000033115	IFNAR1	ENSSSCT00000086524;ENSSSCT00000049492;ENSSSCT00000074865	2.07619	2.93036	1.52401	5.80396	4.90094	9.80318	-1.65091	0.0406311	down	yes
chr5	10994215	11017950	+	ENSSSCG00000000139	IFT27	ENSSSCT00000086974;ENSSSCT00000000145	0.113497	0.100395	0.144545	0.531276	0.770463	0.571595	-2.38582	0.0463553	down	yes
chr1	163348790	163436063	-	ENSSSCG00000004931	IGDCC4	ENSSSCT00000070323;ENSSSCT00000052504;ENSSSCT00000057855;ENSSSCT00000005441;ENSSSCT00000005442	0.612419	1.74347	1.30411	5.27828	8.15469	3.43453	-2.20433	0.00483593	down	yes
chr1	137387925	137690666	-	ENSSSCG00000030560	IGF1R	ENSSSCT00000005311	0.715785	0.854464	0.953009	6.47236	1.80583	3.55617	-2.22962	0.00683638	down	yes
chr13	123485624	123650039	-	ENSSSCG00000011795	IGF2BP2	ENSSSCT00000033522;ENSSSCT00000035397;ENSSSCT00000078370;ENSSSCT00000035698;ENSSSCT00000012907;ENSSSCT00000084744	0.855064	0.974809	0.702422	10.0569	2.5477	3.97028	-2.71048	0.000307824	down	yes
chr9	92104847	92272211	-	ENSSSCG00000036695	IGF2BP3	ENSSSCT00000047363;ENSSSCT00000049852;ENSSSCT00000054233;ENSSSCT00000091284;ENSSSCT00000043710;ENSSSCT00000042977	0.0818993	0.0167592	0.0228466	1.62809	0.839062	0.800889	-4.74934	9.3931e-07	down	yes
chr12	21961645	21980211	-	ENSSSCG00000017472	IGFBP4	ENSSSCT00000019021	1.06751	1.33647	0.77801	5.91837	8.26408	12.4147	-3.06327	3.75848e-08	down	yes
X	107674972	107691126	-	ENSSSCG00000012667	IGSF1	ENSSSCT00000013848;ENSSSCT00000036235;ENSSSCT00000058450;ENSSSCT00000032960	0.0872419	0.14046	0.0939617	1.6663	2.59458	1.52027	-4.16773	4.05457e-09	down	yes
chr13	91625420	91680046	-	ENSSSCG00000011717	IGSF10	ENSSSCT00000045104;ENSSSCT00000012827	0	0	0	0.0101232	1.02894	0.452082	-inf	2.56607e-07	down	yes
chr9	60479030	60522066	-	ENSSSCG00000015255	IGSF9B	ENSSSCT00000077156;ENSSSCT00000044600;ENSSSCT00000016624	0.597076	0.953338	0.612961	0.0351919	0	0.03496	4.94666	3.08996e-10	up	yes
X	97300466	97369696	+	ENSSSCG00000012633	IL13RA1	ENSSSCT00000013814;ENSSSCT00000044681	6.07657	8.26638	4.14202	86.8621	37.3735	53.8017	-3.26776	4.4381e-08	down	yes
chr2	150516617	150545581	-	ENSSSCG00000014434	IL17B	ENSSSCT00000075813;ENSSSCT00000015779	0.0532951	0.0982974	0.0806147	0.236605	1.16042	0.465204	-3.00355	0.00967132	down	yes
chr11	1029308	1066085	+	ENSSSCG00000025308	IL17D	ENSSSCT00000035652	0.360592	0.721393	0.364473	1.75709	3.38213	2.71135	-2.44027	0.0147171	down	yes
chr9	6488808	6591333	+	ENSSSCG00000023796	IL18BP	ENSSSCT00000036334	0	0.000843	0	3.56395	0	3.84093	-13.1007	2.1459e-06	down	yes
chr3	19443344	19489152	-	ENSSSCG00000007816	IL21R	ENSSSCT00000008565;ENSSSCT00000065215	0.0115739	0.0112986	0	0.0161864	0.254356	2.22749	-6.77103	0.000247151	down	yes
chr10	64948552	65001173	+	ENSSSCG00000022849	IL2RA	ENSSSCT00000037150;ENSSSCT00000029511	0.130788	0.150521	0.0265939	0.64773	0.479955	0.644665	-2.52511	0.0341539	down	yes
chr6	13588775	13678738	+	ENSSSCG00000040629	IL34	ENSSSCT00000039614;ENSSSCT00000084755	1.04606	1.37084	1.07958	0.372293	0.540793	0.16924	1.69177	0.000296588	up	yes
chr4	95322426	95381282	-	ENSSSCG00000027628	IL6R	ENSSSCT00000028938;ENSSSCT00000081186;ENSSSCT00000083601;ENSSSCT00000036394	1.82334	1.45589	1.68027	31.4395	3.0335	8.39312	-3.11157	0.00160527	down	yes
chr7	30561749	30667146	-	ENSSSCG00000001527	ILRUN	ENSSSCT00000049038	136.863	132.783	135.71	55.6978	40.9691	39.2433	1.57654	3.53765e-07	up	yes
chr2	62435155	62451700	+	ENSSSCG00000013830	ILVBL	ENSSSCT00000015108;ENSSSCT00000037790;ENSSSCT00000082649;ENSSSCT00000082156;ENSSSCT00000045459	1.94871	2.21889	1.09218	12.1056	11.8467	11.1454	-2.7383	5.71939e-07	down	yes
chr3	58575183	58633749	+	ENSSSCG00000024564	IMMT	ENSSSCT00000041504;ENSSSCT00000030815;ENSSSCT00000088689;ENSSSCT00000052809;ENSSSCT00000088032	18.7963	18.0491	14.3611	36.2693	54.4204	64.6011	-1.60058	0.049042	down	yes
chr4	108650661	108667143	+	ENSSSCG00000036030	INKA2	ENSSSCT00000050110;ENSSSCT00000088866	4.48542	4.95728	4.36891	2.74077	2.44575	1.65086	1.01437	0.00175831	up	yes
chr6	93885460	93944333	-	ENSSSCG00000003642	INPP5B	ENSSSCT00000064157;ENSSSCT00000055595;ENSSSCT00000004038	1.86691	3.10892	1.63021	3.47031	10.1718	11.8156	-1.94624	0.0191751	down	yes
chr9	6792884	6808028	+	ENSSSCG00000014811	INPPL1	ENSSSCT00000082421;ENSSSCT00000016162;ENSSSCT00000088713	25.3748	20.838	26.0136	16.2716	10.4144	8.46828	1.03882	0.000477298	up	yes
chr7	59503316	59677107	+	ENSSSCG00000001916	INSYN1	ENSSSCT00000002145	6.85493	8.99885	5.27128	0.690524	3.84151	2.12657	1.66566	0.000179782	up	yes
chr13	32253515	32319990	-	ENSSSCG00000011390	IP6K1	ENSSSCT00000012468	2.05615	2.99092	1.89783	7.67181	5.05471	7.73059	-1.55858	0.0484098	down	yes
chr7	29934003	29961466	-	ENSSSCG00000039272	IP6K3	ENSSSCT00000051668;ENSSSCT00000062844	14.6818	15.7848	15.4626	7.51516	7.21522	6.74957	1.09642	2.53738e-05	up	yes
chr3	25897549	26022090	-	ENSSSCG00000034720	IQCK	ENSSSCT00000045763	5.86902	4.2473	3.93967	2.03181	0.822395	2.65725	1.35068	0.000467074	up	yes
chr13	71030878	71366685	+	ENSSSCG00000027812	IQSEC1	ENSSSCT00000050356;ENSSSCT00000057719;ENSSSCT00000057958;ENSSSCT00000051029;ENSSSCT00000056049;ENSSSCT00000048994;ENSSSCT00000073488	6.19788	5.19666	4.73613	1.37718	2.37971	1.02336	1.75465	5.0674e-07	up	yes
chr7	133364	149609	+	ENSSSCG00000033381	IRF4	ENSSSCT00000057620;ENSSSCT00000041473	0.00544315	0.0230299	0.0182577	0.0615722	0.386569	0.112954	-3.5858	0.0124067	down	yes
chr7	75126609	75139639	-	ENSSSCG00000002002	IRF9	ENSSSCT00000078182;ENSSSCT00000088900	0.202946	0.291513	0.189527	6.41296	2.16342	0.824046	-3.78069	6.34199e-05	down	yes
chr15	128245846	128308335	-	ENSSSCG00000025729	IRS1	ENSSSCT00000023756;ENSSSCT00000089345;ENSSSCT00000068759	11.785	11.2362	9.44212	5.18765	2.41917	2.49937	1.68357	1.38975e-06	up	yes
chr7	115356519	115363069	+	ENSSSCG00000035297	ISG12(A)	ENSSSCT00000089373;ENSSSCT00000002743;ENSSSCT00000049988	0.957484	1.79095	0.715743	24.5196	8.85342	1.65221	-3.33781	0.00118141	down	yes
chr6	63363173	63364208	+	ENSSSCG00000040575	ISG15	ENSSSCT00000046783	2.72134	3.26038	3.11684	78.3825	19.4224	3.05817	-3.47062	0.00351233	down	yes
chr17	21948370	22037023	+	ENSSSCG00000007073	ISM1	ENSSSCT00000087756	0.161062	0.142102	0.0460221	0.798826	0.738555	0.414193	-2.48257	0.0226752	down	yes
chr6	59602100	59609640	-	ENSSSCG00000003289	ISOC2	ENSSSCT00000083690;ENSSSCT00000086766;ENSSSCT00000003653	8.22171	9.46607	6.67384	15.4906	31.3514	48.2135	-1.96416	0.0113655	down	yes
chr2	59363714	59367752	+	ENSSSCG00000040524	ISYNA1	ENSSSCT00000059009;ENSSSCT00000057176	0.679205	0.652158	0.503863	1.85768	3.26247	2.94886	-2.13643	0.0166198	down	yes
chr15	86947021	87029777	+	ENSSSCG00000016009	ITGA4	ENSSSCT00000041932;ENSSSCT00000017431	0.0198644	0.128311	0.0536137	1.13288	0.887513	0.794467	-3.80214	5.85035e-06	down	yes
chr7	114361968	114520793	-	ENSSSCG00000002457	ITPK1	ENSSSCT00000063080;ENSSSCT00000036699	1.96041	1.53722	1.92048	0.604086	0.764161	0.791573	1.32688	0.000283246	up	yes
chr9	126449261	126479976	-	ENSSSCG00000015570	IVNS1ABP	ENSSSCT00000061489;ENSSSCT00000016961;ENSSSCT00000043629;ENSSSCT00000059738	6.78584	7.36287	5.37065	88.6397	40.1973	22.4107	-2.95394	5.43551e-05	down	yes
chr4	61628299	61716546	+	ENSSSCG00000006174	JPH1	ENSSSCT00000006768	138.84	135.614	162.337	51.1254	53.2201	53.5241	1.46821	5.79808e-07	up	yes
chr1	221015046	221218575	-	ENSSSCG00000005235	KANK1	ENSSSCT00000060664;ENSSSCT00000045712;ENSSSCT00000005769	4.92831	5.23748	6.62603	2.13117	2.67949	1.56867	1.39628	5.49306e-06	up	yes
chr6	150106876	150185660	+	ENSSSCG00000003821	KANK4	ENSSSCT00000058376;ENSSSCT00000004229;ENSSSCT00000059395	0.0498455	0.0958349	0.0550971	0.349408	0.733647	1.1117	-3.45039	0.000774987	down	yes
chr13	6985235	7100346	+	ENSSSCG00000024621	KAT2B	ENSSSCT00000024917	39.2828	33.3372	46.4353	23.6379	12.8342	7.54855	1.43538	0.000205319	up	yes
chr13	72299098	72365512	-	ENSSSCG00000011622	KBTBD12	ENSSSCT00000012719	10.3831	9.17045	6.98002	2.31123	3.36659	2.68657	1.66549	3.35804e-08	up	yes
chr11	25643709	25710987	+	ENSSSCG00000031378	KBTBD6	ENSSSCT00000042844	5.78008	1.57879	2.86972	0.270725	0.418072	1.24424	2.40367	7.67469e-06	up	yes
chr17	51039956	51144696	-	ENSSSCG00000007462	KCNB1	ENSSSCT00000037438	3.13175	3.18744	4.24441	0.738597	0.732621	1.26244	1.9502	1.81049e-08	up	yes
chr2	41362347	41408127	-	ENSSSCG00000013374	KCNC1	ENSSSCT00000054961;ENSSSCT00000014608;ENSSSCT00000091160	0.329724	0.305312	0.464254	5.16098	1.69354	1.42998	-2.91384	0.000761508	down	yes
chr4	109885116	109908476	-	ENSSSCG00000006810	KCNC4	ENSSSCT00000007459	0.917245	1.07094	0.724367	15.4647	12.166	22.8875	-4.21908	1.80633e-17	down	yes
X	89742113	89742550	-	ENSSSCG00000037581	KCNE5	ENSSSCT00000043872	0	0.629672	0.133338	18.2274	8.93182	4.54217	-5.3767	4.61771e-05	down	yes
chr5	51537774	51703817	+	ENSSSCG00000000573	KCNJ8	ENSSSCT00000046832	0.5199	0.497946	0.368129	2.33416	1.5484	1.74116	-2.02062	0.0094823	down	yes
chr6	47237573	47249153	+	ENSSSCG00000038902	KCNK6	ENSSSCT00000044849	0.008694	0.007275	0	0.048554	0.306616	0.181857	-5.07165	0.00100347	down	yes
chr2	59780011	59817059	-	ENSSSCG00000013892	KCNN1	ENSSSCT00000057624;ENSSSCT00000090925	0.75774	0.318119	0.275032	0	0.10785	0	3.64682	0.00370045	up	yes
chr2	118439403	118882296	+	ENSSSCG00000014213	KCNN2	ENSSSCT00000015531	0.073103	0.089161	0.071248	1.14929	0.454379	0.489455	-3.16409	0.00370528	down	yes
chr6	170346141	170401539	-	ENSSSCG00000003975	KCNQ4	ENSSSCT00000004397;ENSSSCT00000078539	2.62465	3.58011	2.7854	24.1742	28.6621	24.7865	-3.11006	4.72503e-10	down	yes
chr3	119951106	119989366	-	ENSSSCG00000031905	KCNS3	ENSSSCT00000039604;ENSSSCT00000057519;ENSSSCT00000068339	3.75037	4.41108	3.13665	0.0996175	0.928499	1.53253	2.1415	0.000254969	up	yes
chr6	111048749	111148703	-	ENSSSCG00000003719	KCTD1	ENSSSCT00000031750	0.0669228	0.0918491	0.0719482	0.256839	0.333053	0.791849	-2.58227	0.0477319	down	yes
chr5	9505206	9515722	-	ENSSSCG00000000105	KDELR3	ENSSSCT00000000111;ENSSSCT00000074100	0.814905	1.07257	0.718001	1.05738	8.46873	6.69355	-2.63812	0.00986897	down	yes
chr8	41809116	41856339	-	ENSSSCG00000008844	KDR	ENSSSCT00000036588;ENSSSCT00000009683;ENSSSCT00000087574	1.3746	1.12231	0.752732	10.8038	5.88414	8.59579	-2.95986	1.49962e-07	down	yes
chr5	91796324	91802475	+	ENSSSCG00000000917	KERA	ENSSSCT00000001001	0.736745	1.39507	1.03197	4.44101	7.78192	3.59285	-2.32164	0.004753	down	yes
chr4	6282075	6446390	-	ENSSSCG00000005941	KHDRBS3	ENSSSCT00000035168;ENSSSCT00000006524	0.14317	0.309418	0.0949989	0.507923	1.01897	2.35112	-2.82416	0.00874939	down	yes
chr7	74854379	74874882	-	ENSSSCG00000001984	KHNYN	ENSSSCT00000046595	0.937109	1.13737	0.455701	7.80162	2.694	2.35821	-2.34489	0.00749793	down	yes
chr15	139610626	139694826	-	ENSSSCG00000016401	KIF1A	ENSSSCT00000017858	0.0121296	0.05476	0.025903	0.15782	0.329177	0.37251	-3.21143	0.00496801	down	yes
chr14	101512812	101594699	+	ENSSSCG00000010457	KIF20B	ENSSSCT00000046811	0.041509	0.097163	0.08663	0.408333	0.719727	0.207795	-2.56783	0.039026	down	yes
chr10	32467072	32552378	+	ENSSSCG00000010984	KIF24	ENSSSCT00000012023	0.125859	0.146256	0.023951	0.286875	1.15141	0.883815	-2.97144	0.0113951	down	yes
chr2	134932615	135069351	-	ENSSSCG00000014283	KIF3A	ENSSSCT00000015606;ENSSSCT00000061049;ENSSSCT00000082654;ENSSSCT00000082251	0.423272	0.647725	0.470609	1.76126	1.76177	1.8213	-1.79358	0.0234234	down	yes
chr6	19659987	19730359	-	ENSSSCG00000002812	KIFC3	ENSSSCT00000040332;ENSSSCT00000076085;ENSSSCT00000076788;ENSSSCT00000050746;ENSSSCT00000067485;ENSSSCT00000003112	0.374197	0.615324	0.445219	1.55513	1.55125	2.3935	-1.93861	0.0258557	down	yes
chr8	41402043	41493735	+	ENSSSCG00000008842	KIT	ENSSSCT00000009679;ENSSSCT00000062378;ENSSSCT00000078263	0.193988	0.316392	0.125478	1.42082	0.934425	0.662703	-2.24679	0.0264619	down	yes
chr8	30653572	30691349	+	ENSSSCG00000026297	KLB	ENSSSCT00000028090	0.067603	0.072004	0.01459	0.109466	1.4371	0.396865	-3.65576	0.00848193	down	yes
chr4	34421359	34436009	+	ENSSSCG00000027480	KLF10	ENSSSCT00000006644;ENSSSCT00000078329	88.5475	121.053	71.6759	51.9878	13.8906	63.6808	1.11838	0.00258393	up	yes
chr1	248604820	248609574	-	ENSSSCG00000005437	KLF4	ENSSSCT00000082360;ENSSSCT00000032943;ENSSSCT00000089945	12.8452	10.5006	15.118	3.32383	5.14794	5.08251	1.50475	4.38179e-07	up	yes
chr3	114871161	115177467	-	ENSSSCG00000008593	KLHL29	ENSSSCT00000044456;ENSSSCT00000009404	2.92094	1.70166	3.78705	1.729	0.588413	0.613694	1.5206	0.00062386	up	yes
chr2	139632870	139920497	-	ENSSSCG00000014321	KLHL3	ENSSSCT00000043401;ENSSSCT00000015647;ENSSSCT00000040784	0.698592	1.20026	1.05693	0.162732	0.256587	0.077211	2.57359	7.68957e-07	up	yes
chr7	27062044	27106111	+	ENSSSCG00000001487	KLHL31	ENSSSCT00000001659	122.455	138.246	130.494	22.352	82.0434	70.9543	1.15766	0.00108837	up	yes
X	17839236	17841191	-	ENSSSCG00000033979	KLHL34	ENSSSCT00000062864	3.86728	6.12493	4.60018	13.501	10.6573	34.8238	-2.01506	0.0148763	down	yes
chr13	26202677	26211523	+	ENSSSCG00000011286	KLHL40	ENSSSCT00000012356	114.432	31.2417	155.26	33.0976	35.2249	18.8193	1.78801	0.000247151	up	yes
chr1	201585965	201591830	-	ENSSSCG00000005150	KLHL9	ENSSSCT00000005678	1.20446	1.73493	0.876891	4.12125	3.34766	5.65798	-1.78229	0.0156871	down	yes
chr6	55570630	55576637	-	ENSSSCG00000024668	KLK1	ENSSSCT00000052328;ENSSSCT00000068867	0	0	0	0.602865	1.91697	1.31707	-inf	1.15557e-09	down	yes
chr10	12431982	12490409	+	ENSSSCG00000025686	KMO	ENSSSCT00000077374;ENSSSCT00000070936;ENSSSCT00000032127	0.818378	1.36879	0.8035	0.486648	0.251209	0.0543922	1.91644	0.00519961	up	yes
chr13	137970489	138105545	+	ENSSSCG00000028475	KPNA1	ENSSSCT00000024440;ENSSSCT00000078580	25.0723	23.5521	29.4994	12.47	10.0613	14.5438	1.07531	5.10945e-05	up	yes
chr1	44900494	44940551	-	ENSSSCG00000004262	KPNA5	ENSSSCT00000004711;ENSSSCT00000024609	2.84605	4.1925	4.78879	1.58366	1.76454	1.16122	1.39111	1.17298e-05	up	yes
chr3	57928260	57946654	+	ENSSSCG00000023294	KRCC1	ENSSSCT00000060153;ENSSSCT00000027274;ENSSSCT00000040996	1.29776	1.53681	0.915305	8.38052	3.8402	2.60309	-1.983	0.0381286	down	yes
chr14	46254328	46348693	+	ENSSSCG00000009972	KREMEN1	ENSSSCT00000084292;ENSSSCT00000074567;ENSSSCT00000010928	2.91185	4.16309	1.84472	11.4211	9.57427	12.5308	-1.91023	0.00376807	down	yes
chr13	75726041	75774986	-	ENSSSCG00000011646	KY	ENSSSCT00000012748;ENSSSCT00000078787	29.5305	20.4237	21.8403	5.88448	5.63419	0.627388	2.56338	3.44864e-05	up	yes
chr9	107671152	107772269	-	ENSSSCG00000015444	LAMB1	ENSSSCT00000075967;ENSSSCT00000016825	4.53431	5.52014	3.08011	10.2597	17.9186	13.2264	-1.65643	0.0336516	down	yes
chr1	271004433	271071227	+	ENSSSCG00000005710	LAMC3	ENSSSCT00000006282	0	0	0	0.675822	0.221359	0.248881	-inf	4.52372e-10	down	yes
chr14	112284261	112286216	-	ENSSSCG00000022693	LBX1	ENSSSCT00000031910	2.54325	2.97522	2.35077	1.01269	0.653594	0.917767	1.60659	0.000685589	up	yes
chr3	108690878	108882022	-	ENSSSCG00000025901	LCLAT1	ENSSSCT00000026214	4.65906	5.36453	4.11975	0.759361	0.991287	3.61049	1.39951	0.000344752	up	yes
chr14	87644242	87722251	+	ENSSSCG00000010359	LDB3	ENSSSCT00000038432;ENSSSCT00000057121;ENSSSCT00000011341;ENSSSCT00000051142;ENSSSCT00000060711;ENSSSCT00000059649;ENSSSCT00000063205	173.037	204.87	200.788	80.3676	138.101	68.835	1.01023	0.000901411	up	yes
chr2	40812453	40826715	-	ENSSSCG00000013366	LDHA	ENSSSCT00000046190;ENSSSCT00000062740;ENSSSCT00000040830;ENSSSCT00000014597;ENSSSCT00000053481	1932.85	2104.69	2206.76	180.588	473.988	113.853	3.02256	2.44595e-09	up	yes
chr6	12548131	12555648	+	ENSSSCG00000002712	LDHD	ENSSSCT00000079702;ENSSSCT00000003006;ENSSSCT00000072096;ENSSSCT00000029606	6.23161	6.07588	6.65196	1.64434	2.50556	0.959681	1.89164	2.22252e-07	up	yes
chr6	146798979	146896108	-	ENSSSCG00000025188	LEPR	ENSSSCT00000075980;ENSSSCT00000049356	0.408098	0.523246	0.0913512	0.0333324	0	0.00534719	4.72466	1.02199e-05	up	yes
chr8	898178	926607	-	ENSSSCG00000008675	LETM1	ENSSSCT00000009492;ENSSSCT00000084037	4.59688	5.20729	3.60126	8.01669	10.1771	33.7753	-1.95484	0.0370339	down	yes
chr2	32871871	32979148	+	ENSSSCG00000013335	LGR4	ENSSSCT00000014563;ENSSSCT00000080709	2.16552	2.79232	1.60557	7.33474	8.24912	8.6767	-1.88609	0.00279523	down	yes
chr3	11252645	11279285	+	ENSSSCG00000030378	LIMK1	ENSSSCT00000025955;ENSSSCT00000055340	17.6104	19.6958	15.0213	4.57086	3.6741	6.04175	1.8729	2.05189e-10	up	yes
chr6	54309535	54313138	+	ENSSSCG00000003157	LIN7B	ENSSSCT00000037419;ENSSSCT00000086131;ENSSSCT00000003507	7.37988	8.12974	9.47556	3.44977	2.15358	0.965788	1.9273	7.28722e-05	up	yes
chr10	14109767	14184586	-	ENSSSCG00000021310	LIN9	ENSSSCT00000066308;ENSSSCT00000045927;ENSSSCT00000024654	1.48987	2.06634	1.13522	0.487165	0.629465	0.506405	1.53133	0.000133821	up	yes
chr7	57684589	57890126	-	ENSSSCG00000001872	LINGO1	ENSSSCT00000054117;ENSSSCT00000002097	4.997	9.61621	6.74369	0.533843	1.02857	1.59143	2.75952	3.60175e-12	up	yes
chr6	49540907	49560126	+	ENSSSCG00000003018	LIPE	ENSSSCT00000003352;ENSSSCT00000048410	1.63088	1.42647	1.5701	33.2707	7.90092	2.35613	-3.23365	0.00210716	down	yes
chr1	99081938	99110876	+	ENSSSCG00000004509	LIPG	ENSSSCT00000031390;ENSSSCT00000023900	3.07296	1.32266	4.8801	0.205894	0.601153	0.59507	2.72585	4.0895e-07	up	yes
chr4	99384394	99404893	+	ENSSSCG00000026502	LIX1L	ENSSSCT00000023324	2.32192	2.75563	1.99461	10.9925	9.65583	7.14407	-1.97447	0.00227499	down	yes
chr12	5809068	5846182	-	ENSSSCG00000033518	LLGL2	ENSSSCT00000067893;ENSSSCT00000054120;ENSSSCT00000076379	0.0913358	0.0266219	0.147996	2.88818	0.883235	0.994985	-4.16365	0.000126237	down	yes
chr10	24164792	24193820	-	ENSSSCG00000031201	LMOD1	ENSSSCT00000055013;ENSSSCT00000044205	10.887	12.0471	15.45	3.48931	2.91198	0.799703	2.41424	3.95569e-07	up	yes
chr15	81721629	81805691	-	ENSSSCG00000015976	LNPK	ENSSSCT00000025624;ENSSSCT00000064172;ENSSSCT00000044418;ENSSSCT00000017395;ENSSSCT00000052609;ENSSSCT00000086153;ENSSSCT00000055319;ENSSSCT00000089012	13.8187	13.6047	14.5319	5.64368	5.71352	8.62959	1.06981	3.19104e-05	up	yes
chr17	883339	917225	-	ENSSSCG00000006968	LONRF1	ENSSSCT00000007633;ENSSSCT00000090042;ENSSSCT00000085281	3.40301	4.41589	3.91479	1.79518	0.835764	0.693557	1.81945	1.75444e-06	up	yes
chr2	125593116	125607594	-	ENSSSCG00000014232	LOX	ENSSSCT00000015550	1.25027	1.53794	2.30695	5.58563	7.23243	6.57689	-1.92848	0.0125498	down	yes
chr7	59481412	59505149	-	ENSSSCG00000001914	LOXL1	ENSSSCT00000002143	0.423165	1.15137	0.417983	0.485993	4.61947	7.65031	-2.67848	0.0344011	down	yes
chr14	7435863	7540704	-	ENSSSCG00000033608	LOXL2	ENSSSCT00000046243;ENSSSCT00000079299	0.81794	1.14502	0.92783	1.67955	13.1057	5.64117	-2.8209	0.00185538	down	yes
chr14	109571945	109589160	-	ENSSSCG00000010532	LOXL4	ENSSSCT00000011522	0.264052	0.364189	0.187873	3.08129	2.28766	0.465787	-2.83782	0.0086922	down	yes
chr6	103578549	103728151	+	ENSSSCG00000038494	LPIN2	ENSSSCT00000063466;ENSSSCT00000059567	0.432963	0.42429	0.379944	0.875526	1.19879	2.54455	-1.90046	0.0499605	down	yes
X	94486564	94589899	-	ENSSSCG00000012595	LRCH2	ENSSSCT00000028402;ENSSSCT00000078150	0.099537	0.04815	0.147803	1.43945	0.662549	1.67322	-3.67538	0.000135755	down	yes
chr6	45346637	45351991	+	ENSSSCG00000002927	LRFN3	ENSSSCT00000003233	1.08888	0.372157	0.749189	0.104373	0	0	4.40437	0.000176033	up	yes
chr1	171906198	172177950	+	ENSSSCG00000004990	LRFN5	ENSSSCT00000005504;ENSSSCT00000059729;ENSSSCT00000031857	0.00707643	0.0353738	0.00806312	0.0694787	0.222942	0.101283	-2.96237	0.038313	down	yes
chr6	42988468	43003256	+	ENSSSCG00000002863	LRP3	ENSSSCT00000023090;ENSSSCT00000043617;ENSSSCT00000003164	0.771554	0.616433	0.550556	1.34752	2.84805	4.86575	-2.22475	0.00824445	down	yes
chr2	15616131	15672874	+	ENSSSCG00000013248	LRP4	ENSSSCT00000014468;ENSSSCT00000057167	0.893274	0.678244	0.851405	6.49092	3.6284	0.977358	-2.19531	0.0286639	down	yes
chr2	4533593	4653945	-	ENSSSCG00000012885	LRP5	ENSSSCT00000056493;ENSSSCT00000077359;ENSSSCT00000014086;ENSSSCT00000026471	2.59762	3.85625	2.34059	9.31303	7.33546	8.7087	-1.52773	0.0465252	down	yes
chr14	73214978	73296607	-	ENSSSCG00000010267	LRRC20	ENSSSCT00000059676;ENSSSCT00000011237;ENSSSCT00000087502	25.9147	26.2705	23.9439	11.6507	8.84103	3.95796	1.63863	9.14621e-06	up	yes
chr1	137998554	138203466	+	ENSSSCG00000004814	LRRC28	ENSSSCT00000073971;ENSSSCT00000038796;ENSSSCT00000066743;ENSSSCT00000083739;ENSSSCT00000086603;ENSSSCT00000005314;ENSSSCT00000039280;ENSSSCT00000074978	11.4832	11.9683	11.4753	6.11231	6.26229	4.37012	1.06063	0.000103944	up	yes
chr6	72935493	72961920	-	ENSSSCG00000003449	LRRC38	ENSSSCT00000003830	0.272673	0.342522	0.062666	6.10988	2.27987	1.4921	-3.86572	0.000166172	down	yes
chr13	143676005	144304151	+	ENSSSCG00000027941	LSAMP	ENSSSCT00000086666;ENSSSCT00000043882	0.0384587	0	0	0.0999054	0.256139	0.160298	-3.74695	0.0360086	down	yes
chr8	82409181	82428416	-	ENSSSCG00000035973	LSM6	ENSSSCT00000040426	2.04261	2.68081	2.164	10.0828	5.88	12.1784	-2.03065	0.0023671	down	yes
chr18	33184167	33190832	-	ENSSSCG00000040053	LSMEM1	ENSSSCT00000053161	21.2231	15.626	23.0641	8.68669	17.293	3.33349	1.03132	0.0121445	up	yes
chr2	6701340	6720172	+	ENSSSCG00000012985	LTBP3	ENSSSCT00000076710;ENSSSCT00000041153;ENSSSCT00000014195	0.955539	1.33414	0.866606	3.41867	3.94274	3.12861	-1.73272	0.0235706	down	yes
chr2	120117652	120193715	+	ENSSSCG00000014221	LVRN	ENSSSCT00000015539;ENSSSCT00000077876	0.262212	0.466296	0.188257	2.94164	2.61022	1.28304	-2.8983	0.00031277	down	yes
chr2	65952519	65955017	+	ENSSSCG00000024549	LYL1	ENSSSCT00000029638	0.003797	0.115809	0.094295	0.438743	0.862848	1.62266	-3.77305	0.00615742	down	yes
chr2	133480080	133683880	+	ENSSSCG00000033213	LYRM7	ENSSSCT00000046112;ENSSSCT00000039869	0.82454	0.75117	0.476978	0.721437	3.0459	4.72945	-2.0494	0.043454	down	yes
chr2	48937417	48954203	+	ENSSSCG00000029886	LYVE1	ENSSSCT00000027981	0.504276	1.44188	0.6575	2.81104	7.49833	3.90096	-2.44833	0.00619022	down	yes
chr14	50569746	50589787	+	ENSSSCG00000010097	LZTR1	ENSSSCT00000052091;ENSSSCT00000054172;ENSSSCT00000062345	1.09338	1.3543	0.820101	3.3801	2.70281	4.08865	-1.63816	0.0396029	down	yes
chr14	4344496	4404208	-	ENSSSCG00000028559	LZTS1	ENSSSCT00000010526	0.149219	0.122865	0.0361386	1.60266	2.33687	1.15613	-4.04722	3.81014e-06	down	yes
chr17	32508705	32518524	+	ENSSSCG00000007161	LZTS3	ENSSSCT00000053360;ENSSSCT00000007834	2.47015	2.57132	3.25486	0.428614	1.00822	0.451892	2.13506	3.43504e-07	up	yes
chr2	7939044	8087697	+	ENSSSCG00000013043	MACROD1	ENSSSCT00000066120;ENSSSCT00000088002;ENSSSCT00000084410;ENSSSCT00000014256;ENSSSCT00000039696	103.126	88.5045	103.852	25.3607	40.5378	29.9151	1.62477	2.48366e-07	up	yes
chr6	8468112	8485223	+	ENSSSCG00000040607	MAF	ENSSSCT00000060599;ENSSSCT00000058989;ENSSSCT00000059924	45.5987	43.5383	47.1983	11.6768	27.2818	23.5925	1.12405	0.000176033	up	yes
chr4	1091263	1092818	+	ENSSSCG00000034820	MAFA	ENSSSCT00000048056	8.84472	15.8713	8.40751	5.45906	4.0331	6.51374	1.04925	0.00155088	up	yes
chr1	142448689	142454697	+	ENSSSCG00000004835	MAGEL2	ENSSSCT00000005337	0.016395	0.104071	0.064991	0.286916	1.45847	0.700957	-3.72147	0.00242964	down	yes
chr13	46896518	47567518	-	ENSSSCG00000011497	MAGI1	ENSSSCT00000045910;ENSSSCT00000060145;ENSSSCT00000012581;ENSSSCT00000054758;ENSSSCT00000052727;ENSSSCT00000048160	0.283986	0.333871	0.25606	0.762431	1.02672	1.23004	-1.78859	0.0470618	down	yes
chr3	46181555	46242047	-	ENSSSCG00000008115	MAL	ENSSSCT00000008891;ENSSSCT00000044977;ENSSSCT00000067685;ENSSSCT00000072207	0.0341752	0.0921351	0.0443262	0.401352	1.21007	0.529206	-3.64904	0.00259991	down	yes
chr8	86880173	87322847	+	ENSSSCG00000009060	MAML3	ENSSSCT00000061458	0.042303	0.0218	0.031686	0.207164	0.194246	0.206615	-2.6662	0.0380998	down	yes
chr1	42729112	42896283	+	ENSSSCG00000004244	MAN1A1	ENSSSCT00000047113	0.390399	0.582766	0.364223	1.29552	2.41724	2.15292	-2.13288	0.00902632	down	yes
chr8	4129643	4181212	+	ENSSSCG00000027178	MAN2B2	ENSSSCT00000085061;ENSSSCT00000023041	0.279808	0.472249	0.426051	0.0299238	0.151074	0	2.70243	0.00820876	up	yes
chr7	58248384	58261203	+	ENSSSCG00000001881	MAN2C1	ENSSSCT00000054742;ENSSSCT00000079697;ENSSSCT00000037996;ENSSSCT00000002106	2.56178	3.05626	2.49505	9.78346	6.26129	9.43806	-1.6512	0.0284701	down	yes
chr5	45955123	45975253	+	ENSSSCG00000000546	MANSC4	ENSSSCT00000037307	0.007485	0.019026	0.02675	0.073714	0.432562	0.15467	-3.63338	0.0118793	down	yes
X	39025971	39144345	-	ENSSSCG00000023215	MAOB	ENSSSCT00000033745;ENSSSCT00000023183;ENSSSCT00000033416	3.12405	2.49626	3.40612	0.814056	1.01269	0.560503	1.9188	4.08376e-06	up	yes
chr16	48403526	48498896	+	ENSSSCG00000016974	MAP1B	ENSSSCT00000037772;ENSSSCT00000018484;ENSSSCT00000089415	0.594712	0.313869	1.07173	0.100785	0.270381	0.234523	1.70908	0.000276636	up	yes
chr12	10894932	11018641	-	ENSSSCG00000017254	MAP2K6	ENSSSCT00000035633;ENSSSCT00000018783	3.14611	2.62376	2.5295	0.936985	2.50019	0.221089	1.18184	0.0286639	up	yes
chr8	132249635	132776820	+	ENSSSCG00000009228	MAPK10	ENSSSCT00000088101;ENSSSCT00000082570;ENSSSCT00000010107;ENSSSCT00000084607	0	0.021718	0	0.280546	0.0808053	0.0808781	-4.34783	0.0113256	down	yes
chr7	31880638	31890385	+	ENSSSCG00000038774	MAPK13	ENSSSCT00000057881;ENSSSCT00000071414;ENSSSCT00000061737;ENSSSCT00000067572	0.0434425	0	0	0.216039	0.627765	0.431851	-4.87599	0.0019986	down	yes
chr1	100107935	100291585	+	ENSSSCG00000004520	MAPK4	ENSSSCT00000004992;ENSSSCT00000032864	0.412689	0.298698	0.20313	0.080727	0.134782	0.185549	1.1892	0.0244411	up	yes
chr6	118817947	119019458	+	ENSSSCG00000003738	MAPRE2	ENSSSCT00000050271;ENSSSCT00000066802;ENSSSCT00000086560;ENSSSCT00000074114;ENSSSCT00000063990;ENSSSCT00000004139;ENSSSCT00000076790	9.56514	9.40544	10.5566	3.60068	3.31819	1.51409	1.80793	1.05371e-06	up	yes
chr12	17095587	17211368	-	ENSSSCG00000017311	MAPT	ENSSSCT00000044399;ENSSSCT00000042873;ENSSSCT00000036784;ENSSSCT00000080222;ENSSSCT00000082032;ENSSSCT00000018847;ENSSSCT00000054533;ENSSSCT00000067970	9.11247	10.5755	10.4124	3.02639	3.57471	3.8626	1.52438	5.78032e-08	up	yes
chr15	101510594	101524074	+	ENSSSCG00000034494	MARS2	ENSSSCT00000062450;ENSSSCT00000038754	0.461937	1.4378	0.415795	2.02214	1.6588	7.8245	-2.3129	0.0397953	down	yes
chr13	124955029	125054463	-	ENSSSCG00000011806	MASP1	ENSSSCT00000078718;ENSSSCT00000025026;ENSSSCT00000068624	0.225111	0.281775	0.10342	1.55615	2.14802	7.04098	-4.13801	1.67235e-08	down	yes
chr6	165406876	165594045	-	ENSSSCG00000003913	MAST2	ENSSSCT00000089491;ENSSSCT00000004328;ENSSSCT00000068068	3.04182	4.20852	2.65468	13.6646	10.6825	29.0824	-2.43141	0.000219666	down	yes
chr2	74846044	74918968	+	ENSSSCG00000013494	MATK	ENSSSCT00000014740;ENSSSCT00000062061	0.265866	0.046811	0.398337	0	0.0242494	0.0117079	4.30552	0.00016783	up	yes
chr2	76906644	76923435	+	ENSSSCG00000013435	MBD3	ENSSSCT00000072738;ENSSSCT00000014679	48.6365	51.1179	49.6695	13.0965	16.3673	25.8879	1.43271	1.09722e-06	up	yes
chr5	22791437	22799126	+	ENSSSCG00000000431	MBD6	ENSSSCT00000000465	1.99455	3.29639	1.62617	8.21428	5.10741	7.55639	-1.59375	0.0495148	down	yes
chr3	127243275	127360560	+	ENSSSCG00000023539	MBOAT2	ENSSSCT00000026647;ENSSSCT00000087836;ENSSSCT00000073029;ENSSSCT00000062153	0.0757516	0.149006	0.0146451	0.511548	2.70646	0.770621	-4.05838	0.000708961	down	yes
chr1	147568673	147685288	+	ENSSSCG00000038767	MBP	ENSSSCT00000040895;ENSSSCT00000042153;ENSSSCT00000065860;ENSSSCT00000053022;ENSSSCT00000079048	3.65746	4.382	3.42279	1.51218	2.39058	1.13905	1.18488	9.23031e-05	up	yes
chr14	129670515	129742290	-	ENSSSCG00000010688	MCMBP	ENSSSCT00000011689	2.3456	2.8902	2.18886	9.18323	4.7215	10.0854	-1.69204	0.0333546	down	yes
chr7	10116004	10142909	-	ENSSSCG00000001057	MCUR1	ENSSSCT00000001151;ENSSSCT00000057971	0.685061	0.723875	0.529283	1.65303	2.48239	6.46073	-2.45074	0.00293071	down	yes
chr3	78244999	78440488	-	ENSSSCG00000025751	MDH1	ENSSSCT00000084364;ENSSSCT00000087195	38.5678	42.2775	23.2719	50.1179	181.377	253.89	-2.22092	0.0118724	down	yes
chr1	82794964	82991104	+	ENSSSCG00000004454	ME1	ENSSSCT00000047131;ENSSSCT00000077256	7.02784	5.46139	6.91835	1.23557	1.23894	1.99343	2.11894	2.28542e-11	up	yes
chr9	20294885	20721776	-	ENSSSCG00000014919	ME3	ENSSSCT00000016275	2.99542	3.30464	2.73972	18.4934	8.1634	10.7093	-2.04737	0.00345157	down	yes
chr6	49577403	49618921	-	ENSSSCG00000003021	MEGF8	ENSSSCT00000003355;ENSSSCT00000080698;ENSSSCT00000086436	0.86697	1.7015	0.670786	3.52642	3.57967	3.53553	-1.71598	0.0231704	down	yes
chr1	134013820	134223012	+	ENSSSCG00000004795	MEIS2	ENSSSCT00000005294;ENSSSCT00000052424	0.140811	0.162891	0.170637	0.696414	0.887882	1.02722	-2.4609	0.022063	down	yes
chr7	49807115	49817659	-	ENSSSCG00000021587	MESD	ENSSSCT00000026921	4.43645	5.55164	4.55965	13.2427	11.4911	23.604	-1.73236	0.0259626	down	yes
chr18	18327536	18345843	-	ENSSSCG00000016554	MEST	ENSSSCT00000039045;ENSSSCT00000062911	0.262979	0.308542	0.209757	0.651568	2.73608	1.52706	-2.6532	0.00265347	down	yes
chr5	23053150	23062991	-	ENSSSCG00000025027	METTL1	ENSSSCT00000023069	0.433025	0.564337	0.308768	0.99091	1.05126	7.24034	-2.82922	0.0085695	down	yes
chr4	80854858	80877566	-	ENSSSCG00000006281	METTL11B	ENSSSCT00000006881;ENSSSCT00000048773	13.1597	16.6684	14.7849	1.17576	0.795559	0	4.50023	1.7595e-05	up	yes
chr11	71010850	71020730	-	ENSSSCG00000031101	METTL21C	ENSSSCT00000044272	0.263102	0.630945	0.426607	0.167385	0.084876	0.049254	2.13095	0.00409583	up	yes
chr1	76219492	76367782	-	ENSSSCG00000004402	METTL24	ENSSSCT00000043886;ENSSSCT00000037630	0.197155	0.088153	0.351094	0.114853	0.0819598	0.0601672	1.30828	0.043849	up	yes
chr7	50747840	50751777	-	ENSSSCG00000038491	MEX3B	ENSSSCT00000061628	0.144998	0.188162	0.075115	0.368052	0.762981	1.07381	-2.43306	0.0443159	down	yes
chr6	75607513	75615641	-	ENSSSCG00000003479	MFAP2	ENSSSCT00000003865;ENSSSCT00000074743;ENSSSCT00000058044	0.471017	1.14549	0.212118	1.6189	12.4206	14.3197	-3.95499	8.5535e-05	down	yes
chr14	19825115	20034763	+	ENSSSCG00000009709	MFAP3L	ENSSSCT00000055005	0.182429	0.227301	0.10301	1.11619	0.685534	0.595542	-2.22509	0.0377643	down	yes
chr12	60137566	60144201	+	ENSSSCG00000036007	MFAP4	ENSSSCT00000041663	1.97401	3.37293	1.09657	7.78904	41.0774	53.0059	-3.98277	7.01787e-07	down	yes
chr5	62742315	62759190	+	ENSSSCG00000031712	MFAP5	ENSSSCT00000081063;ENSSSCT00000059209;ENSSSCT00000091196;ENSSSCT00000069987;ENSSSCT00000000722	5.71548	12.4718	4.94534	15.4792	63.9818	44.4939	-2.42181	0.00318466	down	yes
chr15	56200045	56295091	+	ENSSSCG00000035366	MFHAS1	ENSSSCT00000039578;ENSSSCT00000043858;ENSSSCT00000061461;ENSSSCT00000085870	0.242853	0.46723	0.35747	0.888515	0.842094	2.75198	-2.07002	0.0515306	down	yes
chr14	113464174	113478699	+	ENSSSCG00000010584	MFSD13A	ENSSSCT00000011577;ENSSSCT00000086307	0.474429	0.51862	0.571438	0.032482	0.166569	0.289582	1.67887	0.0163518	up	yes
chr10	38834125	38889457	-	ENSSSCG00000026552	MFSD14B	ENSSSCT00000068242;ENSSSCT00000028239	1.29298	1.52952	0.863438	3.94401	3.37718	5.03673	-1.74533	0.0308854	down	yes
chr5	57665248	57669764	+	ENSSSCG00000037697	MGP	ENSSSCT00000042794;ENSSSCT00000089925	20.7926	50.6733	15.8728	85.2053	316.096	449.048	-3.28336	4.64153e-05	down	yes
chr5	56259568	56282277	-	ENSSSCG00000032580	MGST1	ENSSSCT00000048776	0.507383	1.19587	0.409672	1.30725	6.14652	2.69338	-2.26376	0.031451	down	yes
chr8	87319533	87390520	-	ENSSSCG00000031736	MGST2	ENSSSCT00000063853;ENSSSCT00000068868	0.803739	0.650399	0.427073	2.08156	3.33319	1.85634	-1.95051	0.0192691	down	yes
X	34763355	34766079	+	ENSSSCG00000025447	MID1IP1	ENSSSCT00000025493	61.4454	42.9201	45.3315	8.8353	6.37383	17.1118	2.21151	1.46284e-09	up	yes
chr6	145609619	145680649	-	ENSSSCG00000030423	MIER1	ENSSSCT00000053204;ENSSSCT00000047796;ENSSSCT00000049924;ENSSSCT00000024138;ENSSSCT00000029681	1.41595	1.88864	1.16261	5.48818	4.07236	3.96813	-1.59858	0.0375984	down	yes
chr1	269334834	269363937	+	ENSSSCG00000005669	MIGA2	ENSSSCT00000006232	2.4472	2.44605	1.075	6.61344	9.95441	20.4555	-2.63306	0.000178238	down	yes
chr14	99574440	99628175	+	ENSSSCG00000010435	MINPP1	ENSSSCT00000011420;ENSSSCT00000081956	0.586259	1.25977	0.553844	3.82005	3.10754	5.13933	-2.33003	0.00104671	down	yes
chr11	2670000	2790733	-	ENSSSCG00000009290	MIPEP	ENSSSCT00000091540;ENSSSCT00000082575;ENSSSCT00000065091;ENSSSCT00000022711;ENSSSCT00000051249;ENSSSCT00000010177;ENSSSCT00000048293;ENSSSCT00000056893	0.533226	0.570305	0.311533	1.37523	2.7853	2.57315	-2.25053	0.00114673	down	yes
chr6	106998896	106998982	-	ENSSSCG00000026111	MIR133A-2	ENSSSCT00000027846	10.907	17.8695	13.1391	75.2767	188.264	68.8592	-2.98736	0.000365335	down	yes
chr6	164887764	164933522	+	ENSSSCG00000003898	MKNK1	ENSSSCT00000061491;ENSSSCT00000056017;ENSSSCT00000061590	2.1817	1.94857	1.44132	7.01661	4.59133	5.49821	-1.61836	0.046082	down	yes
chr10	39096782	39172199	-	ENSSSCG00000029783	MKX	ENSSSCT00000028322	0.015698	0.132347	0.101317	0.625883	0.351432	0.954642	-2.95375	0.0236882	down	yes
chr14	30577661	30646243	-	ENSSSCG00000009794	MLXIP	ENSSSCT00000010736	26.7296	23.1085	32.1977	16.7597	5.66398	12.0311	1.25155	0.000251063	up	yes
chr6	4681664	4698661	-	ENSSSCG00000031450	MLYCD	ENSSSCT00000060999	0.485737	0.604695	0.367394	18.3649	11.9871	6.69034	-4.66728	5.7924e-15	down	yes
chr14	49907694	49917469	-	ENSSSCG00000010071	MMP11	ENSSSCT00000011032	7.33962	8.74118	5.68223	22.0243	53.9621	46.369	-2.49113	7.9239e-05	down	yes
chr7	76174500	76185923	-	ENSSSCG00000002039	MMP14	ENSSSCT00000028131;ENSSSCT00000041835;ENSSSCT00000052991;ENSSSCT00000071363	1.36886	2.03172	0.868502	9.12658	14.5829	6.51087	-2.82352	8.29552e-06	down	yes
chr5	21280130	21285774	-	ENSSSCG00000000368	MMP19	ENSSSCT00000000391	0.477867	0.98254	0.418325	2.06357	5.34414	5.73355	-2.80627	0.00258393	down	yes
chr6	30058594	30086982	-	ENSSSCG00000002829	MMP2	ENSSSCT00000003130	7.72332	9.27796	6.71095	29.4277	32.0925	26.3073	-1.88904	0.00350078	down	yes
chr6	63801965	63805046	+	ENSSSCG00000003351	MMP23B	ENSSSCT00000003720	0.279485	0.618792	0.057774	2.56302	10.9602	3.04332	-4.11504	8.87999e-05	down	yes
chr9	33366344	33379789	-	ENSSSCG00000014984	MMP27	ENSSSCT00000016346	0.070225	0.191619	0	1.1952	1.4196	1.00872	-3.79061	0.00498088	down	yes
chr8	129113956	129173392	-	ENSSSCG00000009202	MMRN1	ENSSSCT00000010075;ENSSSCT00000079925	0	0.106713	0.0384823	0.447963	0.780167	0.901377	-3.87445	0.00480245	down	yes
chr2	959469	994432	-	ENSSSCG00000037847	MOB2	ENSSSCT00000063799;ENSSSCT00000083978	21.0073	20.6745	22.5315	14.9217	8.0538	8.95563	1.00791	0.000276179	up	yes
X	87369314	87427370	-	ENSSSCG00000036091	MORC4	ENSSSCT00000065164;ENSSSCT00000054718	1.03997	0.907747	0.868088	3.11487	3.66571	3.29195	-1.83881	0.0190074	down	yes
chr3	24108843	24176166	-	ENSSSCG00000031629	MOSMO	ENSSSCT00000062309;ENSSSCT00000085764	8.59932	8.47753	13.7473	3.81418	4.53602	6.06518	1.09645	0.000280865	up	yes
chr12	19296513	19323709	+	ENSSSCG00000017372	MPP3	ENSSSCT00000018911	0.116033	0.395487	0.136128	0.244363	1.86283	2.08966	-2.69603	0.0411704	down	yes
chr4	89169311	89179925	+	ENSSSCG00000006352	MPZ	ENSSSCT00000006961	2.37674	4.30043	3.20496	12.6178	55.2508	24.7367	-3.2282	8.55521e-06	down	yes
chr4	83235470	83316405	-	ENSSSCG00000006306	MPZL1	ENSSSCT00000006911;ENSSSCT00000071261	2.22639	2.77201	2.15378	5.12425	8.63168	10.4081	-1.75641	0.0211768	down	yes
chr16	48482052	48642576	-	ENSSSCG00000023818	MRPS27	ENSSSCT00000069330;ENSSSCT00000074364;ENSSSCT00000089086;ENSSSCT00000075401;ENSSSCT00000022648;ENSSSCT00000083816	1.54331	1.54478	1.18119	3.97956	2.8543	9.54812	-1.94005	0.0188122	down	yes
chr11	15450702	15472314	-	ENSSSCG00000009372	MRPS31	ENSSSCT00000042192;ENSSSCT00000010269	5.06013	6.18769	4.2833	11.4229	15.1807	26.3125	-1.76855	0.0262478	down	yes
chr6	77747567	77757721	+	ENSSSCG00000034814	MRTO4	ENSSSCT00000060130;ENSSSCT00000059598;ENSSSCT00000059270	0.93253	1.50743	0.979298	1.43358	2.93661	13.9099	-2.41852	0.0287696	down	yes
chr14	76239498	76305330	-	ENSSSCG00000010300	MSS51	ENSSSCT00000011273	63.1628	91.7114	91.3774	9.46028	9.70631	8.01208	3.17959	4.39143e-18	up	yes
chr15	94620269	94628546	-	ENSSSCG00000016047	MSTN	ENSSSCT00000017472	5.38627	5.5588	3.16995	0.348864	1.06094	0.766501	2.69728	1.32456e-10	up	yes
chr6	18634721	18789137	+	ENSSSCG00000024305	MT3	ENSSSCT00000027420;ENSSSCT00000042137	0.354058	0	0.197234	5.57844	1.68994	1.54555	-3.9989	0.00936204	down	yes
chr7	88471414	88537600	+	ENSSSCG00000002269	MTHFD1	ENSSSCT00000002527;ENSSSCT00000088628;ENSSSCT00000089159	1.59998	2.26486	1.55652	3.57268	9.55376	6.07327	-1.82436	0.0205862	down	yes
chr1	15140898	15329966	-	ENSSSCG00000004092	MTHFD1L	ENSSSCT00000059971;ENSSSCT00000004523	0	0.130735	0.117749	0.251202	0.40955	3.0833	-3.91337	0.0351297	down	yes
chr3	68819612	68853067	-	ENSSSCG00000008289	MTHFD2	ENSSSCT00000009078;ENSSSCT00000029184	0.719083	1.16492	0.521512	1.50683	3.36325	12.5476	-2.85614	0.00405296	down	yes
chr18	42771177	42802056	-	ENSSSCG00000037158	MTURN	ENSSSCT00000087569;ENSSSCT00000091166;ENSSSCT00000041145	1.31067	1.7961	1.84207	20.7401	8.58938	2.65079	-2.69202	0.00579817	down	yes
chr17	5329744	5507189	-	ENSSSCG00000040013	MTUS1	ENSSSCT00000088107;ENSSSCT00000058433;ENSSSCT00000044810;ENSSSCT00000076977;ENSSSCT00000072717;ENSSSCT00000087016	22.3588	21.832	16.8584	9.37194	13.1662	6.26326	1.08383	0.000369962	up	yes
chr11	5953753	6532959	+	ENSSSCG00000025996	MTUS2	ENSSSCT00000010215;ENSSSCT00000063663;ENSSSCT00000061559	0.284771	0.383516	0.110729	3.33914	5.69688	5.44857	-4.21672	9.55927e-12	down	yes
chr4	94606565	94611894	-	ENSSSCG00000006523	MTX1	ENSSSCT00000007144;ENSSSCT00000037404	0.816656	1.36343	0.696615	1.93722	2.24041	7.82993	-2.06146	0.0534866	down	yes
chr2	33686335	33698693	+	ENSSSCG00000013340	MUC15	ENSSSCT00000014568	0.734071	0.054539	1.9818	0.06702	0	0.018187	5.02298	0.000250209	up	yes
chr1	266933542	267105788	+	ENSSSCG00000036926	MVB12B	ENSSSCT00000051074;ENSSSCT00000083380	5.81198	5.04825	4.84075	2.36796	2.58551	1.51703	1.27891	1.31354e-05	up	yes
chr13	204843754	204868922	+	ENSSSCG00000012077	MX1	ENSSSCT00000089370;ENSSSCT00000034038	0.470281	0.839175	0.457067	6.94547	2.34465	0.482854	-2.46789	0.0522647	down	yes
chr6	63630937	63635457	-	ENSSSCG00000021880	MXRA8	ENSSSCT00000056967;ENSSSCT00000029719	1.99261	2.43338	1.37926	6.55854	9.61641	6.26538	-1.95066	0.0128922	down	yes
chr12	1055250	1056290	+	ENSSSCG00000032974	MYADML2	ENSSSCT00000062987	7.56603	6.37178	6.67795	1.24929	4.28826	2.57702	1.34516	0.00143913	up	yes
chr17	46256257	46287929	+	ENSSSCG00000007366	MYBL2	ENSSSCT00000008062;ENSSSCT00000043267	0.0828249	0.153204	0.055244	0.483018	2.06348	0.267141	-3.272	0.012437	down	yes
chr6	55281801	55310295	+	ENSSSCG00000003218	MYBPC2	ENSSSCT00000003575;ENSSSCT00000071750;ENSSSCT00000087602;ENSSSCT00000003574;ENSSSCT00000069121;ENSSSCT00000088015	1188.59	1133.5	1233.26	377.294	261.655	31.8465	2.40605	0.000146836	up	yes
chr2	74185037	74202301	+	ENSSSCG00000034898	MYDGF	ENSSSCT00000059002;ENSSSCT00000082655	1.61394	2.05089	1.53988	3.44214	5.44243	11.6802	-1.98228	0.023491	down	yes
chr5	100752890	100755494	-	ENSSSCG00000000937	MYF5	ENSSSCT00000070997	0.60146	0.3594	0.205097	3.18755	2.56865	1.8376	-2.70331	0.012233	down	yes
chr5	100762910	100765704	-	ENSSSCG00000026533	MYF6	ENSSSCT00000001023;ENSSSCT00000078484	182.922	83.2685	221.822	57.8968	61.6773	56.9343	1.46718	3.38903e-05	up	yes
chr3	9187812	9198456	-	ENSSSCG00000007680	MYL10	ENSSSCT00000008421	0	0.295965	0.068858	4.38406	25.4496	10.4792	-6.7879	9.52487e-09	down	yes
chr17	39788199	39795296	+	ENSSSCG00000036402	MYL9	ENSSSCT00000038183	5.26842	7.97027	4.12449	19.6997	32.5239	16.6663	-1.98826	0.0057842	down	yes
chr17	35499908	35513088	+	ENSSSCG00000007231	MYLK2	ENSSSCT00000079997;ENSSSCT00000007911	213.101	207.588	176.411	59.854	52.2567	44.0959	1.93452	2.28953e-09	up	yes
chr6	37850754	37920768	+	ENSSSCG00000036874	MYLK3	ENSSSCT00000054152	0	0	0	1.25145	0.29713	1.41717	-inf	3.37577e-13	down	yes
chr12	38020105	38061883	-	ENSSSCG00000017682	MYO19	ENSSSCT00000059449;ENSSSCT00000019246;ENSSSCT00000041611;ENSSSCT00000084648;ENSSSCT00000038652	0.274534	0.337855	0.139677	1.1448	1.47885	2.65544	-2.81136	0.000219587	down	yes
chr2	41415735	41425234	-	ENSSSCG00000013375	MYOD1	ENSSSCT00000014609	1.98768	3.26183	0.783289	5.78456	5.11125	11.5646	-1.89648	0.0308483	down	yes
chr14	104767783	104941357	-	ENSSSCG00000010476	MYOF	ENSSSCT00000040954;ENSSSCT00000039870;ENSSSCT00000038998;ENSSSCT00000082147;ENSSSCT00000074414	0.333169	0.490639	0.407984	0.946003	2.23235	1.04448	-1.77745	0.0488341	down	yes
chr6	81799570	81860046	-	ENSSSCG00000036534	MYOM3	ENSSSCT00000059020;ENSSSCT00000088631	12.1673	14.3053	7.41569	45.2645	70.3101	72.2082	-2.47021	3.84708e-05	down	yes
chr8	104574430	104609328	-	ENSSSCG00000032838	MYOZ2	ENSSSCT00000037744	24.5774	44.5224	12.1016	163.568	230.605	153.357	-2.75336	4.44177e-05	down	yes
chr2	151635672	151654563	+	ENSSSCG00000035729	MYOZ3	ENSSSCT00000054173;ENSSSCT00000045751;ENSSSCT00000090833	182.38	245.701	179.211	47.5348	106.029	81.6699	1.36829	1.83211e-05	up	yes
chr14	71298907	71394600	+	ENSSSCG00000029311	MYPN	ENSSSCT00000063216;ENSSSCT00000037478;ENSSSCT00000031009	66.008	71.4069	72.033	43.1648	30.5304	29.5418	1.02063	0.00022485	up	yes
chr6	52203703	52212201	-	ENSSSCG00000038739	MYPOP	ENSSSCT00000036700	2.18896	2.05058	1.64588	0.777382	0.875177	0.427118	1.50079	0.00227499	up	yes
chr8	31207754	31287944	+	ENSSSCG00000008792	N4BP2	ENSSSCT00000009619	0.680173	0.956078	0.559563	3.62307	2.71232	2.64049	-2.0313	0.00193146	down	yes
X	124657671	124667052	-	ENSSSCG00000012791	NAA10	ENSSSCT00000082502;ENSSSCT00000013983;ENSSSCT00000034611;ENSSSCT00000034005	1.04339	1.05458	0.391793	5.40511	0.840029	12.4821	-2.91106	0.0106172	down	yes
chr14	128962375	128963229	+	ENSSSCG00000040025	NANOS1	ENSSSCT00000057584	0.978551	1.70093	2.99027	0.301979	0.16687	1.19632	1.76761	0.0156102	up	yes
X	58966830	58972091	-	ENSSSCG00000012415	NAP1L2	ENSSSCT00000013575	0.383891	0.240676	0.289744	0.012804	0.034624	0.011455	3.95676	1.53568e-06	up	yes
chr9	12867686	13010887	-	ENSSSCG00000014893	NARS2	ENSSSCT00000040060;ENSSSCT00000016248;ENSSSCT00000048663;ENSSSCT00000082880	1.7075	2.35971	2.55251	0.571308	1.31338	1.07506	1.16129	0.000130733	up	yes
chr5	103013798	103368021	-	ENSSSCG00000029249	NAV3	ENSSSCT00000029790;ENSSSCT00000058522;ENSSSCT00000026141;ENSSSCT00000053657	0.209016	0.283412	0.0771205	1.75884	1.10614	0.415141	-2.52586	0.00893089	down	yes
chr13	111139621	111248140	-	ENSSSCG00000011755	NCEH1	ENSSSCT00000053797;ENSSSCT00000053216;ENSSSCT00000083442;ENSSSCT00000012866	1.28177	1.52701	0.89153	2.37471	5.28359	8.26344	-2.10528	0.00683638	down	yes
chr3	49063988	49198664	-	ENSSSCG00000008144	NCK2	ENSSSCT00000064890;ENSSSCT00000052103	10.1886	10.518	10.5744	4.41579	5.99711	3.89605	1.12837	3.74741e-05	up	yes
MT	12935	14755	+	ENSSSCG00000018091	ND5	ENSSSCT00000019686	6.04306	5.13776	5.19159	14.2135	21.2868	13.826	-1.59109	0.0511097	down	yes
chr1	142412565	142414240	+	ENSSSCG00000004834	NDN	ENSSSCT00000005336	3.61336	4.65928	2.14659	9.99676	16.0327	12.37	-1.88184	0.0117839	down	yes
chr4	8014446	8069333	+	ENSSSCG00000005944	NDRG1	ENSSSCT00000054808	1.43972	1.69957	1.61378	13.3757	4.63244	5.2732	-2.29225	0.00375897	down	yes
chr3	22619492	22635288	+	ENSSSCG00000010795	NDUFAB1	ENSSSCT00000011811;ENSSSCT00000065658	15.8508	14.775	12.1546	21.7762	60.039	60.0367	-1.72936	0.0512124	down	yes
chr17	37160434	37177278	-	ENSSSCG00000029626	NECAB3	ENSSSCT00000027481	0.050326	0.064458	0	0.558661	0.38975	0.163902	-3.27657	0.0342426	down	yes
chr13	148452278	148579160	-	ENSSSCG00000011933	NECTIN3	ENSSSCT00000034662;ENSSSCT00000055651	0.230216	0.337625	0.237336	0.950948	0.784781	1.10621	-1.8195	0.0370131	down	yes
chr1	115941937	116070317	+	ENSSSCG00000037499	NEDD4	ENSSSCT00000039109;ENSSSCT00000066202;ENSSSCT00000050572	6.90204	8.93807	7.76055	2.30348	2.3598	1.74255	1.88137	8.87901e-10	up	yes
chr6	140780452	141647813	+	ENSSSCG00000025085	NEGR1	ENSSSCT00000056438	0	0.0477529	0.0110219	0.161369	0.309741	0.124153	-3.34026	0.034738	down	yes
chr10	20997243	21124283	+	ENSSSCG00000010904	NEK7	ENSSSCT00000045124	46.893	39.3187	47.912	27.6089	13.5919	22.8602	1.06605	0.000224195	up	yes
chr5	75505098	75893454	-	ENSSSCG00000000802	NELL2	ENSSSCT00000045629	0	0	0	0.638848	0.39197	0.0722262	-inf	4.45809e-07	down	yes
chr14	114436537	114516721	+	ENSSSCG00000010603	NEURL1	ENSSSCT00000040841;ENSSSCT00000066357	37.5043	38.6192	40.5931	7.84958	12.0354	8.34526	2.0477	5.19194e-10	up	yes
chr16	51536564	51581030	-	ENSSSCG00000016992	NEURL1B	ENSSSCT00000018503	0.583194	0.673415	0.31246	3.88883	1.12569	2.266	-2.21413	0.0104733	down	yes
chr7	74918982	74931348	-	ENSSSCG00000001986	NFATC4	ENSSSCT00000086344;ENSSSCT00000077180;ENSSSCT00000002222;ENSSSCT00000079912	0.193202	0.300971	0.23644	1.34116	1.76938	1.24311	-2.57505	0.00100347	down	yes
chr18	46217499	46250256	-	ENSSSCG00000026894	NFE2L3	ENSSSCT00000027225;ENSSSCT00000036767	2.41233	2.2069	2.66878	1.11474	0.630592	0.921279	1.45052	2.69487e-05	up	yes
chr6	150835464	151426550	-	ENSSSCG00000023243	NFIA	ENSSSCT00000063700;ENSSSCT00000025523;ENSSSCT00000074107;ENSSSCT00000083887;ENSSSCT00000088190;ENSSSCT00000037600;ENSSSCT00000042939;ENSSSCT00000087877	3.21099	2.84766	3.61462	1.59645	1.30793	1.55256	1.11795	3.15431e-05	up	yes
chr2	65954244	66056567	-	ENSSSCG00000013742	NFIX	ENSSSCT00000044397;ENSSSCT00000089214;ENSSSCT00000015016;ENSSSCT00000064426;ENSSSCT00000054859;ENSSSCT00000046203;ENSSSCT00000060421	61.5269	59.4757	59.3353	13.4546	30.8743	15.3641	1.59507	5.69407e-06	up	yes
chr6	45296039	45306317	-	ENSSSCG00000002917	NFKBID	ENSSSCT00000089612;ENSSSCT00000003222;ENSSSCT00000035617;ENSSSCT00000035312;ENSSSCT00000068999	0.294557	0.266628	0.331199	1.31886	1.03906	1.20618	-1.9978	0.0371559	down	yes
chr12	25699427	25720357	+	ENSSSCG00000017548	NGFR	ENSSSCT00000083732	0.069328	0.087959	0.022087	0.067335	0.594919	0.71367	-2.93936	0.0535476	down	yes
X	13855340	14209664	+	ENSSSCG00000012151	NHS	ENSSSCT00000079817	0.0340675	0.0439325	0.015045	0.138481	0.216067	0.143959	-2.42161	0.0431477	down	yes
chr14	55239652	55435207	+	ENSSSCG00000026819	NID1	ENSSSCT00000028752;ENSSSCT00000011114	3.65839	4.95234	2.83451	16.3178	18.062	13.799	-2.07365	0.000933318	down	yes
chr1	181699112	181772750	-	ENSSSCG00000005030	NID2	ENSSSCT00000056085	1.8662	3.20295	1.16286	4.47001	11.7246	5.99017	-1.8318	0.0332328	down	yes
chr4	38491245	38587448	+	ENSSSCG00000031267	NIPAL2	ENSSSCT00000083952;ENSSSCT00000062458	0.665188	0.505286	0.241381	0.0636539	0.253095	0.037739	1.99378	0.00948289	up	yes
chr1	246104930	246140398	+	ENSSSCG00000005424	NIPSNAP3A	ENSSSCT00000052222;ENSSSCT00000046165;ENSSSCT00000005965;ENSSSCT00000045553	5.3499	5.16033	4.03418	9.40984	26.8357	22.1819	-2.00618	0.00883315	down	yes
chr13	10686485	10716100	-	ENSSSCG00000024296	NKIRAS1	ENSSSCT00000064323	29.222	25.3344	24.6755	8.15038	16.5104	7.68379	1.29256	6.39338e-05	up	yes
chr12	27416337	27436160	+	ENSSSCG00000038348	NME1	ENSSSCT00000046082;ENSSSCT00000088028	0.933298	1.21567	0.700888	2.22487	6.81182	18.1128	-3.25197	0.000353724	down	yes
chr15	941505	965443	+	ENSSSCG00000022011	NMI	ENSSSCT00000022256	1.06139	1.60113	0.438566	7.09455	5.89215	3.7534	-2.43246	0.00988637	down	yes
chr6	70272030	70310603	+	ENSSSCG00000003400	NMNAT1	ENSSSCT00000003772	4.4005	7.25715	4.33509	0.643605	0.743639	1.53363	2.45295	1.33936e-11	up	yes
chr13	80429639	80556790	-	ENSSSCG00000031142	NMNAT3	ENSSSCT00000067789;ENSSSCT00000028389;ENSSSCT00000024168	2.83951	2.29166	2.93323	1.32118	1.2665	0.680688	1.303	0.000366008	up	yes
chr10	46593611	46720983	+	ENSSSCG00000026499	NMT2	ENSSSCT00000045566;ENSSSCT00000022429	0.160419	0.131821	0.190361	0.0918915	0.0536486	0.0592074	1.23699	0.0287696	up	yes
chr6	17233858	17245451	+	ENSSSCG00000002753	NOB1	ENSSSCT00000003050;ENSSSCT00000090508	3.28884	4.62576	1.89204	7.19155	6.85829	24.078	-1.95901	0.0459596	down	yes
chr6	27809430	27818750	+	ENSSSCG00000040125	NOL3	ENSSSCT00000067519;ENSSSCT00000058165	17.5189	14.1279	13.7376	8.25059	6.71071	3.55709	1.29324	7.46519e-05	up	yes
chr6	67375192	67396431	-	ENSSSCG00000030253	NOL9	ENSSSCT00000027328	1.59263	2.21655	1.63013	7.91183	4.95221	11.7366	-2.1772	0.000917814	down	yes
chr14	35113184	35295972	+	ENSSSCG00000009856	NOS1	ENSSSCT00000010803;ENSSSCT00000044611	3.4822	2.30954	3.92304	1.90439	1.46751	1.39265	1.02784	0.000298933	up	yes
chr2	62364501	62402344	+	ENSSSCG00000025176	NOTCH3	ENSSSCT00000029966	0.760563	1.38784	0.601771	5.80619	2.6636	2.62472	-2.01225	0.0102911	down	yes
chr1	166868087	166906218	+	ENSSSCG00000004966	NOX5	ENSSSCT00000005478	0.147943	0.242815	0.049118	0	0.025895	0	4.08635	0.000721143	up	yes
chr17	58840019	58892458	+	ENSSSCG00000007517	NPEPL1	ENSSSCT00000072098;ENSSSCT00000008237;ENSSSCT00000034985;ENSSSCT00000041074	9.89835	9.83806	10.6644	1.55283	6.01205	6.29737	1.13295	0.00141853	up	yes
chr14	112819393	112821368	-	ENSSSCG00000010568	NPM3	ENSSSCT00000011560	2.27661	2.77986	1.5193	1.72476	9.35727	48.2074	-3.17254	0.013427	down	yes
chr16	18842039	18929813	+	ENSSSCG00000036201	NPR3	ENSSSCT00000052412;ENSSSCT00000083834;ENSSSCT00000064963	0.271342	1.35264	0.363583	8.72834	9.5987	19.2099	-4.23924	4.71372e-09	down	yes
chr5	88231264	88277997	+	ENSSSCG00000000902	NR2C1	ENSSSCT00000000986;ENSSSCT00000080634;ENSSSCT00000088250	0.865818	0.894662	0.98439	4.44375	2.70117	2.59894	-1.82775	0.0342877	down	yes
chr2	100447847	100457904	+	ENSSSCG00000014157	NR2F1	ENSSSCT00000037613;ENSSSCT00000015465;ENSSSCT00000065997	0.170747	0.232406	0.0324161	1.65787	0.80152	0.985277	-2.98339	0.00701465	down	yes
chr5	17385390	17408514	+	ENSSSCG00000031321	NR4A1	ENSSSCT00000059252	157.546	50.6929	128.731	2.85131	26.346	5.44124	3.28217	6.00824e-06	up	yes
chr15	63487698	63505244	-	ENSSSCG00000015871	NR4A2	ENSSSCT00000043413;ENSSSCT00000017282	22.5289	10.1421	20.325	2.3985	1.65456	1.47692	3.26054	1.64163e-14	up	yes
chr1	241569905	241611734	+	ENSSSCG00000005385	NR4A3	ENSSSCT00000005925;ENSSSCT00000050140	21.2886	0.815229	9.19209	0.211603	1.31387	0.27448	4.11994	2.44701e-05	up	yes
chr1	265322015	265570887	-	ENSSSCG00000005589	NR6A1	ENSSSCT00000044851;ENSSSCT00000006145	0.414977	0.644198	0.483823	0.316496	0.144016	0.150171	1.33724	0.0113338	up	yes
chr4	105845872	105858227	+	ENSSSCG00000032477	NRAS	ENSSSCT00000038488	1.75048	2.74007	1.8665	10.56	7.19463	7.45468	-1.98752	0.0021758	down	yes
chr9	107928867	108247680	-	ENSSSCG00000015445	NRCAM	ENSSSCT00000043674;ENSSSCT00000053285;ENSSSCT00000048820;ENSSSCT00000050153	0.0851036	0.113588	0.11065	1.53583	0.45243	2.03274	-3.70028	7.65216e-06	down	yes
chr9	461991	484573	+	ENSSSCG00000014570	NRIP3	ENSSSCT00000086371	0.026366	0.091165	0.094144	0.337398	0.6187	0.570205	-2.85012	0.0167696	down	yes
X	86534483	86663340	+	ENSSSCG00000012546	NRK	ENSSSCT00000013716;ENSSSCT00000027459	0.145831	0.827527	0.252988	2.62418	4.51396	1.95388	-2.89024	0.000677297	down	yes
chr10	56280363	56430777	-	ENSSSCG00000011102	NRP1	ENSSSCT00000034324;ENSSSCT00000085902;ENSSSCT00000034108;ENSSSCT00000080823;ENSSSCT00000035993;ENSSSCT00000012149	2.75821	3.94809	1.65239	8.45133	9.36338	14.9755	-1.97192	0.00437216	down	yes
X	123906194	123929117	+	ENSSSCG00000012758	NSDHL	ENSSSCT00000048661;ENSSSCT00000033571	0.327258	0.612118	0.265165	1.0013	1.75037	1.50642	-1.82172	0.0251306	down	yes
chr6	95473261	95497000	-	ENSSSCG00000003662	NT5C1A	ENSSSCT00000004058;ENSSSCT00000074484	25.3161	28.6634	25.015	6.08787	15.7399	7.38802	1.43501	4.71812e-05	up	yes
chr13	34659249	34679535	-	ENSSSCG00000011444	NT5DC2	ENSSSCT00000012524	7.85196	5.69369	5.41564	0.470824	1.75714	2.95352	1.87162	6.57922e-05	up	yes
chr12	54089472	54308355	+	ENSSSCG00000017993	NTN1	ENSSSCT00000059342;ENSSSCT00000072120;ENSSSCT00000089295;ENSSSCT00000082932	0.242101	0.168483	0.094231	1.28404	0.811877	1.1798	-2.69799	0.000547716	down	yes
chr5	87671873	87784704	+	ENSSSCG00000000896	NTN4	ENSSSCT00000000980;ENSSSCT00000036866	1.9831	4.06854	3.43815	0.576648	1.15709	1.26885	1.66017	1.04763e-05	up	yes
chr11	19572644	19584538	-	ENSSSCG00000027551	NUDT15	ENSSSCT00000023371;ENSSSCT00000039736	15.6897	14.9847	17.8759	5.26056	9.20588	6.86588	1.18644	2.84396e-05	up	yes
chr4	87162817	87194170	-	ENSSSCG00000006333	NUF2	ENSSSCT00000006941	2.44822	1.44344	4.35733	0.255022	1.84516	0.490294	1.671	0.0118184	up	yes
chr3	18402935	18511087	+	ENSSSCG00000040162	NUPR1	ENSSSCT00000062041	3.87893	3.20034	4.87228	29.9305	21.4061	25.0154	-2.67547	4.055e-05	down	yes
chr7	36379543	36386353	-	ENSSSCG00000023366	OARD1	ENSSSCT00000027862;ENSSSCT00000085542	6.37108	5.15491	4.34777	3.65905	1.85818	0.692461	1.35405	0.00350078	up	yes
chr14	38851918	38859409	-	ENSSSCG00000046640	OAS1	ENSSSCT00000069380	1.70467	2.42298	1.10804	89.8997	5.9035	1.58864	-4.21735	0.00342652	down	yes
chr14	38827660	38860820	-	ENSSSCG00000009881	OAS2	ENSSSCT00000045243;ENSSSCT00000070780;ENSSSCT00000087841;ENSSSCT00000086150;ENSSSCT00000090737	0.610773	1.65319	0.399722	17.7598	5.19583	1.25498	-3.18414	0.00397186	down	yes
chr4	97439993	97448493	-	ENSSSCG00000027091	OAZ3	ENSSSCT00000045777;ENSSSCT00000029296	0.385161	0.0549997	0	0.788889	2.876	1.65145	-3.59433	0.0303331	down	yes
chr3	42116531	42135817	-	ENSSSCG00000034607	OGN	ENSSSCT00000038459	5.53017	9.50232	6.03681	11.0504	59.5386	23.6349	-2.16095	0.0196263	down	yes
chr9	59037708	60140445	-	ENSSSCG00000037534	OPCML	ENSSSCT00000072041	0.701383	0.838781	0.680781	0.0110682	0.114968	0.029919	3.83197	3.33314e-07	up	yes
chr10	48530844	48582910	-	ENSSSCG00000023247	OPTN	ENSSSCT00000061948;ENSSSCT00000046449;ENSSSCT00000045280;ENSSSCT00000023307	71.3179	57.1485	86.3777	15.9982	8.15422	9.75655	2.66355	1.22126e-11	up	yes
chr3	17490524	17497062	-	ENSSSCG00000007770	ORAI3	ENSSSCT00000008517	0.645729	0.85438	0.576604	2.79026	2.92316	2.79667	-2.03487	0.0270228	down	yes
chr12	22411259	22429621	+	ENSSSCG00000017492	ORMDL3	ENSSSCT00000038340;ENSSSCT00000063481;ENSSSCT00000066306	3.7625	3.77277	1.552	2.50589	1.23443	0.766079	1.01187	0.0103845	up	yes
chr16	24041567	24102179	+	ENSSSCG00000016851	OSMR	ENSSSCT00000018351;ENSSSCT00000089392	0.52576	0.878929	0.258052	2.08353	0.94708	4.55306	-2.18933	0.0336516	down	yes
chr10	51619680	51621116	-	ENSSSCG00000011076	OTUD1	ENSSSCT00000012122	269.981	58.4922	246.337	3.27927	55.9974	2.57417	3.21622	0.00149745	up	yes
chr13	3395790	3437076	+	ENSSSCG00000011197	OXNAD1	ENSSSCT00000060186;ENSSSCT00000012262;ENSSSCT00000063662	1.8904	1.90513	1.36039	7.04656	7.98657	16.6425	-2.61908	1.75859e-05	down	yes
chr12	49956323	49974671	-	ENSSSCG00000022405	P2RX1	ENSSSCT00000089788;ENSSSCT00000078516	0.0284308	0	0	0.0518092	0.515716	0.563953	-5.31461	0.00352485	down	yes
chr13	92991043	92997700	+	ENSSSCG00000011721	P2RY1	ENSSSCT00000012831	11.1773	11.0687	8.84545	4.07242	5.4685	5.32356	1.06465	3.09936e-05	up	yes
chr6	168534655	168690095	+	ENSSSCG00000023920	P3H1	ENSSSCT00000025559;ENSSSCT00000072802;ENSSSCT00000028401;ENSSSCT00000055681;ENSSSCT00000029090	0.932001	1.25978	0.910934	3.81207	5.72612	3.64431	-2.08702	0.00100815	down	yes
chr5	63871508	63884835	-	ENSSSCG00000000681	P3H3	ENSSSCT00000000742	1.4804	1.94269	0.892302	3.84838	9.18269	4.34881	-2.00985	0.0188184	down	yes
chr12	20882344	20895645	+	ENSSSCG00000017429	P3H4	ENSSSCT00000018975;ENSSSCT00000090945	0.505623	0.763452	0.34786	2.21867	5.22274	2.66124	-2.6434	0.000490203	down	yes
chr4	36137639	36227690	+	ENSSSCG00000006063	PABPC1	ENSSSCT00000032533	20.4398	21.0195	15.0932	48.3805	52.9063	85.5524	-1.72413	0.0213026	down	yes
chr9	130835317	131001480	+	ENSSSCG00000015598	PACC1	ENSSSCT00000069667;ENSSSCT00000016991	0.49736	0.737002	0.302233	1.71097	1.61721	3.41191	-2.13303	0.00946269	down	yes
chr5	5853377	5985171	+	ENSSSCG00000000036	PACSIN2	ENSSSCT00000000038;ENSSSCT00000063611;ENSSSCT00000065730	3.10037	3.73724	2.46033	8.22666	11.1436	11.3349	-1.7235	0.0120171	down	yes
chr6	75696484	75755892	-	ENSSSCG00000026478	PADI2	ENSSSCT00000027772	0.060011	0.124241	0.0251697	0.364909	4.25082	0.671854	-4.65813	0.000120848	down	yes
chr2	25423361	25591617	+	ENSSSCG00000028338	PAMR1	ENSSSCT00000059965;ENSSSCT00000063373;ENSSSCT00000029479	0.28024	0.358154	0.143944	0.5236	3.91542	0.876553	-2.76436	0.0187191	down	yes
chr14	101409253	101512545	-	ENSSSCG00000010456	PANK1	ENSSSCT00000046461;ENSSSCT00000049581;ENSSSCT00000076835	0.277702	0.418554	0.227718	1.93034	2.21669	1.92452	-2.71614	1.98802e-05	down	yes
chr9	26443815	26491002	+	ENSSSCG00000032360	PANX1	ENSSSCT00000064694	0.0595	0.211129	0.054398	0.884366	0.231591	1.83196	-3.18107	0.00761515	down	yes
chr14	99685578	99808389	+	ENSSSCG00000010437	PAPSS2	ENSSSCT00000033551;ENSSSCT00000034544	0.0131797	0.0496188	0	0.10032	0.420945	0.397657	-3.87114	0.00911631	down	yes
chr8	138646625	138669126	+	ENSSSCG00000009259	PAQR3	ENSSSCT00000010139;ENSSSCT00000054179;ENSSSCT00000047105	12.2964	10.3806	12.3115	3.78232	2.97282	2.98843	1.84436	1.37568e-09	up	yes
chr6	28280502	28283760	+	ENSSSCG00000034863	PARD6A	ENSSSCT00000076043;ENSSSCT00000063616	0.844311	0.611308	1.07274	0.0832018	0.310292	0.215785	2.05303	0.00147574	up	yes
chr18	9674944	9716743	+	ENSSSCG00000016502	PARP12	ENSSSCT00000017966	0.222644	0.616827	0.223244	3.90925	1.43694	0.619942	-2.48904	0.0261363	down	yes
chr11	359476	442436	+	ENSSSCG00000022957	PARP4	ENSSSCT00000029020;ENSSSCT00000066857;ENSSSCT00000076791;ENSSSCT00000070979;ENSSSCT00000075859	0.632784	0.948328	0.514129	3.38559	1.81725	1.48191	-1.67376	0.0526638	down	yes
chr2	46839080	47028963	-	ENSSSCG00000028827	PARVA	ENSSSCT00000056665;ENSSSCT00000087765;ENSSSCT00000072163;ENSSSCT00000028332;ENSSSCT00000080233	1.89533	2.53803	1.7292	5.89112	6.76857	7.55913	-1.7141	0.0133667	down	yes
chr13	196336955	196371175	-	ENSSSCG00000012037	PAXBP1	ENSSSCT00000013169	2.73155	3.9539	2.33894	12.0147	7.39335	10.8056	-1.7433	0.0148455	down	yes
chr1	266382640	266610646	+	ENSSSCG00000005604	PBX3	ENSSSCT00000049117;ENSSSCT00000060134	5.95317	7.17535	4.40765	0.588186	0.565493	0.662869	3.27106	4.52191e-19	up	yes
chr14	73772835	73807281	-	ENSSSCG00000010275	PCBD1	ENSSSCT00000011247;ENSSSCT00000070212	0.338353	0.473702	0.390154	1.84947	3.65026	1.38454	-2.51762	0.014918	down	yes
chr11	30511261	30611727	+	ENSSSCG00000009446	PCDH17	ENSSSCT00000046242;ENSSSCT00000010354	0.136421	0.259269	0.086309	1.26938	1.16545	0.710232	-2.70599	0.00119459	down	yes
chr8	140446	182261	+	ENSSSCG00000029983	PCGF3	ENSSSCT00000082128;ENSSSCT00000030851	1.21078	1.5949	0.956093	3.58938	3.18447	4.09878	-1.53122	0.0531774	down	yes
chr17	57930432	57938896	+	ENSSSCG00000007507	PCK1	ENSSSCT00000034470	0.0758213	0.0208698	0.0242219	0.386735	2.64942	0.250717	-4.76468	0.000552057	down	yes
chr7	75187194	75197733	-	ENSSSCG00000002009	PCK2	ENSSSCT00000038424;ENSSSCT00000039500	0	0.0226025	0	0.385346	3.15086	5.88177	-8.70279	2.60305e-09	down	yes
chr3	8523449	8528739	+	ENSSSCG00000027466	PCOLCE	ENSSSCT00000029137	8.97794	12.6823	7.49611	11.3307	97.3633	48.8114	-2.43352	0.0118793	down	yes
chr3	72204815	72223581	-	ENSSSCG00000029790	PCYOX1	ENSSSCT00000022340;ENSSSCT00000062086;ENSSSCT00000080570	31.3011	36.7563	27.5033	8.75088	13.1709	7.19351	1.71464	2.02535e-07	up	yes
chr16	79818956	79832497	-	ENSSSCG00000032090	PDCD6	ENSSSCT00000042729;ENSSSCT00000041177;ENSSSCT00000084336	4.07014	3.93666	3.74979	10.1586	9.89646	16.1757	-1.62375	0.052859	down	yes
chr2	69225395	69267971	+	ENSSSCG00000013642	PDE4A	ENSSSCT00000014899;ENSSSCT00000051363;ENSSSCT00000064874;ENSSSCT00000014898	10.413	7.16549	9.04009	2.24605	2.81564	1.28179	2.06909	1.80436e-08	up	yes
chr6	146166681	146720127	-	ENSSSCG00000003805	PDE4B	ENSSSCT00000065972;ENSSSCT00000047592;ENSSSCT00000069874;ENSSSCT00000074206;ENSSSCT00000004211;ENSSSCT00000045816	8.45648	7.46627	6.61923	3.52389	3.49992	2.93636	1.17837	1.26015e-05	up	yes
chr1	27958270	28302412	-	ENSSSCG00000004165	PDE7B	ENSSSCT00000004604;ENSSSCT00000065157	2.73372	4.87914	3.79279	18.1878	12.456	11.296	-1.87857	0.00844678	down	yes
chr9	34388636	34621244	-	ENSSSCG00000014994	PDGFD	ENSSSCT00000016357;ENSSSCT00000050384;ENSSSCT00000083324	0.407843	0.758268	0.346183	0.900606	3.83423	2.37551	-2.23318	0.0097296	down	yes
chr8	40967493	41021442	+	ENSSSCG00000008841	PDGFRA	ENSSSCT00000009678;ENSSSCT00000070513	1.30004	1.64434	0.775221	3.5392	5.99038	3.49069	-1.80754	0.0179534	down	yes
chr2	151155754	151192647	-	ENSSSCG00000022741	PDGFRB	ENSSSCT00000086380;ENSSSCT00000035982;ENSSSCT00000015789	2.78611	3.04127	2.66259	6.99004	8.82514	9.07079	-1.5515	0.0396129	down	yes
chr15	78608360	78652962	+	ENSSSCG00000015958	PDK1	ENSSSCT00000070830;ENSSSCT00000065097;ENSSSCT00000084059	3.00722	3.38092	3.00919	11.7787	12.1337	9.13667	-1.81429	0.00658827	down	yes
chr12	26274606	26301880	+	ENSSSCG00000027198	PDK2	ENSSSCT00000042340;ENSSSCT00000048973;ENSSSCT00000030056;ENSSSCT00000019144	8.85554	8.55005	7.15391	22.2579	17.7211	34.6291	-1.60305	0.0517432	down	yes
X	20436815	20602716	+	ENSSSCG00000012181	PDK3	ENSSSCT00000039647;ENSSSCT00000068247;ENSSSCT00000013325;ENSSSCT00000033942;ENSSSCT00000054557;ENSSSCT00000060896	4.99472	3.52244	4.7869	0.868685	0.682276	0.373702	2.78919	4.7569e-12	up	yes
chr9	75246002	75260134	-	ENSSSCG00000015334	PDK4	ENSSSCT00000068445;ENSSSCT00000016707;ENSSSCT00000074316	79.2209	94.7815	91.9417	1558.4	905.972	284.173	-3.36947	1.77938e-05	down	yes
chr2	80451888	80472660	+	ENSSSCG00000040507	PDLIM7	ENSSSCT00000064897;ENSSSCT00000037754;ENSSSCT00000064391	275.826	259.94	285.389	97.8451	116.63	80.3166	1.47796	1.73634e-06	up	yes
chr6	73019057	73049998	+	ENSSSCG00000003451	PDPN	ENSSSCT00000003832	2.09894	2.23309	1.82264	10.9878	7.30274	11.6581	-2.28274	0.000237563	down	yes
chr10	49068942	49120367	-	ENSSSCG00000011061	PDSS1	ENSSSCT00000053999	1.17073	1.20626	0.524049	1.7368	3.92879	16.9415	-2.96213	0.00695234	down	yes
chr13	206676730	206703327	+	ENSSSCG00000034758	PDXK	ENSSSCT00000049972	0.75862	0.786942	0.423019	2.21212	2.2944	8.94679	-2.77273	0.000774987	down	yes
chr3	24176242	24204502	+	ENSSSCG00000026686	PDZD9	ENSSSCT00000045152	2.86915	5.31651	2.69406	0.593941	0.857426	1.17389	2.05111	3.46069e-09	up	yes
chr13	54659589	54904900	-	ENSSSCG00000011521	PDZRN3	ENSSSCT00000072692;ENSSSCT00000012609	33.9156	24.5106	44.1274	3.16221	6.5135	1.95041	3.14094	1.60256e-10	up	yes
chr14	6966866	7173203	-	ENSSSCG00000009631	PEBP4	ENSSSCT00000050113;ENSSSCT00000049161;ENSSSCT00000010558;ENSSSCT00000039308;ENSSSCT00000074755	107.346	88.0226	93.9211	24.2268	45.1985	28.7069	1.55971	1.17385e-06	up	yes
chr9	74474058	74486980	+	ENSSSCG00000036049	PEG10	ENSSSCT00000046427;ENSSSCT00000061417	0.361062	0.591858	0.0847856	59.7266	16.6144	55.1403	-6.98532	6.39066e-17	down	yes
chr3	77658664	77796916	+	ENSSSCG00000028947	PELI1	ENSSSCT00000028590;ENSSSCT00000040046	1.82575	1.84969	1.63616	4.79798	5.25253	9.56185	-1.88454	0.00993805	down	yes
chr15	137793419	137837236	-	ENSSSCG00000016338	PER2	ENSSSCT00000088445;ENSSSCT00000073681;ENSSSCT00000017793	2.39818	3.45055	2.03127	0.488484	1.1248	1.92671	1.15445	0.000696967	up	yes
chr1	26301252	26317869	+	ENSSSCG00000038420	PERP	ENSSSCT00000051639	3.74543	4.74334	6.3205	2.30663	2.18039	1.16268	1.39025	0.000264339	up	yes
chr14	47476798	47495983	-	ENSSSCG00000010010	PES1	ENSSSCT00000010967	4.2021	5.85743	3.8805	12.8373	9.90095	23.7629	-1.73803	0.0280426	down	yes
X	47759307	47859078	-	ENSSSCG00000024814	PFKFB1	ENSSSCT00000026514;ENSSSCT00000013498;ENSSSCT00000069250;ENSSSCT00000089655;ENSSSCT00000077753;ENSSSCT00000072425;ENSSSCT00000084962;ENSSSCT00000087497;ENSSSCT00000033428	6.76024	6.59923	6.71476	1.00196	1.60932	0.505133	2.68739	4.26095e-10	up	yes
chr10	64776315	64859051	-	ENSSSCG00000011133	PFKFB3	ENSSSCT00000012185;ENSSSCT00000036723;ENSSSCT00000040259	58.2362	62.4993	77.7304	53.6467	2.63959	2.48588	1.75569	0.0434324	up	yes
chr13	207167372	207191690	+	ENSSSCG00000028197	PFKL	ENSSSCT00000042856;ENSSSCT00000060160	1.01027	1.43773	0.872319	9.5751	12.8642	7.51768	-3.1735	9.95711e-09	down	yes
chr5	78475540	78526995	+	ENSSSCG00000021129	PFKM	ENSSSCT00000048509;ENSSSCT00000043706;ENSSSCT00000029955;ENSSSCT00000043084;ENSSSCT00000045119;ENSSSCT00000049997;ENSSSCT00000058892;ENSSSCT00000066215	477.138	412.094	467.561	251.279	147.626	137.881	1.33778	3.52377e-05	up	yes
chr14	108822812	108833058	+	ENSSSCG00000010517	PGAM1	ENSSSCT00000049238	5.46176	7.41542	2.84231	7.11165	20.1708	55.1264	-2.39024	0.0153796	down	yes
chr18	48693882	48713862	+	ENSSSCG00000016720	PGAM2	ENSSSCT00000018201	908.943	836.379	872.71	187.938	288.43	213.375	1.92435	5.25432e-09	up	yes
chr14	59842304	59935023	+	ENSSSCG00000021027	PGBD5	ENSSSCT00000088457	0	0.021743	0	0.0252794	0.138707	0.151895	-3.86076	0.0295056	down	yes
X	62187431	62212244	+	ENSSSCG00000012440	PGK1	ENSSSCT00000067797;ENSSSCT00000013604;ENSSSCT00000034653	488.721	483.417	476.806	93.1246	214.775	144.938	1.67793	1.09722e-06	up	yes
chr6	148851183	148925741	-	ENSSSCG00000003812	PGM1	ENSSSCT00000053059;ENSSSCT00000004219	931.319	774.214	911.936	213.622	43.6546	18.8603	3.24472	4.91418e-06	up	yes
chr9	8636801	8761709	-	ENSSSCG00000014838	PGM2L1	ENSSSCT00000055213;ENSSSCT00000016190	24.3467	4.48865	25.653	2.04253	0.994165	0.286132	4.03547	1.39215e-07	up	yes
chr1	21441492	21723790	-	ENSSSCG00000004132	PHACTR2	ENSSSCT00000048036;ENSSSCT00000067369;ENSSSCT00000083203;ENSSSCT00000083039	0.462401	0.667318	0.521353	2.2159	1.57528	1.89	-1.78279	0.0199183	down	yes
chr5	6571556	6576870	-	ENSSSCG00000038492	PHETA2	ENSSSCT00000064151;ENSSSCT00000074849;ENSSSCT00000057884	0.497278	0.301761	0.225202	1.53195	3.42389	1.3898	-2.63121	0.00781366	down	yes
chr5	4291396	4389943	+	ENSSSCG00000000020	PHF21B	ENSSSCT00000000021;ENSSSCT00000086082	0.360664	0.518338	0.297126	0.048232	0.0485692	0.122285	2.42447	7.83312e-05	up	yes
chr4	101408308	101478144	-	ENSSSCG00000006717	PHGDH	ENSSSCT00000082240;ENSSSCT00000007358;ENSSSCT00000033073;ENSSSCT00000070061	0.34624	0.323032	0.285164	0.056272	4.36712	3.52694	-3.0583	0.0514729	down	yes
X	58455938	58583216	-	ENSSSCG00000012411	PHKA1	ENSSSCT00000066154;ENSSSCT00000039848;ENSSSCT00000028904;ENSSSCT00000053082;ENSSSCT00000013571;ENSSSCT00000025272	94.7322	93.5576	99.2383	17.1267	16.0308	8.77519	2.77755	2.03075e-12	up	yes
X	15283102	15365565	-	ENSSSCG00000012157	PHKA2	ENSSSCT00000013298;ENSSSCT00000077246;ENSSSCT00000055314;ENSSSCT00000052343	0.267828	0.732515	0.18874	1.63615	1.84027	1.16805	-1.96566	0.0482357	down	yes
chr6	36991241	37193587	-	ENSSSCG00000002844	PHKB	ENSSSCT00000003145;ENSSSCT00000050959;ENSSSCT00000040453	98.2797	89.1674	113.402	34.0923	35.234	21.9951	1.72002	3.77025e-07	up	yes
chr3	17639996	17656618	-	ENSSSCG00000007788	PHKG2	ENSSSCT00000008536	0.998847	0.983098	0.630397	1.85987	3.34956	7.23034	-2.25154	0.0220661	down	yes
chr9	102221324	102365917	-	ENSSSCG00000015410	PHTF2	ENSSSCT00000046348;ENSSSCT00000052957;ENSSSCT00000016785;ENSSSCT00000042272	13.4734	17.2402	12.8227	5.18818	2.86689	4.11141	1.83931	9.52487e-09	up	yes
chr4	61114497	61142811	-	ENSSSCG00000006172	PI15	ENSSSCT00000006766	0.572227	0.467908	0.419118	0.560182	5.87514	2.04976	-2.5397	0.0197138	down	yes
chr15	130075040	130332689	-	ENSSSCG00000035058	PID1	ENSSSCT00000045855;ENSSSCT00000065198	0.482928	0.683936	0.405836	2.35371	2.45619	2.66551	-2.24891	0.000490215	down	yes
chr2	499297	505005	-	ENSSSCG00000012843	PIDD1	ENSSSCT00000069362;ENSSSCT00000033991	0.42664	0.410659	0.211419	2.34385	2.10516	2.07129	-2.63631	0.00138636	down	yes
chr6	97643366	97944418	+	ENSSSCG00000034765	PIEZO2	ENSSSCT00000083168;ENSSSCT00000075210;ENSSSCT00000026619	0.0206977	0.0756973	0.0354864	0.23611	0.495331	0.375422	-3.06916	0.00401345	down	yes
chr6	136057985	136180637	+	ENSSSCG00000038329	PIGK	ENSSSCT00000045524;ENSSSCT00000038299;ENSSSCT00000077930	3.2348	1.97439	2.66329	1.12915	1.09747	1.34966	1.13836	2.75016e-05	up	yes
chr1	235871072	235888000	-	ENSSSCG00000005303	PIGO	ENSSSCT00000026457;ENSSSCT00000005842;ENSSSCT00000005841	0.106923	0.238239	0.190795	0.605856	0.913254	0.688793	-2.04249	0.0395946	down	yes
chr3	41160656	41176508	-	ENSSSCG00000007992	PIGQ	ENSSSCT00000055394;ENSSSCT00000008757;ENSSSCT00000042029	1.55158	2.06589	1.40138	3.52808	5.31502	6.22397	-1.58597	0.0436593	down	yes
chr12	44808331	44827247	-	ENSSSCG00000026706	PIGS	ENSSSCT00000022855;ENSSSCT00000024408	0.121623	0.0896885	0.0531712	0.132502	0.743581	2.16214	-3.52198	0.00510542	down	yes
chr6	84129965	84139241	+	ENSSSCG00000040007	PIGV	ENSSSCT00000003954	0.541603	0.777338	0.650179	4.04529	2.76092	1.38306	-2.05618	0.0497314	down	yes
chr12	23317185	23346424	+	ENSSSCG00000033291	PIP4K2B	ENSSSCT00000086961;ENSSSCT00000058547	24.147	26.8075	22.2351	11.1829	9.15754	5.41806	1.50659	4.98781e-06	up	yes
chr5	22854137	22867037	+	ENSSSCG00000000436	PIP4K2C	ENSSSCT00000000471;ENSSSCT00000075535;ENSSSCT00000073359	0.624998	0.67533	1.32563	0.0190044	0	0	7.11036	5.02221e-12	up	yes
chr8	111698664	111723298	+	ENSSSCG00000034708	PITX2	ENSSSCT00000089235;ENSSSCT00000053647;ENSSSCT00000058997	0.725687	0.687386	0.422308	3.07042	3.27364	8.24285	-2.99052	5.18067e-06	down	yes
chr3	98258460	98268557	-	ENSSSCG00000008468	PKDCC	ENSSSCT00000009270	46.0695	32.2937	50.4097	4.16971	10.3193	29.556	1.54778	0.000622539	up	yes
chr1	269070512	269081334	+	ENSSSCG00000005657	PKN3	ENSSSCT00000006220	0.536401	0.989312	0.452995	2.89644	2.04451	3.22877	-2.04573	0.0219645	down	yes
chr9	127859051	128162636	+	ENSSSCG00000023351	PLA2G4A	ENSSSCT00000022784	0.0854865	0.217713	0.102385	0.38539	1.05921	0.855384	-2.50355	0.0370302	down	yes
chr1	129289112	129364026	+	ENSSSCG00000037292	PLA2G4E	ENSSSCT00000049474	0.269904	0.13958	0.077933	0	0	0	inf	1.58868e-08	up	yes
chr7	41486843	41531331	-	ENSSSCG00000001723	PLA2G7	ENSSSCT00000001927;ENSSSCT00000064616;ENSSSCT00000071676;ENSSSCT00000061063;ENSSSCT00000043742	2.08131	3.23404	1.97588	8.67686	22.6907	24.8396	-2.94652	2.24057e-06	down	yes
chr2	8408512	8444604	+	ENSSSCG00000026914	PLAAT3	ENSSSCT00000076557;ENSSSCT00000083927	2.07912	2.46826	2.21076	10.8051	8.77115	4.76844	-1.84891	0.0147934	down	yes
chr14	81889283	81901817	-	ENSSSCG00000010332	PLAC9	ENSSSCT00000011310;ENSSSCT00000068786	4.24763	4.44379	3.39777	13.6439	18.7326	12.9341	-1.90613	0.00385745	down	yes
chr4	75646592	75694365	+	ENSSSCG00000006247	PLAG1	ENSSSCT00000006846	0	0	0	1.36392	0.363717	0.282552	-inf	3.35804e-08	down	yes
chr1	21304042	21370614	+	ENSSSCG00000004127	PLAGL1	ENSSSCT00000058859	0.67369	1.06903	1.07405	12.2278	3.58875	11.4309	-3.27401	2.49746e-06	down	yes
chr3	110605921	110741130	-	ENSSSCG00000034756	PLB1	ENSSSCT00000053202	0.060304	0	0.036533	0.490107	0.466538	2.29074	-5.06758	0.000333208	down	yes
chr17	17007261	17745312	+	ENSSSCG00000007056	PLCB1	ENSSSCT00000061203;ENSSSCT00000086146;ENSSSCT00000067127	2.24499	1.54171	3.47255	0.538812	0.668137	0.730126	1.90594	1.73368e-07	up	yes
chr12	18281500	18302484	+	ENSSSCG00000017338	PLCD3	ENSSSCT00000018874;ENSSSCT00000077866	0.750551	1.04786	0.533929	2.65627	4.4548	1.74897	-1.92553	0.0400277	down	yes
chr15	120626938	120688116	+	ENSSSCG00000016192	PLCD4	ENSSSCT00000017633;ENSSSCT00000074703;ENSSSCT00000017632	27.9729	35.5457	29.0334	11.6576	8.20945	3.20897	2.00387	2.14402e-06	up	yes
chr14	105458916	105764731	+	ENSSSCG00000010483	PLCE1	ENSSSCT00000039474;ENSSSCT00000011471;ENSSSCT00000052725	0.457138	0.254643	0.24289	5.18147	1.7112	3.55174	-3.45158	3.2608e-07	down	yes
chr5	53760818	54017186	-	ENSSSCG00000000588	PLEKHA5	ENSSSCT00000056634;ENSSSCT00000089279;ENSSSCT00000000633;ENSSSCT00000055577;ENSSSCT00000046224;ENSSSCT00000059158;ENSSSCT00000041180;ENSSSCT00000068430	0.311369	0.436101	0.20725	1.33905	0.858622	1.09144	-1.78455	0.0485998	down	yes
chr9	8102326	8117816	+	ENSSSCG00000014827	PLEKHB1	ENSSSCT00000016179;ENSSSCT00000045022	6.98056	4.78041	7.59376	0.615395	1.14634	1.1127	2.75134	1.57379e-11	up	yes
chr6	48069564	48079672	+	ENSSSCG00000030048	PLEKHG2	ENSSSCT00000031206	0.576994	0.768231	0.568153	3.69469	2.475	1.76776	-2.05255	0.0122991	down	yes
chr7	91247866	91370481	+	ENSSSCG00000002292	PLEKHH1	ENSSSCT00000002553	0.100237	0.114728	0.04511	0.207287	2.55897	3.92054	-4.68431	1.90155e-05	down	yes
chr1	203683862	203709274	+	ENSSSCG00000035863	PLIN2	ENSSSCT00000054843;ENSSSCT00000070153;ENSSSCT00000079064	4.70322	3.31042	4.68936	122.755	49.9025	40.059	-4.06569	2.00236e-09	down	yes
chr2	74300619	74315125	+	ENSSSCG00000013513	PLIN5	ENSSSCT00000014760;ENSSSCT00000070822;ENSSSCT00000086145;ENSSSCT00000075428;ENSSSCT00000014761	0.948826	0.761634	0.338205	17.4702	19.4467	15.0057	-4.66361	3.81278e-17	down	yes
chr16	37299116	37305116	-	ENSSSCG00000016925	PLK2	ENSSSCT00000018432	8.06093	3.88512	9.46071	2.10208	2.40564	2.06921	1.70258	2.62644e-06	up	yes
chr8	96991940	97090023	-	ENSSSCG00000009077	PLK4	ENSSSCT00000087485;ENSSSCT00000042144;ENSSSCT00000009942	0.0821416	0.0572194	0.0204241	0.0991189	0.362396	0.942802	-3.13566	0.0102486	down	yes
X	84665925	84695533	+	ENSSSCG00000012536	PLP1	ENSSSCT00000036108;ENSSSCT00000033433;ENSSSCT00000013705	0.0760782	0.192654	0.169662	0.595302	1.31109	0.611528	-2.52193	0.0298978	down	yes
chr1	271241205	271284585	+	ENSSSCG00000005713	PLPP7	ENSSSCT00000006283;ENSSSCT00000085017	12.1492	15.3164	11.2277	1.98556	3.70456	3.5809	2.06128	3.37616e-10	up	yes
chr13	83308007	83434128	+	ENSSSCG00000011680	PLS1	ENSSSCT00000057689;ENSSSCT00000052898	0.329443	0.230391	0.318731	0	0.0982869	0.100883	2.14115	0.0160313	up	yes
chr13	86542283	86573629	-	ENSSSCG00000011690	PLSCR4	ENSSSCT00000012798;ENSSSCT00000052043	0.408706	0.610001	0.461731	6.03642	2.88184	4.16404	-3.14352	2.27272e-06	down	yes
chr2	60324560	60344448	+	ENSSSCG00000037025	PLVAP	ENSSSCT00000064289	0.654356	1.28061	0.651512	18.6958	11.9113	11.6158	-4.02897	7.24982e-13	down	yes
chr9	134584406	134796064	+	ENSSSCG00000026412	PLXNA2	ENSSSCT00000029838	1.16769	1.0548	0.792853	7.16212	2.74795	4.29846	-2.23636	0.00159203	down	yes
chr18	16052663	16973768	+	ENSSSCG00000021562	PLXNA4	ENSSSCT00000047876	0.257559	0.200428	0.132692	1.789	0.656987	1.31555	-2.67087	0.000591652	down	yes
X	124507999	124522772	+	ENSSSCG00000012780	PLXNB3	ENSSSCT00000013972	0.024512	0.008256	0.033927	0.146414	0.322513	0.16832	-3.2562	0.0143797	down	yes
chr1	57188535	57219233	+	ENSSSCG00000004314	PM20D2	ENSSSCT00000004769	3.21543	4.54415	4.45352	23.8139	11.299	8.08792	-1.82263	0.0398956	down	yes
chr5	6964999	6975904	+	ENSSSCG00000000061	PMM1	ENSSSCT00000000067	0.789708	1.42003	0.969404	3.35266	6.29646	5.08902	-2.21285	0.0132151	down	yes
chr4	55118864	55142036	+	ENSSSCG00000036441	PMP2	ENSSSCT00000052172;ENSSSCT00000054339	0.102171	0.187683	0.0768716	0.429547	1.21026	0.489545	-2.53764	0.0118401	down	yes
chr12	58679776	58707953	-	ENSSSCG00000037832	PMP22	ENSSSCT00000045217;ENSSSCT00000054126;ENSSSCT00000086442	3.49172	3.86229	3.32399	12.9634	21.8927	21.6449	-2.40363	3.18726e-05	down	yes
X	124425867	124429433	-	ENSSSCG00000012773	PNCK	ENSSSCT00000033094;ENSSSCT00000013965;ENSSSCT00000035851	2.09589	1.25808	2.74078	0.0953649	0.693637	1.02818	1.74586	0.00872138	up	yes
chr2	513076	518187	+	ENSSSCG00000012841	PNPLA2	ENSSSCT00000014036;ENSSSCT00000081736	22.1351	19.3766	19.9907	177.529	94.8814	48.2471	-2.38232	0.00240207	down	yes
chr12	24192897	24201414	+	ENSSSCG00000032782	PNPO	ENSSSCT00000039118;ENSSSCT00000046443;ENSSSCT00000019077	20.3813	25.72	21.5418	4.46267	7.11572	7.03317	1.86175	1.37568e-09	up	yes
chr11	71094216	71110396	-	ENSSSCG00000009532	POGLUT2	ENSSSCT00000010450	0.812923	1.27097	0.410843	2.46268	2.40371	4.8512	-1.96171	0.0434594	down	yes
chr9	36852560	36879483	-	ENSSSCG00000015009	POGLUT3	ENSSSCT00000016373;ENSSSCT00000075247	0.315745	0.379423	0.118055	1.20326	0.96741	1.33227	-2.10684	0.0455874	down	yes
chr7	38567775	38601790	+	ENSSSCG00000001683	POLH	ENSSSCT00000001879;ENSSSCT00000052882;ENSSSCT00000043330	17.2705	15.2359	13.0276	3.01535	6.01891	3.72082	1.83587	2.51147e-08	up	yes
chr18	51079344	51088784	+	ENSSSCG00000016755	POLM	ENSSSCT00000050977;ENSSSCT00000061171	0.392657	1.00396	0.382591	2.11426	1.99672	3.40235	-2.07822	0.0495883	down	yes
chr5	6997444	7014422	+	ENSSSCG00000000063	POLR3H	ENSSSCT00000077900;ENSSSCT00000000069;ENSSSCT00000048703	0.75085	0.755941	0.413324	1.8799	2.73795	9.13622	-2.84059	0.000681423	down	yes
chr13	140601515	140620789	+	ENSSSCG00000011894	POPDC2	ENSSSCT00000013015	3.76632	6.35679	3.8889	18.4517	11.6585	16.5945	-1.73691	0.0174432	down	yes
chr11	13182272	13259019	-	ENSSSCG00000009361	POSTN	ENSSSCT00000010258;ENSSSCT00000022465;ENSSSCT00000084601;ENSSSCT00000087159;ENSSSCT00000079456;ENSSSCT00000064106;ENSSSCT00000050600	0.228009	0.378807	0.297825	2.82847	81.7294	25.9613	-6.93273	5.17794e-10	down	yes
chr18	22827029	22981890	+	ENSSSCG00000016597	POT1	ENSSSCT00000050143	0.380528	0.379852	0.180492	0.828189	1.05903	1.75425	-1.95245	0.0466268	down	yes
chr13	68302655	68433947	+	ENSSSCG00000011579	PPARG	ENSSSCT00000038744;ENSSSCT00000012672	0.673077	0.517082	0.437358	1.71148	2.68642	2.5261	-2.08893	0.0386616	down	yes
chr2	150823373	150919378	+	ENSSSCG00000014437	PPARGC1B	ENSSSCT00000015782;ENSSSCT00000074720	0.873966	0.573363	0.670212	3.29754	3.071	1.74036	-1.93711	0.0168201	down	yes
X	15111328	15251232	+	ENSSSCG00000030274	PPEF1	ENSSSCT00000035020;ENSSSCT00000031758;ENSSSCT00000034554	0.341687	0.585495	0.203644	2.11225	1.68174	2.16234	-2.39705	0.00740071	down	yes
chr1	107886658	107897098	+	ENSSSCG00000034137	PPIB	ENSSSCT00000055173	1.8744	2.84517	2.12184	4.96837	14.1493	20.0499	-2.5173	0.000553909	down	yes
chr14	81667671	81690597	+	ENSSSCG00000010330	PPIF	ENSSSCT00000039704;ENSSSCT00000089446	5.13007	3.73676	2.70273	6.19036	17.5048	57.1313	-2.80449	0.00379346	down	yes
chr14	50201444	50232827	-	ENSSSCG00000010083	PPIL2	ENSSSCT00000056926;ENSSSCT00000011044;ENSSSCT00000040142;ENSSSCT00000050584;ENSSSCT00000057772	1.07054	1.63353	1.10804	4.53521	2.97586	4.29287	-1.6306	0.0313399	down	yes
chr4	107723434	107728919	+	ENSSSCG00000006774	PPM1J	ENSSSCT00000048125;ENSSSCT00000007420;ENSSSCT00000055888	14.5087	29.9047	10.6089	3.40713	12.7751	8.91929	1.13224	0.00352485	up	yes
chr13	100443210	100756054	+	ENSSSCG00000023434	PPM1L	ENSSSCT00000081829	6.64787	5.82695	9.07481	5.70579	3.5431	1.40726	1.01598	0.00753915	up	yes
chr2	7865436	7867882	+	ENSSSCG00000037999	PPP1R14B	ENSSSCT00000056362;ENSSSCT00000081235;ENSSSCT00000088675	32.2695	27.7378	25.4239	59.2837	85.6375	108.027	-1.56601	0.0534546	down	yes
chr1	15865220	15949956	-	ENSSSCG00000004094	PPP1R14C	ENSSSCT00000084792;ENSSSCT00000072625;ENSSSCT00000004526	11.6578	14.5788	10.292	1.16221	3.11454	0.345399	2.98239	1.02165e-06	up	yes
chr18	31997713	32039853	+	ENSSSCG00000016640	PPP1R3A	ENSSSCT00000018118	107.52	125.688	106.162	59.4343	29.8772	19.3464	1.64307	3.09936e-05	up	yes
chr14	103273401	103278763	-	ENSSSCG00000010464	PPP1R3C	ENSSSCT00000011452	70.2074	45.7278	53.9981	9.44619	18.0807	41.6973	1.29562	0.00046749	up	yes
chr17	59964585	59967113	-	ENSSSCG00000007530	PPP1R3D	ENSSSCT00000008261	5.30223	9.66854	6.01831	2.26761	1.29093	0.656103	2.31616	3.07292e-07	up	yes
chr14	76248849	76305328	-	ENSSSCG00000010301	PPP3CB	ENSSSCT00000035011;ENSSSCT00000083467;ENSSSCT00000011274;ENSSSCT00000089832;ENSSSCT00000088444	26.0719	24.8483	25.6546	12.3724	13.2284	10.6369	1.07938	5.43551e-05	up	yes
chr3	74000400	74071340	+	ENSSSCG00000036115	PPP3R1	ENSSSCT00000046520;ENSSSCT00000091289;ENSSSCT00000039838	26.8763	30.2416	33.6025	8.11753	8.12243	9.51062	1.81682	1.87421e-09	up	yes
chr6	155681781	155754272	-	ENSSSCG00000036145	PRKAA2	ENSSSCT00000055782	45.3524	42.2358	57.7132	9.42272	6.87429	9.77499	2.47848	4.97332e-13	up	yes
chr4	100378049	100394337	+	ENSSSCG00000006703	PRKAB2	ENSSSCT00000056624;ENSSSCT00000007342;ENSSSCT00000036163	66.5015	65.3485	67.1593	21.7599	26.4541	24.4539	1.45345	3.60129e-07	up	yes
chr5	15033053	15049660	-	ENSSSCG00000000185	PRKAG1	ENSSSCT00000061630;ENSSSCT00000000195	6.83979	9.1165	5.99136	23.9077	26.7015	34.0443	-1.9475	0.00162101	down	yes
chr18	5475077	5744658	+	ENSSSCG00000016432	PRKAG2	ENSSSCT00000047240;ENSSSCT00000017893;ENSSSCT00000062215;ENSSSCT00000082263	0.725498	0.84121	0.77798	3.01669	1.82117	3.62871	-1.85238	0.0118153	down	yes
chr15	120855194	120866332	-	ENSSSCG00000016200	PRKAG3	ENSSSCT00000017641;ENSSSCT00000033825;ENSSSCT00000036402	28.8487	41.4794	23.0868	0.803272	1.98019	0.955331	4.64301	8.5424e-23	up	yes
chr3	327199	425165	-	ENSSSCG00000007542	PRKAR1B	ENSSSCT00000047144;ENSSSCT00000060866	0.0603144	0.0397587	0.0572746	0.269384	0.445002	0.337504	-2.74096	0.013731	down	yes
chr12	12882064	13263554	+	ENSSSCG00000017268	PRKCA	ENSSSCT00000018798	5.84398	6.45487	8.35668	1.80906	1.61226	1.38816	2.10258	6.82645e-10	up	yes
chr7	69527910	69872865	+	ENSSSCG00000001975	PRKD1	ENSSSCT00000059670;ENSSSCT00000002209	0.799891	0.895281	0.401508	5.19884	5.64476	8.14437	-3.17891	8.86801e-08	down	yes
chr3	9723548	9759020	+	ENSSSCG00000042324	PRKRIP1	ENSSSCT00000069793	0.468301	0.483034	0.391887	1.77761	1.27797	1.63511	-1.8041	0.0386616	down	yes
chr5	66665263	66838922	-	ENSSSCG00000000730	PRMT8	ENSSSCT00000040042;ENSSSCT00000083940;ENSSSCT00000077366;ENSSSCT00000000793;ENSSSCT00000039617	0.0390726	0.0240026	0.0133284	0.094495	0.300067	0.412158	-3.40036	0.00758893	down	yes
chr13	165911366	165999811	+	ENSSSCG00000025463	PROS1	ENSSSCT00000052227;ENSSSCT00000062789;ENSSSCT00000068299;ENSSSCT00000081898;ENSSSCT00000076455	0.725743	0.972316	0.597879	2.17099	4.02778	1.61934	-1.76774	0.0453763	down	yes
chr10	60033529	60058496	-	ENSSSCG00000022247	PROSER2	ENSSSCT00000029994	1.27873	1.71638	0.691555	2.35011	4.57933	8.91259	-2.10337	0.0185876	down	yes
chr2	124199508	124463887	+	ENSSSCG00000039760	PRR16	ENSSSCT00000050087	0	0	0	0.353711	0.409921	0.269732	-inf	1.43924e-07	down	yes
X	103813405	103815193	+	ENSSSCG00000012647	PRR32	ENSSSCT00000013828	0.219851	0.086623	0	0.574812	3.78031	7.5461	-5.2792	0.000413919	down	yes
chr2	24646867	24812610	-	ENSSSCG00000013292	PRR5L	ENSSSCT00000065518;ENSSSCT00000014517	0.172412	0.0488652	0.0708909	0.146327	1.28619	1.07372	-3.10066	0.0341936	down	yes
X	123085490	123095589	+	ENSSSCG00000026254	PRRG3	ENSSSCT00000022634	0.0471137	0.0148335	0.0137719	0.49186	0.288213	0.220494	-3.72401	0.00141599	down	yes
chr4	80427685	80501646	-	ENSSSCG00000031503	PRRX1	ENSSSCT00000048464;ENSSSCT00000051141	3.67912	7.42403	3.55828	45.0114	43.4351	30.795	-3.02379	1.64003e-07	down	yes
chr3	39365810	39380489	-	ENSSSCG00000035594	PRSS22	ENSSSCT00000042329;ENSSSCT00000089048	0.171481	0.360625	0.176454	1.11847	2.07984	0.841794	-2.51143	0.00357647	down	yes
chr3	17345845	17354453	+	ENSSSCG00000007760	PRSS36	ENSSSCT00000008507	0.104528	0.110675	0.086505	7.7773	3.32666	4.07162	-5.65245	2.94879e-15	down	yes
chr3	17357802	17362222	+	ENSSSCG00000038600	PRSS8	ENSSSCT00000077789	0.160407	0.107597	0.112398	0.290796	0.485897	4.62181	-3.82696	0.0113734	down	yes
chr6	48675231	48686044	-	ENSSSCG00000038439	PRX	ENSSSCT00000049890	0.331975	0.725279	0	2.07697	4.88073	2.59492	-3.17557	0.0431477	down	yes
chr1	231142625	231172363	+	ENSSSCG00000005287	PSAT1	ENSSSCT00000067387	0.622463	1.47578	0.473527	1.20396	6.91007	36.0432	-4.10181	0.000620478	down	yes
chr2	141588399	141658711	+	ENSSSCG00000029541	PSD2	ENSSSCT00000050292	0.102329	0.0383257	0.0372077	1.48963	0.500825	0.200721	-3.62288	0.00188394	down	yes
X	88540376	88548560	-	ENSSSCG00000033180	PSMD10	ENSSSCT00000051316;ENSSSCT00000058491	1.98105	3.52592	2.53438	5.70555	9.63385	24.8985	-2.32304	0.00869995	down	yes
chr7	75148754	75171146	-	ENSSSCG00000002006	PSME1	ENSSSCT00000090843;ENSSSCT00000076481;ENSSSCT00000002244;ENSSSCT00000074902	2.50185	2.55121	3.76193	11.1036	9.83559	8.40823	-1.7352	0.0350215	down	yes
chr6	166495763	166512648	+	ENSSSCG00000031977	PTCH2	ENSSSCT00000046917	0.228434	0.19348	0.174926	0.496644	1.39604	1.28984	-2.41476	0.0231825	down	yes
chr10	45361713	45440215	-	ENSSSCG00000022953	PTER	ENSSSCT00000026176;ENSSSCT00000024374	4.94861	3.94208	3.8106	1.60311	1.20382	0.331877	2.01669	1.44101e-05	up	yes
chr13	29753308	29775371	+	ENSSSCG00000011326	PTH1R	ENSSSCT00000012401;ENSSSCT00000080289	0.27074	0.227068	0.202717	1.66133	2.32575	1.83148	-3.05415	0.000453297	down	yes
chr7	38135666	38205657	+	ENSSSCG00000001660	PTK7	ENSSSCT00000001851;ENSSSCT00000086784;ENSSSCT00000047424	0.0928698	0.161232	0.118766	1.35174	1.61685	1.46558	-3.57193	3.29085e-06	down	yes
chr15	132355655	132361435	+	ENSSSCG00000037274	PTMA	ENSSSCT00000071917	37.2808	42.2464	33.1037	69.5675	105.122	267.642	-1.97352	0.0246112	down	yes
chr18	12219790	12311922	+	ENSSSCG00000016522	PTN	ENSSSCT00000017990	0.133511	0.100983	0.185151	9.25819	11.0972	9.0012	-6.12837	8.60719e-22	down	yes
chr2	15044081	15052839	-	ENSSSCG00000013226	PTPMT1	ENSSSCT00000014446;ENSSSCT00000087744	4.52546	4.62751	2.68517	7.47477	21.4893	24.2405	-2.16811	0.00683638	down	yes
chr8	132035156	132249411	-	ENSSSCG00000026655	PTPN13	ENSSSCT00000029989;ENSSSCT00000083700;ENSSSCT00000046259	0.301123	0.465323	0.181758	1.12624	1.89416	1.60705	-2.28695	0.00261224	down	yes
chr15	31945897	31965748	-	ENSSSCG00000015735	PTPN18	ENSSSCT00000017135	0.126154	0.206523	0.247638	0.928859	2.8889	2.17119	-3.3674	0.00196149	down	yes
chr6	167656680	167743721	-	ENSSSCG00000035849	PTPRF	ENSSSCT00000065781	0.0863502	0.119763	0.0726863	0.524575	0.637389	0.32799	-2.41797	0.0135856	down	yes
chr13	43548770	43869270	+	ENSSSCG00000011485	PTPRG	ENSSSCT00000012568;ENSSSCT00000042778	0.913423	0.878964	0.588844	2.46515	2.0147	2.65459	-1.58309	0.0535476	down	yes
chr13	97273594	97279569	+	ENSSSCG00000011727	PTX3	ENSSSCT00000012837	1.29523	0.922178	1.00936	8.73199	3.1225	41.7971	-4.05546	4.56637e-05	down	yes
chr5	10955491	10973289	+	ENSSSCG00000000138	PVALB	ENSSSCT00000063832	64.8765	201.404	103.978	0.747623	1.01953	0.59054	7.29501	3.52751e-38	up	yes
chr3	132306443	132362841	+	ENSSSCG00000029570	PXDN	ENSSSCT00000022979;ENSSSCT00000009470;ENSSSCT00000075673	2.10333	2.99107	1.93027	7.21423	9.82148	11.1282	-2.00335	0.00125521	down	yes
chr2	7391064	7421261	+	ENSSSCG00000013022	PYGM	ENSSSCT00000075431;ENSSSCT00000014234;ENSSSCT00000083511;ENSSSCT00000054386;ENSSSCT00000046089;ENSSSCT00000062161;ENSSSCT00000059278	1515.23	1351.27	1500.34	447.172	348.042	147.209	2.21214	1.40672e-07	up	yes
chr2	69450808	69471487	+	ENSSSCG00000013637	QTRT1	ENSSSCT00000014892	1.02405	0.928211	0.66686	1.70947	3.14737	8.99637	-2.40307	0.0384482	down	yes
chr7	89015042	89039484	-	ENSSSCG00000002280	RAB15	ENSSSCT00000046513	0.116134	0.027911	0.067542	1.01556	0.705206	0.312128	-3.26421	0.00851352	down	yes
chr9	66445843	66483838	-	ENSSSCG00000026269	RAB29	ENSSSCT00000081282;ENSSSCT00000039938	2.33952	2.69337	2.01675	1.023	1.18929	1.27982	1.01345	7.98476e-05	up	yes
chr9	17128773	17222742	-	ENSSSCG00000014900	RAB30	ENSSSCT00000036962	0.426817	0.609062	0.477168	7.88907	1.29825	3.35323	-3.05107	0.00281466	down	yes
chr6	160202562	160255632	+	ENSSSCG00000021036	RAB3B	ENSSSCT00000026725;ENSSSCT00000083685	0	0.0153276	0.0121844	0.143389	0.0767635	0.183215	-3.87396	0.00924291	down	yes
X	84721274	84732990	-	ENSSSCG00000032672	RAB9B	ENSSSCT00000049396	0.012844	0.046896	0	0.414459	0.380352	0.347862	-4.25757	0.0013055	down	yes
chr7	75021755	75028875	+	ENSSSCG00000001992	RABGGTA	ENSSSCT00000002230	2.14964	4.2521	5.73524	0.428858	0.593651	1.17756	2.46379	1.29787e-07	up	yes
chr16	20268793	20435846	+	ENSSSCG00000016824	RAI14	ENSSSCT00000018317;ENSSSCT00000070420	0.434227	0.625877	0.448363	1.14237	1.88775	3.22635	-2.05227	0.0227321	down	yes
chr16	52836294	53160162	-	ENSSSCG00000017000	RANBP17	ENSSSCT00000018512;ENSSSCT00000047646	0.0780195	0.106918	0.0413538	0.393191	0.574097	0.449845	-2.64673	0.0101783	down	yes
chr8	121866803	122007452	-	ENSSSCG00000022353	RAP1GDS1	ENSSSCT00000056881;ENSSSCT00000026710;ENSSSCT00000074261	6.73552	5.74542	5.99399	2.20517	2.12802	1.89564	1.56854	3.24279e-08	up	yes
chr15	78773285	79095041	+	ENSSSCG00000015959	RAPGEF4	ENSSSCT00000068432;ENSSSCT00000089992;ENSSSCT00000017377	0.328738	0.388393	0.320049	3.65398	2.61854	1.17383	-2.84387	0.000217328	down	yes
chr12	39783728	39795069	-	ENSSSCG00000036746	RASL10B	ENSSSCT00000059116	0.506438	0.191151	0.537218	2.15626	1.47558	3.72431	-2.57467	0.0139286	down	yes
chr8	39702613	39708167	+	ENSSSCG00000008835	RASL11B	ENSSSCT00000009671	0.165262	0.394182	0.312491	4.91564	1.06243	1.66733	-3.1323	0.00483751	down	yes
chr13	33664472	33669456	+	ENSSSCG00000011420	RBM15B	ENSSSCT00000012500	0.697481	1.10201	0.358068	2.41318	2.54431	4.58785	-2.1454	0.0228886	down	yes
chr13	15711425	16462750	+	ENSSSCG00000036381	RBMS3	ENSSSCT00000048999;ENSSSCT00000012289;ENSSSCT00000047429	0.210245	0.346608	0.193308	0.799706	1.32598	1.43559	-2.24712	0.00478624	down	yes
chr13	80380962	80407458	-	ENSSSCG00000011664	RBP1	ENSSSCT00000012769	0.134894	0.0797539	0.265019	0.163121	3.77731	1.21033	-3.42468	0.03738	down	yes
chr14	105036770	105044765	-	ENSSSCG00000010479	RBP4	ENSSSCT00000011467;ENSSSCT00000061402	0.182856	0.03863	0.0757779	0.285361	2.13923	0.580592	-3.33764	0.019186	down	yes
chr6	70313265	70326578	+	ENSSSCG00000003399	RBP7	ENSSSCT00000003771;ENSSSCT00000085854	0.0432503	0.115084	0.170604	2.36608	3.54283	0.505979	-4.28554	0.0004394	down	yes
chr1	107259351	107296526	+	ENSSSCG00000004549	RBPMS2	ENSSSCT00000005024	0.218288	0.228953	0.092631	0.619703	0.741538	1.81186	-2.5552	0.0402957	down	yes
chr6	75988271	76014160	-	ENSSSCG00000003485	RCC2	ENSSSCT00000046280;ENSSSCT00000045709;ENSSSCT00000055222	1.07678	1.76939	1.09015	3.29896	3.63397	7.19925	-1.84407	0.0176673	down	yes
chr1	217142966	217204965	-	ENSSSCG00000005217	RCL1	ENSSSCT00000005750;ENSSSCT00000067594;ENSSSCT00000085460;ENSSSCT00000091071	1.03011	1.40777	0.865123	3.93792	2.58861	4.83419	-1.7822	0.0209748	down	yes
chr6	59274380	59314697	-	ENSSSCG00000038287	RDH13	ENSSSCT00000060064;ENSSSCT00000083983	1.27322	1.15947	0.981485	2.28577	3.79488	13.5629	-2.52444	0.00841595	down	yes
chr5	22228057	22292434	-	ENSSSCG00000000419	RDH16	ENSSSCT00000056102;ENSSSCT00000062640;ENSSSCT00000038718;ENSSSCT00000082840;ENSSSCT00000000448;ENSSSCT00000077814	3.17929	4.89153	3.64353	1.76083	1.55029	0.628916	1.572	2.27203e-05	up	yes
chr7	59838480	59941418	-	ENSSSCG00000039508	REC114	ENSSSCT00000037005;ENSSSCT00000065264;ENSSSCT00000055501	0.124509	0	0.086777	0.173774	1.98451	2.75519	-4.53948	0.00932615	down	yes
chr7	75118744	75139630	-	ENSSSCG00000002001	REC8	ENSSSCT00000002239	0.64875	1.06308	0.365745	10.6709	1.2005	1.57569	-2.69432	0.0181356	down	yes
chr1	236821398	236898279	+	ENSSSCG00000005338	RECK	ENSSSCT00000005877;ENSSSCT00000082870;ENSSSCT00000072232;ENSSSCT00000090334	0.202333	0.371821	0.175079	0.842481	0.994022	0.983065	-1.91199	0.0440084	down	yes
chr2	116845571	116886359	+	ENSSSCG00000022048	REEP5	ENSSSCT00000084093;ENSSSCT00000024663;ENSSSCT00000083195	56.8615	61.2887	51.937	21.5983	33.5166	23.2427	1.11813	5.43551e-05	up	yes
chr5	42261290	42299514	-	ENSSSCG00000030616	RESF1	ENSSSCT00000050134;ENSSSCT00000032100;ENSSSCT00000047538	0.470971	0.808045	0.449877	4.85698	1.31197	1.96598	-2.23428	0.00786206	down	yes
chr3	59399688	59416685	+	ENSSSCG00000008237	RETSAT	ENSSSCT00000009020	3.38418	4.66513	1.49272	36.4781	34.5656	11.0976	-3.10574	2.76594e-05	down	yes
chr13	3454448	3675021	-	ENSSSCG00000011198	RFTN1	ENSSSCT00000012263;ENSSSCT00000087081;ENSSSCT00000040766	1.01025	1.19952	0.687167	1.63679	3.61141	4.57788	-1.76209	0.0513988	down	yes
chr2	80574411	80590003	-	ENSSSCG00000014039	RGS14	ENSSSCT00000015336	1.42046	1.52452	1.29156	0.048356	0.086713	0.02584	4.71857	6.60772e-13	up	yes
chr1	254067492	254211805	+	ENSSSCG00000005480	RGS3	ENSSSCT00000066581;ENSSSCT00000006027;ENSSSCT00000086941;ENSSSCT00000073414;ENSSSCT00000089852	5.47596	5.34776	5.27308	0.718152	1.88085	4.03527	1.27876	0.000664121	up	yes
chr4	87381386	87390467	-	ENSSSCG00000006335	RGS4	ENSSSCT00000006943	0.147608	0.141492	0	1.42422	0.482911	1.29726	-3.47041	0.0179476	down	yes
chr12	11996417	12089466	+	ENSSSCG00000035402	RGS9	ENSSSCT00000088384;ENSSSCT00000040224;ENSSSCT00000052467	0	0	0	0.0849996	0.321198	0.135629	-inf	3.53765e-07	down	yes
chr3	41096883	41099587	-	ENSSSCG00000007998	RHBDL1	ENSSSCT00000008766	3.41555	2.64305	2.70519	0.5442	1.1738	0.552115	1.94879	0.000123583	up	yes
chr14	64326453	64465281	-	ENSSSCG00000028327	RHOBTB1	ENSSSCT00000026831;ENSSSCT00000058157	31.0711	31.2656	30.0705	16.3855	10.4776	4.88274	1.54144	7.2077e-05	up	yes
chr2	5392546	5404201	-	ENSSSCG00000022726	RHOD	ENSSSCT00000026316;ENSSSCT00000075421	0.0584827	0.312625	0.284765	2.22354	1.79878	6.49525	-4.00324	0.000492212	down	yes
chr5	62676223	62715071	-	ENSSSCG00000000665	RIMKLB	ENSSSCT00000046719;ENSSSCT00000000721	0.183145	0.221708	0.220136	1.03536	0.965265	0.491811	-1.99565	0.0385212	down	yes
chr7	74951060	74955192	+	ENSSSCG00000001987	RIPK3	ENSSSCT00000002223	0	0.142113	0	0.463168	1.75282	1.09167	-4.5407	0.00620526	down	yes
chr12	60117460	60126173	-	ENSSSCG00000034609	RNF112	ENSSSCT00000045797	0	0.03338	0	0.07706	0.75586	0.718691	-5.53864	0.00126945	down	yes
chr6	115857084	115903696	+	ENSSSCG00000003729	RNF125	ENSSSCT00000083559;ENSSSCT00000035939;ENSSSCT00000072361;ENSSSCT00000080973;ENSSSCT00000004129	0.55003	0.93573	0.409738	2.77202	2.64321	1.75557	-1.91956	0.0162484	down	yes
chr7	13947304	14586092	+	ENSSSCG00000001076	RNF144B	ENSSSCT00000052830;ENSSSCT00000062572	3.82044	1.98501	3.7951	1.04686	1.09826	0.73054	1.73922	6.02068e-07	up	yes
chr12	5226135	5307061	+	ENSSSCG00000017186	RNF157	ENSSSCT00000018711;ENSSSCT00000053726	20.0841	14.3172	21.0247	7.41283	8.36047	9.78549	1.11674	4.16343e-05	up	yes
chr6	67105763	67116510	+	ENSSSCG00000003368	RNF207	ENSSSCT00000003738	0	0.057171	0.02346	0.213664	0.435398	10.598	-7.124	7.98766e-05	down	yes
chr12	53163863	53166567	-	ENSSSCG00000023166	RNF227	ENSSSCT00000023461	0.073374	0.254164	0.079597	0.541161	0.5241	1.8378	-2.834	0.0266199	down	yes
chr3	39739308	39758376	+	ENSSSCG00000008048	RNPS1	ENSSSCT00000048376;ENSSSCT00000043814	23.8866	26.4064	18.8574	41.6577	75.4886	102.434	-1.66694	0.0474141	down	yes
chr13	177365717	179013542	-	ENSSSCG00000012002	ROBO2	ENSSSCT00000013133;ENSSSCT00000027034	0.0196895	0.0187982	0.0214204	0.100697	0.129392	0.133268	-2.60057	0.0376332	down	yes
chr2	9125381	9127617	-	ENSSSCG00000033054	ROM1	ENSSSCT00000065078	0.157989	0.29543	0.329484	1.7521	2.00987	1.50419	-2.74984	0.0102486	down	yes
chr5	8922665	8929767	+	ENSSSCG00000040494	RPL3	ENSSSCT00000063010;ENSSSCT00000086530	30.793	34.293	22.7515	110.638	178.176	517.212	-3.19792	1.22625e-05	down	yes
chr2	435122	509818	+	ENSSSCG00000012842	RPLP2	ENSSSCT00000042838;ENSSSCT00000014037	320.377	279.309	230.902	977.081	1579.96	1761.75	-2.37842	0.000122635	down	yes
chr1	30920808	30923658	-	ENSSSCG00000004177	RPS12	ENSSSCT00000004616	294.043	272.001	284.099	600.566	952.605	1106.03	-1.64522	0.047062	down	yes
X	67236473	67415024	-	ENSSSCG00000012456	RPS6KA6	ENSSSCT00000068482;ENSSSCT00000013622	0.278974	0.203773	0.22488	0.0660139	0.0644157	0.0284005	2.1555	0.00129948	up	yes
chr13	66126122	66133749	-	ENSSSCG00000011555	RPUSD3	ENSSSCT00000012645;ENSSSCT00000089680	0.788769	0.621812	0.556891	2.07366	2.71604	2.35727	-1.86099	0.043347	down	yes
chr6	27601692	27605083	-	ENSSSCG00000036060	RRAD	ENSSSCT00000063009	396.164	65.9871	425.584	2.53612	12.5289	48.0155	3.81486	9.20602e-06	up	yes
chr5	6208452	6217374	+	ENSSSCG00000033983	RRP7A	ENSSSCT00000049695;ENSSSCT00000073167	2.2246	3.16438	1.88036	4.99199	7.04611	14.9306	-1.89139	0.0280266	down	yes
chr6	82850947	82854268	-	ENSSSCG00000034449	RSRP1	ENSSSCT00000043802	5.49657	6.98036	3.90646	14.6164	14.6258	19.349	-1.56846	0.049042	down	yes
chr5	4649183	4655230	+	ENSSSCG00000000022	RTL6	ENSSSCT00000000023	1.61766	1.66036	1.13899	5.61997	4.29969	5.9067	-1.84119	0.00620526	down	yes
chr6	51854976	51964488	-	ENSSSCG00000036870	RTN2	ENSSSCT00000047235;ENSSSCT00000040603;ENSSSCT00000050361;ENSSSCT00000066789;ENSSSCT00000058875;ENSSSCT00000037707;ENSSSCT00000042099	26.5315	23.6057	29.149	13.7816	17.5593	7.64843	1.02399	0.00108709	up	yes
chr2	13442350	13459207	-	ENSSSCG00000040919	RTN4RL2	ENSSSCT00000037012	0.168818	0.0873766	0.0591447	2.67199	0.704899	1.1353	-3.83885	0.000306872	down	yes
chr13	198371835	198638189	-	ENSSSCG00000035537	RUNX1	ENSSSCT00000042414;ENSSSCT00000072921;ENSSSCT00000013183;ENSSSCT00000081884	0.356041	0.41017	0.434661	2.5136	0.448174	2.51296	-2.18871	0.0310302	down	yes
chr11	8266716	8321022	+	ENSSSCG00000009336	RXFP2	ENSSSCT00000024513	0	0	0.015369	0.873016	0.525511	3.51635	-8.32099	7.66087e-09	down	yes
chr1	273705503	273797622	+	ENSSSCG00000038220	RXRA	ENSSSCT00000037388;ENSSSCT00000086079;ENSSSCT00000052285;ENSSSCT00000036293	26.137	25.7354	25.287	13.7457	11.0115	8.45475	1.21614	3.09828e-05	up	yes
chr4	85158276	85357137	+	ENSSSCG00000006328	RXRG	ENSSSCT00000048789;ENSSSCT00000056958;ENSSSCT00000006936	21.7023	15.8846	21.4727	3.10594	3.26279	4.78897	2.40413	2.81031e-13	up	yes
chr7	80640245	81208334	-	ENSSSCG00000033958	RYR3	ENSSSCT00000090710;ENSSSCT00000046623;ENSSSCT00000077872;ENSSSCT00000074288	0.0623289	0.238633	0.0534195	0.954557	1.38739	0.708955	-3.10586	0.000139738	down	yes
chr4	95993938	96012402	-	ENSSSCG00000031053	S100A1	ENSSSCT00000035788;ENSSSCT00000046759	53.3934	72.5246	63.3313	9.36846	23.1154	8.86201	2.19447	3.29818e-08	up	yes
chr4	97233499	97243423	+	ENSSSCG00000006610	S100A11	ENSSSCT00000035409;ENSSSCT00000088411;ENSSSCT00000067522	1.46354	2.57747	1.42269	4.85502	21.4945	17.618	-3.00849	5.9921e-05	down	yes
chr4	96225693	96227137	+	ENSSSCG00000032857	S100A12	ENSSSCT00000066217	0	0.20434	0	1.87234	0.8441	2.28996	-4.61473	0.00161737	down	yes
chr2	69049273	69057270	-	ENSSSCG00000013658	S1PR2	ENSSSCT00000069735;ENSSSCT00000066775;ENSSSCT00000014922	0.33182	0.311152	0.316706	0.716279	1.6541	4.50371	-2.84055	0.0028887	down	yes
chr1	253638015	253642866	-	ENSSSCG00000005474	SAL1	ENSSSCT00000006020	0	0	0	0.834265	1.33859	1.81608	-inf	1.40733e-08	down	yes
chr6	59672295	59677670	-	ENSSSCG00000033532	SBK2	ENSSSCT00000058380	0.052443	0.024674	0	0.172321	3.97237	3.60374	-6.65071	1.73399e-05	down	yes
chr13	30253268	30320526	-	ENSSSCG00000026281	SCAP	ENSSSCT00000028855;ENSSSCT00000055815;ENSSSCT00000041127	1.95164	2.34218	1.50993	13.527	4.39951	5.94826	-2.04043	0.00997583	down	yes
chr14	111461560	111478031	+	ENSSSCG00000010554	SCD	ENSSSCT00000074035;ENSSSCT00000011546;ENSSSCT00000077474	12.559	29.7733	6.64668	0.500057	11.0068	5.63196	1.5149	0.0321939	up	yes
chr6	44597713	44607490	+	ENSSSCG00000023267	SCN1B	ENSSSCT00000049907;ENSSSCT00000026468	93.7282	87.0394	92.131	40.1222	35.6554	33.5988	1.31906	2.58744e-06	up	yes
chr5	16977700	17169564	+	ENSSSCG00000000228	SCN8A	ENSSSCT00000000245;ENSSSCT00000044798	0	0	0	0.15037	0.083521	0.194306	-inf	6.42978e-08	down	yes
chr5	64285015	64313612	+	ENSSSCG00000000707	SCNN1A	ENSSSCT00000040390;ENSSSCT00000044695	0	0.0153744	0.0397626	0.432117	0.416555	1.1184	-5.15689	0.000128283	down	yes
chr5	220814	225319	+	ENSSSCG00000031420	SCO2	ENSSSCT00000065849;ENSSSCT00000087330	0.192206	0.315545	0.0992854	0.970881	1.2958	2.26203	-2.89925	0.00173581	down	yes
chr6	87495041	87535845	-	ENSSSCG00000003592	SDC3	ENSSSCT00000056496;ENSSSCT00000003987	0.310161	0.531118	0.21768	0.954994	1.83789	1.22352	-1.92326	0.0530988	down	yes
chr12	4441114	4489080	-	ENSSSCG00000017169	SEC14L1	ENSSSCT00000018693	3.08004	3.19774	3.48811	24.0804	6.44113	10.8944	-2.08436	0.0150571	down	yes
chr3	37397120	37443235	-	ENSSSCG00000007926	SEC14L5	ENSSSCT00000008687	0.444363	0.153811	0.119877	0.641199	2.73298	0.64593	-2.48508	0.0406562	down	yes
chr8	19535483	19649695	-	ENSSSCG00000022446	SEL1L3	ENSSSCT00000024802	7.73242	6.8177	5.96835	0.790987	3.82977	1.66713	1.70628	9.81172e-05	up	yes
chr3	112628746	112671085	-	ENSSSCG00000030643	SELENOI	ENSSSCT00000023702	0.599402	0.905425	0.533734	2.21163	2.87507	8.44581	-2.73081	0.0003527	down	yes
chr6	83246934	83262746	+	ENSSSCG00000003554	SELENON	ENSSSCT00000003948;ENSSSCT00000077172	2.60394	4.86901	2.30253	5.50496	11.9864	13.8363	-1.6802	0.0537244	down	yes
chr9	96065922	96387950	+	ENSSSCG00000015398	SEMA3A	ENSSSCT00000016773;ENSSSCT00000031112	0	0.0724565	0.0164802	0.291347	0.650038	0.253343	-3.74776	0.0113848	down	yes
chr9	95280593	95486104	+	ENSSSCG00000015396	SEMA3D	ENSSSCT00000016771;ENSSSCT00000091185	0.13944	0.144246	0.175929	0.693822	1.06401	0.715771	-2.42811	0.00937668	down	yes
chr14	957081	1078509	-	ENSSSCG00000009584	SEMA4D	ENSSSCT00000033344;ENSSSCT00000033039;ENSSSCT00000034311;ENSSSCT00000010505;ENSSSCT00000055499;ENSSSCT00000087518	9.03656	7.25598	9.09884	2.27632	3.51817	2.2343	1.66109	2.61058e-07	up	yes
chr7	59094932	59119534	+	ENSSSCG00000023165	SEMA7A	ENSSSCT00000060218;ENSSSCT00000023029;ENSSSCT00000029101	4.58108	2.9703	5.66205	2.15969	2.0299	1.77382	1.14779	0.000157689	up	yes
X	98031890	98161607	-	ENSSSCG00000012619	SEPTIN6	ENSSSCT00000035644;ENSSSCT00000034429;ENSSSCT00000033202;ENSSSCT00000013798;ENSSSCT00000036221;ENSSSCT00000034508;ENSSSCT00000082303;ENSSSCT00000089642	3.1032	2.00181	3.06866	0.86072	1.79103	0.235214	1.50143	0.00349653	up	yes
chr5	6216326	6230464	-	ENSSSCG00000034350	SERHL2	ENSSSCT00000069277;ENSSSCT00000055686;ENSSSCT00000054708	3.49334	5.35831	2.16413	18.9439	63.7206	62.1895	-3.71696	1.44161e-08	down	yes
chr1	158015718	158030763	-	ENSSSCG00000022337	SERPINB11	ENSSSCT00000028471	0.467294	0.34379	1.87469	0	0.043433	0	5.9504	1.56851e-06	up	yes
chr3	8863695	8871564	+	ENSSSCG00000025698	SERPINE1	ENSSSCT00000026956	50.647	12.4229	85.4075	1.08217	6.21879	4.96631	3.59736	3.13144e-07	up	yes
chr2	13324158	13338663	-	ENSSSCG00000013181	SERPING1	ENSSSCT00000014401;ENSSSCT00000033188	15.3647	21.1863	13.5628	62.595	41.0716	59.405	-1.70223	0.0198673	down	yes
chr9	9783036	9794483	+	ENSSSCG00000039468	SERPINH1	ENSSSCT00000041679	10.7057	11.0495	5.94881	11.5796	79.1729	145.127	-3.08988	0.00148913	down	yes
chr9	27207236	27298628	-	ENSSSCG00000037015	SESN3	ENSSSCT00000042442	0.485357	0.581527	0.408637	1.92501	2.3677	0.795268	-1.78587	0.0517619	down	yes
chr15	84755751	84958521	-	ENSSSCG00000016005	SESTD1	ENSSSCT00000085427;ENSSSCT00000073763;ENSSSCT00000069812;ENSSSCT00000075376;ENSSSCT00000017426;ENSSSCT00000080598;ENSSSCT00000072602	0.466063	0.629676	0.375754	3.4401	1.42543	1.03604	-2.00382	0.0176439	down	yes
chr8	87477808	87527190	+	ENSSSCG00000030396	SETD7	ENSSSCT00000037668;ENSSSCT00000039261	56.8054	71.3399	50.9368	36.7594	19.093	31.9597	1.02813	0.000267438	up	yes
chr13	35025767	35180041	-	ENSSSCG00000011454	SFMBT1	ENSSSCT00000047889	3.45594	3.43673	4.34463	1.40062	0.670621	2.77842	1.21234	0.000761508	up	yes
chr10	63877025	64070772	+	ENSSSCG00000024480	SFMBT2	ENSSSCT00000026286;ENSSSCT00000074554	0.0831685	0.11065	0.0511706	0.380101	0.448988	0.329409	-2.24147	0.0247501	down	yes
chr2	82025815	82057564	-	ENSSSCG00000014063	SFXN1	ENSSSCT00000015362;ENSSSCT00000071919;ENSSSCT00000046888	0.151984	0.284689	0.125314	1.04917	1.21664	1.36872	-2.69316	0.000510366	down	yes
chr9	74402721	74473898	-	ENSSSCG00000015328	SGCE	ENSSSCT00000029820;ENSSSCT00000070179;ENSSSCT00000045024;ENSSSCT00000076888;ENSSSCT00000016701;ENSSSCT00000072895	0.6037	1.0633	0.0453204	2.75772	5.37315	3.45339	-2.75814	0.0166743	down	yes
chr17	46188256	46208801	+	ENSSSCG00000024325	SGK2	ENSSSCT00000055574;ENSSSCT00000061473;ENSSSCT00000042656	0.0719202	0.0960716	0.000683902	0.338791	2.71351	0.355373	-4.33646	0.00305971	down	yes
chr8	114020444	114076154	-	ENSSSCG00000009152	SGMS2	ENSSSCT00000048556	0.917781	0.830667	0.83513	0.498657	0.319612	0.408199	1.07486	0.0104733	up	yes
chr2	72394263	72406235	+	ENSSSCG00000022380	SH2D3A	ENSSSCT00000014805;ENSSSCT00000023445	0.422489	0.793925	0.579823	0.04025	0	0	5.47984	7.72934e-08	up	yes
chr13	203046553	203108634	+	ENSSSCG00000029219	SH3BGR	ENSSSCT00000029140;ENSSSCT00000037838;ENSSSCT00000078768	372.315	330.25	357.946	138.534	212.335	142.423	1.10424	0.000105804	up	yes
chr8	77689537	77876673	+	ENSSSCG00000009018	SH3D19	ENSSSCT00000089573;ENSSSCT00000063090;ENSSSCT00000009877;ENSSSCT00000051017;ENSSSCT00000029323;ENSSSCT00000070248	0.761868	0.733795	0.337022	2.02184	2.264	1.58436	-1.67945	0.0511961	down	yes
chr2	74414465	74449433	+	ENSSSCG00000013508	SH3GL1	ENSSSCT00000041482;ENSSSCT00000014755	0.715419	0.850202	0.647588	2.18996	1.58964	3.76488	-1.76928	0.0371559	down	yes
chr10	24158470	24169536	+	ENSSSCG00000031981	SHISA4	ENSSSCT00000039457	40.4058	35.3218	43.2677	9.3424	10.2169	11.0397	1.95935	2.84273e-10	up	yes
chr13	31180844	31205731	-	ENSSSCG00000011357	SHISA5	ENSSSCT00000053671;ENSSSCT00000012434	3.45947	4.31336	3.03902	14.0191	12.6386	17.2933	-2.02328	0.00118384	down	yes
chr5	4769801	4849334	+	ENSSSCG00000039522	SHISAL1	ENSSSCT00000045064;ENSSSCT00000056379	0.0167319	0	0	0.0423041	0.106073	0.148071	-4.14711	0.018375	down	yes
chr6	159553772	159574472	-	ENSSSCG00000034127	SHISAL2A	ENSSSCT00000037319	0	0	0	5.83136	0.392617	1.64379	-inf	2.41447e-07	down	yes
chr14	88005590	88121383	+	ENSSSCG00000027767	SHLD2	ENSSSCT00000022588;ENSSSCT00000051318;ENSSSCT00000047850;ENSSSCT00000040555	0.399702	0.579414	0.413371	0.202815	0.257337	0.211988	1.05083	0.0127849	up	yes
chr5	22532894	22540321	+	ENSSSCG00000037077	SHMT2	ENSSSCT00000040829;ENSSSCT00000090455;ENSSSCT00000079335	3.0722	3.54929	2.14214	19.3461	11.2385	26.2836	-2.69802	4.22796e-06	down	yes
chr2	135149046	135152494	-	ENSSSCG00000014287	SHROOM1	ENSSSCT00000015610	0.268314	0.162244	0.194033	1.72915	0.967401	1.71995	-2.82192	0.00610828	down	yes
chr13	90949021	90971411	-	ENSSSCG00000031388	SIAH2	ENSSSCT00000036924	1.66013	2.24155	2.10693	15.1891	3.89665	7.91318	-2.1678	0.00859727	down	yes
chr10	32160805	32164718	+	ENSSSCG00000037000	SIGMAR1	ENSSSCT00000044751;ENSSSCT00000091018	1.09846	1.474	0.635621	2.86842	3.5571	5.13589	-1.84954	0.0380211	down	yes
chr5	42930480	42985150	+	ENSSSCG00000037732	SINHCAF	ENSSSCT00000042170;ENSSSCT00000064203;ENSSSCT00000070647;ENSSSCT00000046385	0.250161	0.389138	0.266646	1.67056	1.28702	3.17401	-2.75877	0.000273007	down	yes
chr3	95459937	95464066	+	ENSSSCG00000008446	SIX2	ENSSSCT00000009248	6.72166	9.24009	9.46066	1.58768	1.76217	3.21932	1.95232	1.46564e-08	up	yes
chr4	107494463	107641703	+	ENSSSCG00000006771	SLC16A1	ENSSSCT00000052631;ENSSSCT00000007417	4.67794	5.34428	3.70493	14.2326	16.7568	34.1677	-2.24689	0.000858995	down	yes
chr12	6185515	6226455	-	ENSSSCG00000017215	SLC16A5	ENSSSCT00000042995;ENSSSCT00000056535	9.01768	9.80814	5.53072	0.624242	1.06432	0.382696	3.55573	8.85582e-16	up	yes
chr12	11857954	11875315	+	ENSSSCG00000017262	SLC16A6	ENSSSCT00000018791	0.0696466	0.122823	0	1.99381	1.07038	0.531066	-4.2234	0.00162969	down	yes
chr5	24713267	24875003	+	ENSSSCG00000000456	SLC16A7	ENSSSCT00000000492	0.041462	0.080809	0.006701	0.115847	0.483414	0.723028	-3.35791	0.011559	down	yes
chr4	81510079	81536466	+	ENSSSCG00000006290	SLC19A2	ENSSSCT00000072597;ENSSSCT00000006894	8.9779	2.46142	13.1917	1.03111	2.68835	3.07087	1.85892	0.00020007	up	yes
chr6	52647432	52661459	-	ENSSSCG00000003105	SLC1A5	ENSSSCT00000003444;ENSSSCT00000090461	1.3802	2.42482	1.05374	2.72732	6.98336	16.5976	-2.43685	0.00839836	down	yes
chr17	11435442	11550343	-	ENSSSCG00000007027	SLC20A2	ENSSSCT00000026753;ENSSSCT00000088307	3.99698	5.99938	6.51919	20.0119	24.4096	28.6024	-2.14454	0.00098156	down	yes
chr4	104664015	104905463	-	ENSSSCG00000006743	SLC22A15	ENSSSCT00000007388;ENSSSCT00000046634	0.0429436	0.106227	0.0916493	0.41162	0.676816	0.640372	-2.84375	0.0113951	down	yes
chr1	76423352	76467576	-	ENSSSCG00000004399	SLC22A16	ENSSSCT00000004862	9.51237	5.64185	10.4734	3.63261	2.44593	0.668934	1.92528	0.000162656	up	yes
chr2	2028396	2055752	+	ENSSSCG00000012855	SLC22A18	ENSSSCT00000081479;ENSSSCT00000014051;ENSSSCT00000078253	0.0410387	0.0672103	0.048165	0.613521	0.378279	0.406638	-3.16037	0.00212391	down	yes
chr1	7110072	7207402	-	ENSSSCG00000004039	SLC22A3	ENSSSCT00000004467	0.057143	0.171135	0.057279	4.99217	1.09776	1.24797	-4.68352	1.99603e-06	down	yes
chr11	15494385	15559312	+	ENSSSCG00000009373	SLC25A15	ENSSSCT00000049064;ENSSSCT00000073747	0.23277	0.345977	0.275518	0.355395	1.1278	3.36321	-2.50416	0.0322016	down	yes
chr13	31523821	31553286	-	ENSSSCG00000011366	SLC25A20	ENSSSCT00000075816;ENSSSCT00000012444	12.3594	15.1512	12.2062	32.5912	40.7891	50.2079	-1.63772	0.024397	down	yes
chr2	491299	498769	-	ENSSSCG00000012844	SLC25A22	ENSSSCT00000014039	0.193673	0.353735	0.261345	8.61975	4.49991	4.8167	-4.47104	5.65387e-12	down	yes
chr1	268531752	268576996	+	ENSSSCG00000005636	SLC25A25	ENSSSCT00000050535;ENSSSCT00000091122;ENSSSCT00000006198;ENSSSCT00000073755	30.3779	55.6471	31.0567	3.29682	23.6368	16.7502	1.42234	0.00279479	up	yes
chr6	69934834	69969084	+	ENSSSCG00000038006	SLC25A33	ENSSSCT00000043672	2.53236	1.26914	2.08819	9.09075	6.01679	15.8773	-2.3953	0.00419873	down	yes
chr6	74909705	74914426	+	ENSSSCG00000032950	SLC25A34	ENSSSCT00000055896	8.52834	7.22797	7.62434	104.915	60.9793	52.6291	-3.2244	3.43016e-08	down	yes
chr2	58753371	58801832	-	ENSSSCG00000013927	SLC25A42	ENSSSCT00000041774;ENSSSCT00000050030	1.99048	2.81923	1.74351	8.22222	10.1148	5.7586	-1.87849	0.00755916	down	yes
X	97868843	97906760	+	ENSSSCG00000012624	SLC25A43	ENSSSCT00000035723	1.84279	3.9058	2.45169	1.72894	0.967531	1.18532	1.07895	0.00399708	up	yes
chr2	6851605	6857880	+	ENSSSCG00000012993	SLC25A45	ENSSSCT00000014203;ENSSSCT00000079275;ENSSSCT00000068439	1.27972	1.44293	1.48002	1.04061	0.452972	0.182353	1.32634	0.023887	up	yes
X	97919290	97922245	+	ENSSSCG00000012623	SLC25A5	ENSSSCT00000013802;ENSSSCT00000082791	1.6716	2.86872	1.53994	3.44642	11.2158	17.5606	-2.40588	0.00714428	down	yes
chr4	45409866	45637433	-	ENSSSCG00000006116	SLC26A7	ENSSSCT00000077419;ENSSSCT00000054417	0.198334	0.0303247	0.361909	0.00316435	0.0304465	0	4.1351	0.000844943	up	yes
chr4	95898802	95903605	-	ENSSSCG00000006569	SLC27A3	ENSSSCT00000007197	0	0.07178	0.041813	1.57302	1.65709	0.072339	-4.86159	0.00374127	down	yes
chr1	29836056	29901995	+	ENSSSCG00000004172	SLC2A12	ENSSSCT00000050000;ENSSSCT00000053756	3.58611	3.53353	3.4553	2.35378	1.73166	0.792827	1.11621	0.00107267	up	yes
chr9	131633585	131640675	+	ENSSSCG00000039472	SLC30A1	ENSSSCT00000057077	0.61015	0.694409	0.353855	3.15169	1.75814	4.53049	-2.50903	0.000470854	down	yes
chr3	107387860	107426337	-	ENSSSCG00000008518	SLC30A6	ENSSSCT00000041509;ENSSSCT00000043276;ENSSSCT00000082965;ENSSSCT00000038324;ENSSSCT00000009322	0.794858	0.821172	0.727411	2.91189	1.92801	4.7881	-2.03861	0.00485857	down	yes
chr4	117314845	117396496	-	ENSSSCG00000006860	SLC30A7	ENSSSCT00000048059;ENSSSCT00000087073	0.678452	0.39248	0.483544	1.64807	1.46308	2.46985	-1.84409	0.0384752	down	yes
chr15	19919999	19971710	-	ENSSSCG00000015709	SLC35F5	ENSSSCT00000071301;ENSSSCT00000017109	9.84774	8.18502	11.2235	6.05261	3.69335	3.8638	1.1041	0.000144234	up	yes
chr3	112280658	112296866	-	ENSSSCG00000008562	SLC35F6	ENSSSCT00000009367	0.98174	1.20053	0.798118	4.53735	2.66639	4.14836	-1.92939	0.0149113	down	yes
chr9	25639387	25689028	-	ENSSSCG00000024933	SLC36A4	ENSSSCT00000023503;ENSSSCT00000078849	0.329083	0.465421	0.303101	1.89848	1.12202	2.55579	-2.34495	0.0142698	down	yes
chr9	46247282	46254017	-	ENSSSCG00000015105	SLC37A4	ENSSSCT00000039922;ENSSSCT00000016471	58.0693	64.1816	52.6889	8.41191	10.9894	7.42312	2.70524	6.06574e-15	up	yes
chr5	77411610	77489326	-	ENSSSCG00000026597	SLC38A4	ENSSSCT00000044315;ENSSSCT00000057312;ENSSSCT00000029189;ENSSSCT00000059995;ENSSSCT00000078170	0.261153	0.769399	0.177493	17.3263	10.5203	4.39024	-4.73797	1.55228e-09	down	yes
X	42585013	42605511	-	ENSSSCG00000025981	SLC38A5	ENSSSCT00000023223;ENSSSCT00000051493;ENSSSCT00000043556	0.179929	0.367867	0.242642	0.300043	1.43384	2.89136	-2.5488	0.0527665	down	yes
chr7	25242969	25247407	+	ENSSSCG00000001475	SLC39A7	ENSSSCT00000001644;ENSSSCT00000036497;ENSSSCT00000086775	3.02471	4.50887	1.80229	7.69732	14.423	18.5723	-2.12391	0.00354702	down	yes
chr3	96157380	96215454	-	ENSSSCG00000008449	SLC3A1	ENSSSCT00000009251	0.0953509	0.126237	0.326596	4.77695	0.624058	0.486012	-3.4248	0.0183124	down	yes
chr15	94140725	94168210	-	ENSSSCG00000027157	SLC40A1	ENSSSCT00000017465;ENSSSCT00000029842	1.63603	1.62398	0.87091	11.0657	9.36763	6.59717	-2.71005	3.6344e-06	down	yes
chr1	246548497	246760515	+	ENSSSCG00000005425	SLC44A1	ENSSSCT00000005968;ENSSSCT00000085189;ENSSSCT00000033835;ENSSSCT00000082405	5.92642	4.34279	7.53474	1.72467	2.87637	2.6083	1.30426	1.5828e-05	up	yes
chr6	137595524	138010444	+	ENSSSCG00000003777	SLC44A5	ENSSSCT00000043528;ENSSSCT00000004180	0.15868	0.0465613	0.140521	0.0483575	0.0165026	0.0150252	2.11378	0.0128036	up	yes
chr4	2472259	2520109	+	ENSSSCG00000005930	SLC45A4	ENSSSCT00000006510;ENSSSCT00000060797	0.675828	0.420527	0.619938	0.416861	0.196753	0.176541	1.11909	0.0248689	up	yes
chr15	68224395	68656318	+	ENSSSCG00000015893	SLC4A10	ENSSSCT00000060616	1.17131	0.396939	1.59225	0.0505389	0.0476177	0.18716	3.46952	1.25755e-07	up	yes
chr13	13933711	14043068	-	ENSSSCG00000011218	SLC4A7	ENSSSCT00000066089;ENSSSCT00000085184;ENSSSCT00000050099;ENSSSCT00000074739;ENSSSCT00000063494;ENSSSCT00000012285	1.95438	1.24388	1.02833	27.1275	17.3253	15.8026	-3.83353	2.26656e-11	down	yes
chr5	67521864	67572586	-	ENSSSCG00000000749	SLC6A12	ENSSSCT00000000813;ENSSSCT00000057522	0	0	0.0291202	1.36459	0.842888	0.168218	-6.35018	0.00016095	down	yes
chr5	67577197	67612681	-	ENSSSCG00000030076	SLC6A13	ENSSSCT00000024761;ENSSSCT00000076285	0.0252918	0	0	3.54513	1.81015	0.590374	-7.87702	1.24332e-07	down	yes
chr13	70094079	70173547	-	ENSSSCG00000011600	SLC6A6	ENSSSCT00000022493	0.233983	0.195602	0.128751	0.767038	1.02867	1.65445	-2.62746	0.00213661	down	yes
X	124294856	124453249	+	ENSSSCG00000012771	SLC6A8	ENSSSCT00000058648;ENSSSCT00000013962	53.128	43.4424	57.0825	22.3218	9.35668	20.7761	1.55054	4.41348e-06	up	yes
chr6	1545940	1574288	+	ENSSSCG00000032996	SLC7A5	ENSSSCT00000065428;ENSSSCT00000068191;ENSSSCT00000080309	3.86415	2.7811	3.05688	0.58233	0.725726	2.32883	1.4156	0.000140265	up	yes
chr7	76144113	76236873	+	ENSSSCG00000002041	SLC7A7	ENSSSCT00000043958;ENSSSCT00000002284;ENSSSCT00000043637	0.130706	0.0542689	0.0814901	0.323833	0.49106	0.716877	-2.52318	0.0421889	down	yes
chr7	75854882	75921931	+	ENSSSCG00000002032	SLC7A8	ENSSSCT00000028312;ENSSSCT00000048610	20.5292	20.6833	27.3527	3.65948	0.68434	3.07526	3.20816	4.19552e-10	up	yes
chr6	53201484	53236367	-	ENSSSCG00000029567	SLC8A2	ENSSSCT00000057555;ENSSSCT00000081367;ENSSSCT00000024548	0.1404	0.166355	0.19237	1.47779	1.81278	0.866814	-3.0582	0.000548648	down	yes
chr6	84372649	84426997	-	ENSSSCG00000003569	SLC9A1	ENSSSCT00000003963	0.602518	0.796252	0.291111	3.18945	3.27959	1.89471	-2.30723	0.00403328	down	yes
chr3	51535798	51623057	-	ENSSSCG00000008153	SLC9A2	ENSSSCT00000008930;ENSSSCT00000069546	8.45436	6.7717	8.91293	1.83717	2.73793	1.28889	2.04141	2.35219e-08	up	yes
X	41236246	41399024	-	ENSSSCG00000012266	SLC9A7	ENSSSCT00000051411;ENSSSCT00000080594	0.812113	1.97488	0.414667	0.200014	0.280257	0.185675	2.26534	2.69487e-05	up	yes
chr13	75106606	75190022	-	ENSSSCG00000011641	SLCO2A1	ENSSSCT00000033693;ENSSSCT00000012742	0.493468	0.797149	0.65141	1.67528	2.31059	2.93686	-1.83378	0.0449033	down	yes
chr17	61947595	61970779	+	ENSSSCG00000039419	SLCO4A1	ENSSSCT00000060620;ENSSSCT00000045230	1.11803	0.260404	0.868671	0.0338935	0.205888	0.193432	2.37492	0.00115466	up	yes
chr14	111996760	112068251	+	ENSSSCG00000037592	SLF2	ENSSSCT00000057557	0.0118591	0.0110554	0	1.93135	0.00382835	1.39965	-7.18521	0.00011501	down	yes
X	118825631	118834291	+	ENSSSCG00000012724	SLITRK2	ENSSSCT00000013911;ENSSSCT00000035609	0.023451	0.071518	0	0.882591	0.215761	0.098835	-3.65605	0.0267868	down	yes
chr9	36232968	36242405	-	ENSSSCG00000029651	SLN	ENSSSCT00000030356	2713.1	3024.17	2986.54	1531.24	543.933	528.094	1.74463	2.52145e-05	up	yes
chr8	125409507	125488436	-	ENSSSCG00000009193	SMARCAD1	ENSSSCT00000010066;ENSSSCT00000054734	0.719418	0.707918	0.658714	2.61497	2.26396	2.42197	-1.8073	0.023011	down	yes
chr13	133615412	133621436	+	ENSSSCG00000031614	SMCO1	ENSSSCT00000061019	25.1641	24.172	16.0846	11.6823	6.07749	3.03013	1.65386	6.09889e-05	up	yes
chr16	39954360	39958522	-	ENSSSCG00000033814	SMIM15	ENSSSCT00000065388	4.11099	5.06472	2.77497	9.48959	10.0658	19.8872	-1.72266	0.0324731	down	yes
chr3	57867223	57945953	-	ENSSSCG00000008215	SMYD1	ENSSSCT00000048896;ENSSSCT00000008996	75.9105	77.1642	71.6918	21.7528	26.0389	17.4571	1.7844	1.75471e-08	up	yes
chr9	129263520	129317325	-	ENSSSCG00000015583	SMYD2	ENSSSCT00000016976	22.5523	20.5355	20.8735	10.1392	7.18434	8.45487	1.31104	1.4429e-06	up	yes
chr6	988990	996247	+	ENSSSCG00000040145	SNAI3	ENSSSCT00000041372	0.862129	1.57146	0.807447	0	0.520573	0.402453	1.81201	0.0549075	up	yes
chr8	129248819	129388307	+	ENSSSCG00000009203	SNCA	ENSSSCT00000010077;ENSSSCT00000061701;ENSSSCT00000070169	0.112049	0.157068	0.0693829	0.348058	1.19048	0.672125	-2.70726	0.0434593	down	yes
chr15	139821046	139881098	+	ENSSSCG00000016381	SNED1	ENSSSCT00000076631;ENSSSCT00000017836	2.23099	0.963354	0.934835	4.22794	7.47781	8.57483	-2.29617	0.00210198	down	yes
chr6	106798265	106813816	+	ENSSSCG00000003701	SNRPD1	ENSSSCT00000004100	1.52109	2.04277	1.59498	2.33174	4.34027	17.9033	-2.25209	0.0347917	down	yes
chr18	46064579	46142945	-	ENSSSCG00000037598	SNX10	ENSSSCT00000018190	2.69433	3.11128	2.33076	1.39475	1.73415	0.911515	1.00989	0.00415894	up	yes
chr1	107891698	107897529	-	ENSSSCG00000037275	SNX22	ENSSSCT00000067746	0.332321	0.56361	0.424451	0.923362	2.09728	3.53292	-2.31133	0.0346562	down	yes
chr17	40020440	40099139	-	ENSSSCG00000007324	SOGA1	ENSSSCT00000008014;ENSSSCT00000087589	0.163935	0.253737	0.185412	1.1339	0.520983	0.967569	-2.12049	0.0187062	down	yes
chr8	3207098	3760393	-	ENSSSCG00000037539	SORCS2	ENSSSCT00000064989;ENSSSCT00000075605;ENSSSCT00000088296;ENSSSCT00000084091	0.165258	0.250712	0.0646815	1.35888	1.09701	0.449077	-2.59546	0.0118793	down	yes
chr4	110720100	110789702	+	ENSSSCG00000006831	SORT1	ENSSSCT00000007482;ENSSSCT00000063798;ENSSSCT00000065281	3.49555	3.38627	4.27032	24.1027	8.45264	9.06092	-1.89983	0.0349542	down	yes
chr8	72539305	72543300	-	ENSSSCG00000008985	SOWAHB	ENSSSCT00000009842	1.18526	4.88283	1.64985	0.093742	0	0.11684	5.19576	7.1905e-10	up	yes
chr5	9891525	9959852	+	ENSSSCG00000039315	SOX10	ENSSSCT00000048230;ENSSSCT00000000121;ENSSSCT00000060716	0.0350644	0.0358243	0.0486959	0.428076	0.415319	0.374055	-3.34776	0.00298676	down	yes
chr4	76852230	76857139	-	ENSSSCG00000006256	SOX17	ENSSSCT00000006855	0.654086	0.546626	1.17547	0.333697	0.44972	0.296416	1.13784	0.0141832	up	yes
chr2	42448216	43068325	+	ENSSSCG00000034191	SOX6	ENSSSCT00000064721;ENSSSCT00000055966;ENSSSCT00000056025;ENSSSCT00000060827;ENSSSCT00000062538;ENSSSCT00000014619;ENSSSCT00000051326	8.58671	8.73729	9.91372	4.92486	4.27477	2.86129	1.17527	7.33828e-05	up	yes
chr16	71357703	71381160	+	ENSSSCG00000017082	SPARC	ENSSSCT00000088328;ENSSSCT00000018598	99.451	134.553	86.2517	235.325	679.367	514.662	-2.15807	0.00404198	down	yes
chr15	103879356	104060525	+	ENSSSCG00000016090	SPATS2L	ENSSSCT00000017518;ENSSSCT00000049288;ENSSSCT00000046486;ENSSSCT00000082431	2.11872	2.92446	1.61723	8.81507	7.97101	7.1481	-1.84539	0.0065187	down	yes
chr12	59466791	59654130	-	ENSSSCG00000034364	SPECC1	ENSSSCT00000040857;ENSSSCT00000052769;ENSSSCT00000066110	1.47326	1.44437	1.65868	2.79538	3.91362	11.811	-2.01682	0.0309327	down	yes
chr2	15227829	15245667	+	ENSSSCG00000013237	SPI1	ENSSSCT00000014457	0.948133	1.50384	0.982878	2.82942	6.59593	6.55018	-2.21754	0.0148763	down	yes
chr2	8226058	8239459	-	ENSSSCG00000013048	SPINDOC	ENSSSCT00000014261	0.568876	0.688545	0.346871	2.00301	3.18298	6.07157	-2.81089	0.000337036	down	yes
chr6	96934265	97114588	+	ENSSSCG00000039769	SPIRE1	ENSSSCT00000048377	0.615156	0.563101	0.564631	1.84825	2.13139	2.12664	-1.80881	0.0336657	down	yes
chr14	74938179	74968388	-	ENSSSCG00000010283	SPOCK2	ENSSSCT00000047219	6.85695	7.01707	6.56316	3.09847	2.03525	1.15453	1.70047	2.05825e-06	up	yes
chr2	44967984	45299677	-	ENSSSCG00000013393	SPON1	ENSSSCT00000014630	0.17775	0.123605	0.145882	3.86903	3.68017	6.99346	-5.02311	3.76298e-18	down	yes
chr8	447180	451179	-	ENSSSCG00000039488	SPON2	ENSSSCT00000059974	1.56723	1.69481	1.43283	5.75482	13.5662	15.1967	-2.87818	1.27679e-05	down	yes
chr15	13134221	13207731	-	ENSSSCG00000032198	SPOPL	ENSSSCT00000059167;ENSSSCT00000038678	8.71549	8.87951	8.31812	4.9954	3.36398	2.5201	1.25207	2.87548e-05	up	yes
X	125754671	125763639	+	ENSSSCG00000034345	SPRY3	ENSSSCT00000036722	1.19201	1.28401	1.18103	0.044697	0.677343	0.292647	1.84964	0.0078325	up	yes
chr6	69720806	69791127	+	ENSSSCG00000035940	SPSB1	ENSSSCT00000044089	0.771172	0.430344	1.05849	2.54013	1.83874	5.25444	-2.0917	0.0449297	down	yes
chr7	88812715	88954306	-	ENSSSCG00000002277	SPTB	ENSSSCT00000056858;ENSSSCT00000002535	14.9795	12.2503	14.0536	102.093	37.863	39.3566	-2.11884	0.0100044	down	yes
chr12	60733907	60751265	+	ENSSSCG00000033626	SREBF1	ENSSSCT00000055934	16.9398	9.48659	16.2612	10.7725	3.26964	3.98748	1.24345	0.00183515	up	yes
chr9	68493008	68515322	-	ENSSSCG00000015298	SRI	ENSSSCT00000016669;ENSSSCT00000072583;ENSSSCT00000040301	1.69328	2.76265	1.35712	5.93839	11.9775	12.6927	-2.39657	0.000736018	down	yes
X	34075577	34198467	-	ENSSSCG00000012234	SRPX	ENSSSCT00000013380;ENSSSCT00000036512	0.432858	0.513781	0.322545	4.106	11.9831	11.5606	-4.44529	2.69983e-11	down	yes
chr6	82242953	82343786	+	ENSSSCG00000032947	SRRM1	ENSSSCT00000053795;ENSSSCT00000065408;ENSSSCT00000065942;ENSSSCT00000059743;ENSSSCT00000062684	3.69772	4.96739	4.79288	21.3309	10.9336	10.548	-1.66957	0.0477804	down	yes
chr6	85891364	86131682	-	ENSSSCG00000003589	SRSF4	ENSSSCT00000090113;ENSSSCT00000003983;ENSSSCT00000003984;ENSSSCT00000063908	2.57875	3.38536	2.11383	8.14499	7.06298	8.18933	-1.53428	0.0471699	down	yes
chr2	59367243	59384541	-	ENSSSCG00000025955	SSBP4	ENSSSCT00000030560;ENSSSCT00000054589;ENSSSCT00000069719	1.33229	1.87891	1.59566	5.55186	5.69671	5.72778	-1.82036	0.0303338	down	yes
chr3	9960940	9974320	+	ENSSSCG00000036391	SSC4D	ENSSSCT00000051684	0.441403	0.74843	0.225003	0.315705	0.148599	0.074122	1.39381	0.0535476	up	yes
chr2	150825865	150825944	+	ENSSSCG00000018701	ssc-mir-378-1	ENSSSCT00000020296	1.39769	0.042792	1.51866	19.6409	17.4365	9.15957	-3.9658	0.00370606	down	yes
chr4	7814694	7909528	+	ENSSSCG00000005943	ST3GAL1	ENSSSCT00000006526	2.04678	3.06721	1.49222	4.04078	8.62211	9.61017	-1.75341	0.0300795	down	yes
chr6	13386443	13419314	-	ENSSSCG00000038843	ST3GAL2	ENSSSCT00000041824	2.32841	2.68098	2.42267	1.59421	1.32864	0.64979	1.05677	0.000862512	up	yes
chr2	106754701	106845830	-	ENSSSCG00000035539	ST8SIA4	ENSSSCT00000052822	0.715088	1.56493	0.782605	11.8597	1.87224	4.35808	-2.56235	0.0059138	down	yes
chr9	7302814	7332771	-	ENSSSCG00000014818	STARD10	ENSSSCT00000064557	7.02445	5.31177	4.85134	1.43154	2.5855	1.17417	1.72722	4.22796e-06	up	yes
chr5	21733035	21751354	-	ENSSSCG00000000396	STAT2	ENSSSCT00000000428	0.923808	1.49986	1.08445	4.05287	2.99574	3.55835	-1.59624	0.0506752	down	yes
chr5	22406364	22421990	-	ENSSSCG00000040435	STAT6	ENSSSCT00000027359	1.69357	2.02665	1.41974	5.53283	4.85279	4.89907	-1.57226	0.0463266	down	yes
chr9	70284512	70295689	+	ENSSSCG00000015301	STEAP1	ENSSSCT00000016672	0	0.144161	0.084385	0.645407	0.565237	1.33095	-3.47518	0.0172069	down	yes
chr9	68546461	68570422	-	ENSSSCG00000015299	STEAP4	ENSSSCT00000016670	0.045191	0.180889	0.028785	2.22834	0.493526	0.392158	-3.61097	0.00470527	down	yes
chr15	100029994	100078779	-	ENSSSCG00000016067	STK17B	ENSSSCT00000083961;ENSSSCT00000017493	1.27838	1.6188	1.14376	2.77949	3.33943	7.81328	-1.78566	0.0406652	down	yes
chr9	786509	936723	+	ENSSSCG00000030206	STK33	ENSSSCT00000028526;ENSSSCT00000044895;ENSSSCT00000043100	0	0.0173528	0	2.48691	0.286454	1.49376	-7.94195	1.55285e-07	down	yes
chr5	46490410	46632573	-	ENSSSCG00000022288	STK38L	ENSSSCT00000029783	1.41015	2.0319	1.54408	5.7502	3.59599	6.90567	-1.70461	0.026848	down	yes
chr15	74408273	74758122	-	ENSSSCG00000022496	STK39	ENSSSCT00000076458;ENSSSCT00000067563	0.0778524	0.0385348	0.0697728	0.357109	1.0202	0.327805	-3.19526	0.00358045	down	yes
chr6	92424984	92483709	-	ENSSSCG00000036832	STK40	ENSSSCT00000051635	39.0762	37.246	36.4964	7.29703	9.26242	14.1545	1.87704	1.85684e-09	up	yes
chr1	261377866	261407716	-	ENSSSCG00000036639	STOM	ENSSSCT00000061214	2.02623	3.16913	1.93442	6.23497	6.25036	8.05375	-1.52644	0.0515351	down	yes
chr15	105055274	105144628	+	ENSSSCG00000031271	STRADB	ENSSSCT00000036999;ENSSSCT00000066385;ENSSSCT00000065069;ENSSSCT00000083409;ENSSSCT00000027514;ENSSSCT00000044963	47.4034	42.4114	44.8668	12.5539	20.3809	24.0569	1.24073	1.4632e-05	up	yes
chr1	264045657	264195884	-	ENSSSCG00000005582	STRBP	ENSSSCT00000071337;ENSSSCT00000064320;ENSSSCT00000006135;ENSSSCT00000052201;ENSSSCT00000083497;ENSSSCT00000057725;ENSSSCT00000050780	3.46979	2.74359	3.39874	0.843987	0.525649	0.414567	2.42957	5.82173e-11	up	yes
chr18	19209047	19255840	-	ENSSSCG00000016567	STRIP2	ENSSSCT00000057091;ENSSSCT00000018037	5.78003	5.50627	5.5732	2.25692	3.76679	1.70092	1.12602	0.000205319	up	yes
chr1	182357607	182407782	+	ENSSSCG00000005039	STYX	ENSSSCT00000005555;ENSSSCT00000038827	19.2537	17.9476	21.2375	9.08963	9.80676	9.32318	1.05023	4.6247e-05	up	yes
chr3	10132016	10212748	+	ENSSSCG00000021837	STYXL1	ENSSSCT00000077962;ENSSSCT00000026475;ENSSSCT00000080214;ENSSSCT00000031464	1.11124	1.27522	0.937178	4.19871	5.65849	4.79137	-2.13992	0.000375164	down	yes
chr1	272965637	272970510	-	ENSSSCG00000035727	SURF1	ENSSSCT00000060206;ENSSSCT00000042555	8.59689	8.88691	6.01832	16.6098	22.1451	33.0447	-1.61118	0.0448963	down	yes
chr1	252754818	252956341	-	ENSSSCG00000005465	SUSD1	ENSSSCT00000006011;ENSSSCT00000088160	1.09182	0.831006	1.59261	0.0533927	0.0341418	0.0703234	4.47701	2.3488e-18	up	yes
chr1	193911965	194264354	-	ENSSSCG00000005110	SYNE2	ENSSSCT00000054162;ENSSSCT00000047352;ENSSSCT00000089621;ENSSSCT00000029685	2.29419	2.45592	2.39428	0.85995	1.60424	0.783282	1.13749	0.00015293	up	yes
chr1	9014551	9109103	-	ENSSSCG00000012315	SYNJ2	ENSSSCT00000032465;ENSSSCT00000025405	0.100158	0.255921	0.119265	3.31176	2.27204	3.94586	-4.32538	9.31076e-13	down	yes
chr2	151585274	151632099	+	ENSSSCG00000038453	SYNPO	ENSSSCT00000067341;ENSSSCT00000053803;ENSSSCT00000084342;ENSSSCT00000070941	130.259	140.645	119.033	39.7483	21.5296	26.7088	2.14788	7.34356e-10	up	yes
chr2	5410624	5433929	-	ENSSSCG00000024837	SYT12	ENSSSCT00000029033	2.06141	2.65236	1.81811	0.060981	0.520015	0.296333	2.89631	2.59219e-06	up	yes
chr1	16533284	16611884	-	ENSSSCG00000004110	TAB2	ENSSSCT00000058535	30.0675	29.9633	30.019	17.0604	10.2276	13.2571	1.15119	3.54994e-05	up	yes
chr4	84174455	84187508	+	ENSSSCG00000006318	TADA1	ENSSSCT00000006925	2.14756	3.0916	1.99505	7.92734	7.1314	7.14346	-1.6178	0.0460988	down	yes
chr9	26147149	26167290	-	ENSSSCG00000038682	TAF1D	ENSSSCT00000058838;ENSSSCT00000016303	4.14083	4.83626	4.56236	18.0383	10.7105	22.4991	-1.92032	0.00608642	down	yes
chr1	145302278	145357778	+	ENSSSCG00000005781	TARS3	ENSSSCT00000006357	0.206207	0.328214	0.200195	0.107384	0	0	2.77421	0.0321473	up	yes
chr13	38491055	38557931	-	ENSSSCG00000024201	TASOR	ENSSSCT00000048219;ENSSSCT00000045728;ENSSSCT00000077048	1.13167	1.40878	0.696837	4.42937	2.99536	3.68072	-1.77841	0.0132151	down	yes
chr8	29370481	29593274	+	ENSSSCG00000028983	TBC1D1	ENSSSCT00000009599;ENSSSCT00000046818;ENSSSCT00000023939;ENSSSCT00000041921;ENSSSCT00000022915;ENSSSCT00000081837;ENSSSCT00000090290;ENSSSCT00000079286	0.601873	1.14957	0.671073	3.80574	4.08211	15.9762	-3.30026	1.00954e-05	down	yes
chr7	47839391	47929093	+	ENSSSCG00000027477	TBC1D2B	ENSSSCT00000027095	0.348269	0.64519	0.260269	1.93781	1.54735	0.972884	-1.83019	0.051351	down	yes
chr3	53149095	53289795	+	ENSSSCG00000008169	TBC1D8	ENSSSCT00000008946;ENSSSCT00000038915	0.893589	1.16571	0.913443	4.96133	4.28827	12.578	-2.87629	1.13203e-05	down	yes
chr2	78515424	78726999	+	ENSSSCG00000014014	TBC1D9B	ENSSSCT00000056214;ENSSSCT00000015306;ENSSSCT00000035144;ENSSSCT00000058474;ENSSSCT00000080816;ENSSSCT00000045463;ENSSSCT00000015308	12.7704	11.1599	12.3327	4.01864	4.51037	3.42226	1.60133	1.50786e-07	up	yes
chr12	23954605	23971494	+	ENSSSCG00000017515	TBKBP1	ENSSSCT00000019069	8.08564	6.02597	7.35775	1.42957	1.63913	1.40799	2.26178	4.91186e-12	up	yes
chr1	53837454	53867475	-	ENSSSCG00000004290	TBX18	ENSSSCT00000004744	0.359785	0.479874	0.206797	1.91658	2.03741	2.67257	-2.66275	0.000498609	down	yes
chr12	36878675	36887513	-	ENSSSCG00000027060	TBX2	ENSSSCT00000031698	0.142438	0.117967	0.177207	1.75525	1.6464	2.33299	-3.71198	1.32601e-05	down	yes
chr7	113337035	113389588	-	ENSSSCG00000002443	TC2N	ENSSSCT00000002713	0	0.021272	0.015254	0.178358	0.220884	0.040881	-3.59091	0.0295818	down	yes
chr18	6567359	6673834	+	ENSSSCG00000016453	TCAF1	ENSSSCT00000051943;ENSSSCT00000062223;ENSSSCT00000048067	0.999268	0.709343	0.537064	8.11849	14.8735	16.2823	-4.12836	3.18531e-14	down	yes
chr17	9441766	9442086	+	ENSSSCG00000032320	TCIM	ENSSSCT00000043486	41.8135	45.4339	67.4842	10.8307	18.2054	3.39521	2.25431	1.35521e-05	up	yes
chr6	42589554	42667950	+	ENSSSCG00000002857	TDRD12	ENSSSCT00000003158	0.15439	0.23464	0.092389	0.993951	1.07792	0.387388	-2.35286	0.0267525	down	yes
chr2	46399647	46670615	-	ENSSSCG00000013399	TEAD1	ENSSSCT00000078676;ENSSSCT00000071075;ENSSSCT00000052764;ENSSSCT00000083167;ENSSSCT00000014638	23.3954	23.609	27.3729	16.4195	11.9982	8.6092	1.00629	0.000565221	up	yes
chr9	48120802	48286278	+	ENSSSCG00000023728	TECTA	ENSSSCT00000032235;ENSSSCT00000022658;ENSSSCT00000067654	0.174123	0.0756545	0.141672	0.788325	0.957135	0.342656	-2.41531	0.0132321	down	yes
chr12	50526190	50580553	-	ENSSSCG00000017884	TEKT1	ENSSSCT00000019461	0.0247	0	0.115878	2.61891	0.312578	0.078316	-4.42023	0.0328379	down	yes
chr15	43787465	44399718	+	ENSSSCG00000015774	TENM3	ENSSSCT00000026310;ENSSSCT00000017175	0.205606	0.189904	0.285133	5.95095	2.15862	2.93947	-4.02088	5.69855e-10	down	yes
chr4	103131821	103161899	-	ENSSSCG00000006729	TENT5C	ENSSSCT00000079673	4.48413	4.16065	4.02583	0.311975	0.339195	0.731378	3.19608	5.67819e-17	up	yes
chr1	236341179	236345962	+	ENSSSCG00000005310	TESK1	ENSSSCT00000005848	24.2182	24.1958	23.6782	13.3041	9.96045	9.84333	1.12267	1.95317e-05	up	yes
chr9	39864177	39916486	+	ENSSSCG00000022445	TEX12	ENSSSCT00000023354	0.062724	0.030552	0	0.64098	0.319693	1.26723	-4.57804	0.000706601	down	yes
chr12	14764508	14869217	+	ENSSSCG00000017278	TEX2	ENSSSCT00000074515;ENSSSCT00000074258	18.7922	21.4056	18.2196	7.51692	7.91991	10.0775	1.19509	4.44668e-06	up	yes
chr1	115526738	115734194	-	ENSSSCG00000004602	TEX9	ENSSSCT00000005083;ENSSSCT00000067547	9.58029	6.60988	7.92852	0.661564	0.35313	0.198853	4.31285	2.3488e-18	up	yes
chr13	74930655	74970599	+	ENSSSCG00000011640	TF	ENSSSCT00000012740;ENSSSCT00000089290	0.0360352	0.0796049	0.0507864	0.190003	0.595265	0.287336	-2.68816	0.0398956	down	yes
chr13	133970594	134000278	+	ENSSSCG00000011848	TFRC	ENSSSCT00000034535;ENSSSCT00000012960	20.5409	11.0218	12.4881	37.2547	144.143	114.614	-2.74841	0.000418707	down	yes
chr11	63695628	63716732	-	ENSSSCG00000009491	TGDS	ENSSSCT00000010407;ENSSSCT00000044045	1.5233	2.34327	1.11151	6.90289	4.50597	4.79222	-1.70243	0.0417315	down	yes
chr3	17090071	17099020	-	ENSSSCG00000035952	TGFB1I1	ENSSSCT00000049321;ENSSSCT00000051990	0.890717	1.29309	0.719459	4.20786	5.20693	2.22464	-2.00327	0.0222651	down	yes
chr2	138191804	138225366	+	ENSSSCG00000014316	TGFBI	ENSSSCT00000088817;ENSSSCT00000015641	2.87383	5.04352	2.44185	9.35939	28.484	16.8685	-2.40094	0.000773816	down	yes
chr4	125101190	125316796	+	ENSSSCG00000006911	TGFBR3	ENSSSCT00000033701;ENSSSCT00000073767;ENSSSCT00000073871;ENSSSCT00000083683;ENSSSCT00000087645;ENSSSCT00000066992	1.39558	1.91545	1.17008	8.66131	8.99371	11.0325	-2.6785	2.22252e-07	down	yes
chr7	75021761	75047300	+	ENSSSCG00000001993	TGM1	ENSSSCT00000035836	1.94267	1.26441	0.272367	0.373859	0.528645	0.072264	1.83572	0.00983117	up	yes
chr8	135393238	135420728	-	ENSSSCG00000009243	THAP9	ENSSSCT00000010123	0.492263	0.780209	0.209236	1.43982	1.48534	3.28394	-2.06712	0.0201845	down	yes
chr4	94611593	94626771	+	ENSSSCG00000006524	THBS3	ENSSSCT00000082327;ENSSSCT00000057744	0.263429	0.499178	0.263128	1.52657	3.92499	3.34016	-3.09949	2.44696e-06	down	yes
chr2	88726687	88780756	+	ENSSSCG00000014117	THBS4	ENSSSCT00000085010;ENSSSCT00000081364	6.35268	9.08391	6.16657	18.8677	28.807	17.6077	-1.59545	0.0428676	down	yes
chr10	50286073	50310591	-	ENSSSCG00000011071	THNSL1	ENSSSCT00000054350;ENSSSCT00000047407;ENSSSCT00000012115	0.241682	0.427889	0.188843	0.843656	1.06446	1.41392	-1.95232	0.0459795	down	yes
X	101171362	101284552	-	ENSSSCG00000012639	THOC2	ENSSSCT00000013820;ENSSSCT00000040325;ENSSSCT00000060332;ENSSSCT00000055062;ENSSSCT00000045808	2.41394	2.71125	2.48486	19.6692	4.90067	10.7496	-2.21449	0.00580599	down	yes
chr4	966684	969283	-	ENSSSCG00000040119	TIGD5	ENSSSCT00000049615	3.42183	3.44855	4.02065	1.27497	1.20652	0.8713	1.69971	1.65722e-05	up	yes
chr2	71271796	71290546	+	ENSSSCG00000013591	TIMM44	ENSSSCT00000081907;ENSSSCT00000014843;ENSSSCT00000053390;ENSSSCT00000037727	3.92104	4.41182	3.26249	9.59273	15.4297	18.8094	-1.91844	0.00424477	down	yes
X	42102172	42106297	+	ENSSSCG00000012277	TIMP1	ENSSSCT00000013426;ENSSSCT00000090914	2.58095	2.86892	1.99596	25.5781	24.0905	36.6535	-3.53523	1.22126e-11	down	yes
chr6	88095668	88115648	+	ENSSSCG00000003600	TINAGL1	ENSSSCT00000003995;ENSSSCT00000050373;ENSSSCT00000075608;ENSSSCT00000054423	1.62556	1.50698	1.61274	6.26142	3.91752	9.3666	-2.04228	0.00387105	down	yes
chr13	96496439	96525848	+	ENSSSCG00000027646	TIPARP	ENSSSCT00000023343	9.94393	3.28021	11.0338	3.27062	3.91476	3.47379	1.18636	0.000844009	up	yes
chr12	47904172	47915521	-	ENSSSCG00000040205	TLCD2	ENSSSCT00000042140	0.525843	0.55963	0.899222	2.21142	3.87506	3.65688	-2.2955	0.00318835	down	yes
chr4	122232587	122365707	-	ENSSSCG00000039854	TLCD4	ENSSSCT00000061599;ENSSSCT00000043686;ENSSSCT00000059442;ENSSSCT00000046749	8.68134	6.7565	10.8158	3.84378	2.56945	3.11462	1.4623	1.7271e-06	up	yes
chr7	49833210	49837331	+	ENSSSCG00000037209	TLNRD1	ENSSSCT00000042556	0.600092	0.899552	0.759196	5.34029	3.08208	4.46277	-2.51205	0.000127194	down	yes
X	9549552	9616759	+	ENSSSCG00000012118	TLR8	ENSSSCT00000073702	0	0.0425652	0	0.186723	0.170371	0.113399	-3.46643	0.0513894	down	yes
chr13	89527705	89549447	-	ENSSSCG00000011701	TM4SF18	ENSSSCT00000012810	0.249841	0.140119	0.118942	0.352275	1.22793	1.96066	-2.79864	0.0428983	down	yes
chr9	65910089	65954063	+	ENSSSCG00000015287	TMCC2	ENSSSCT00000016658;ENSSSCT00000047552;ENSSSCT00000068197	0.500988	0.974551	0.631637	0.115916	0.185488	0.0528702	2.57237	9.45368e-06	up	yes
chr2	10828644	10837062	-	ENSSSCG00000013110	TMEM109	ENSSSCT00000014330;ENSSSCT00000087893	22.3797	28.6443	22.3083	9.41229	10.7781	16.1533	1.01275	4.39827e-05	up	yes
chr5	74917463	75406367	+	ENSSSCG00000000801	TMEM117	ENSSSCT00000037269;ENSSSCT00000000868	1.1962	1.39052	2.03786	0.157144	0.819668	0.627242	1.5276	0.00144022	up	yes
chr9	20721956	21024995	+	ENSSSCG00000035619	TMEM135	ENSSSCT00000047914;ENSSSCT00000039023;ENSSSCT00000061155	0.328011	0.290908	0.343997	3.89111	2.75822	4.63652	-3.55096	1.06894e-10	down	yes
chr15	31578222	31582438	-	ENSSSCG00000015742	TMEM177	ENSSSCT00000057476	0.580097	1.26177	0.727817	1.48172	3.10827	14.694	-2.90774	0.00985042	down	yes
chr3	1034498	1044489	-	ENSSSCG00000007560	TMEM184A	ENSSSCT00000008292;ENSSSCT00000075013	5.93975	5.5319	6.16284	1.24307	1.33637	0.947071	2.32209	2.43928e-12	up	yes
chr12	55438196	55454590	-	ENSSSCG00000036454	TMEM220	ENSSSCT00000046340	9.86395	6.35556	11.3197	0.536807	0.44221	0.216566	4.5257	1.29625e-19	up	yes
chr6	59554323	59554859	-	ENSSSCG00000035417	TMEM238	ENSSSCT00000043355	4.76488	6.481	8.24917	2.55102	1.41138	2.47153	1.59933	0.00113247	up	yes
chr14	81931301	81940401	-	ENSSSCG00000024300	TMEM254	ENSSSCT00000066760;ENSSSCT00000050917	0.176493	0.118511	0.140333	0.840093	0.540981	1.40409	-2.67756	0.00806446	down	yes
chr14	64877932	64925506	-	ENSSSCG00000023525	TMEM26	ENSSSCT00000022284	0.021762	0.04602	0	0.435702	0.772775	0.224297	-4.40177	0.001148	down	yes
chr7	56311530	56439909	+	ENSSSCG00000001863	TMEM266	ENSSSCT00000002088;ENSSSCT00000002089	6.58901	5.47251	6.29861	2.1702	4.09287	1.19017	1.30064	0.000902876	up	yes
chr13	158417976	158515040	-	ENSSSCG00000011965	TMEM45A	ENSSSCT00000013092	0.168194	0.423228	0.106506	1.80617	3.86191	1.92775	-3.44406	0.000862082	down	yes
chr10	13769603	13814020	-	ENSSSCG00000010854	TMEM63A	ENSSSCT00000053194;ENSSSCT00000042074	0.810248	0.747673	0.428124	2.13621	2.4028	1.95656	-1.70956	0.0352391	down	yes
chr2	428295	433533	+	ENSSSCG00000044406	TMEM80	ENSSSCT00000014044;ENSSSCT00000090567;ENSSSCT00000074263;ENSSSCT00000088022	1.12946	1.5056	0.928565	3.8943	3.64668	3.77674	-1.66717	0.0390297	down	yes
chr6	74915707	74920123	+	ENSSSCG00000003466	TMEM82	ENSSSCT00000003852	0.123056	0.299357	0.211219	1.39174	1.81641	2.20547	-3.09488	0.00278076	down	yes
chr2	40545776	40550843	-	ENSSSCG00000013360	TMEM86A	ENSSSCT00000014591	0.376372	0.430837	0.204023	4.43429	1.09027	0.880734	-2.66315	0.0280266	down	yes
chr4	98074496	98079343	+	ENSSSCG00000006631	TMOD4	ENSSSCT00000007267;ENSSSCT00000060688	610.358	586.176	562.235	226.64	226.364	96.5985	1.67811	6.54157e-06	up	yes
chr1	180933881	180951341	+	ENSSSCG00000038422	TMX1	ENSSSCT00000086830;ENSSSCT00000053258	2.49325	3.05765	2.35666	4.58874	7.84655	13.1235	-1.69251	0.0472828	down	yes
chr13	109643895	110052229	-	ENSSSCG00000028905	TNIK	ENSSSCT00000056995;ENSSSCT00000041847;ENSSSCT00000024139	1.47974	3.10327	1.04362	8.95089	8.01018	6.56034	-2.06363	0.00301355	down	yes
X	82269239	82292248	+	ENSSSCG00000012480	TNMD	ENSSSCT00000013647	0	0.201867	0.161232	1.49902	3.59887	2.91762	-4.46436	0.000604944	down	yes
chr9	117174786	117243836	+	ENSSSCG00000015507	TNN	ENSSSCT00000045579	0	0	0	0.393394	0.145073	0.312353	-inf	8.72608e-09	down	yes
chr17	48024685	48028638	-	ENSSSCG00000007424	TNNC2	ENSSSCT00000055704;ENSSSCT00000043925	5645.69	5327.45	5928.9	1892.37	2652.44	2765.89	1.20911	1.35123e-05	up	yes
chr10	23749335	23763396	-	ENSSSCG00000023031	TNNT2	ENSSSCT00000026600;ENSSSCT00000075174;ENSSSCT00000086032;ENSSSCT00000039113	1.08329	0.766757	1.24167	2.47611	24.6271	4.75673	-3.36526	0.0029607	down	yes
chr5	18299916	18320784	+	ENSSSCG00000000263	TNS2	ENSSSCT00000000282;ENSSSCT00000000273;ENSSSCT00000083292	2.92132	4.25561	2.37681	20.7334	9.3721	8.62426	-2.0193	0.00771661	down	yes
chr12	27115824	27119928	-	ENSSSCG00000040773	TOB1	ENSSSCT00000048912	171.77	115.761	119.275	37.7648	65.5585	85.8281	1.1048	0.000180254	up	yes
chr4	89228554	89235347	-	ENSSSCG00000006354	TOMM40L	ENSSSCT00000006963	3.20057	4.08545	1.72405	7.36048	9.29139	14.3147	-1.7811	0.019541	down	yes
chr12	52939643	52953819	-	ENSSSCG00000017950	TP53	ENSSSCT00000019534;ENSSSCT00000063943	2.03016	2.24903	1.6968	4.18092	5.10158	11.7011	-1.81201	0.0537544	down	yes
chr6	65177682	65228992	+	ENSSSCG00000025685	TP73	ENSSSCT00000077657;ENSSSCT00000028860;ENSSSCT00000089037	0.160932	0.0796092	0.0803802	1.94534	1.05345	1.50507	-3.81087	2.0712e-05	down	yes
chr1	37666748	37761760	-	ENSSSCG00000004225	TPD52L1	ENSSSCT00000086210;ENSSSCT00000084729;ENSSSCT00000058327;ENSSSCT00000069128;ENSSSCT00000044248	0.0440399	0.0338116	0.0618835	0.298536	1.63332	4.14781	-5.44323	1.8659e-05	down	yes
chr5	63837506	63843137	-	ENSSSCG00000000685	TPI1	ENSSSCT00000000746;ENSSSCT00000050301;ENSSSCT00000063554	1056.43	980.584	1225.66	236.379	492.581	297.662	1.66815	1.6068e-06	up	yes
chr1	108986981	109019440	-	ENSSSCG00000004570	TPM1	ENSSSCT00000061453;ENSSSCT00000071569;ENSSSCT00000071412;ENSSSCT00000045362;ENSSSCT00000050713;ENSSSCT00000005049;ENSSSCT00000065037	1586.13	1521.9	1983.24	738.492	738.211	613.181	1.2846	1.23443e-05	up	yes
chr16	79538752	79557889	+	ENSSSCG00000032698	TPPP	ENSSSCT00000045645;ENSSSCT00000065219;ENSSSCT00000085758	0.0779719	0.220056	0.0497663	0.2407	1.57455	1.98383	-3.44934	0.000887466	down	yes
chr1	77480926	77541210	-	ENSSSCG00000004420	TRAF3IP2	ENSSSCT00000004883;ENSSSCT00000076757;ENSSSCT00000046753	0.30496	0.302495	0.312509	3.37886	1.2923	2.62224	-2.98694	3.47603e-05	down	yes
chr9	133190014	133214207	-	ENSSSCG00000032721	TRAF3IP3	ENSSSCT00000061044;ENSSSCT00000046423;ENSSSCT00000044803	0.504253	0.625901	0.340488	0.975207	3.65983	2.73488	-2.3252	0.0201827	down	yes
chr1	39180879	39567240	+	ENSSSCG00000027613	TRDN	ENSSSCT00000077226;ENSSSCT00000029492;ENSSSCT00000089538	352.768	312.416	373.343	158.284	120.847	42.9585	1.68901	7.3322e-05	up	yes
chr4	14289739	14298075	-	ENSSSCG00000038500	TRIB1	ENSSSCT00000079814;ENSSSCT00000063069	39.5343	8.16721	34.976	1.89979	16.5044	6.38804	1.7376	0.00578008	up	yes
chr12	58926085	58939913	-	ENSSSCG00000034049	TRIM16	ENSSSCT00000061078;ENSSSCT00000040172;ENSSSCT00000082861	0.313635	0.660286	0.11424	0.97602	1.65464	6.63348	-3.08976	0.00712039	down	yes
chr8	75770345	75890235	-	ENSSSCG00000029200	TRIM2	ENSSSCT00000043428;ENSSSCT00000026657	0.0794236	0.107424	0.0904112	0.456289	0.367942	0.387358	-2.1276	0.0530988	down	yes
chr12	33184044	33212398	-	ENSSSCG00000017614	TRIM25	ENSSSCT00000091345	0.303457	0.613781	0.33845	2.29793	1.59683	1.3377	-2.05901	0.0195453	down	yes
chr12	5535337	5539721	+	ENSSSCG00000017199	TRIM47	ENSSSCT00000018724	1.06041	1.66857	0.826568	2.78213	3.80818	6.03376	-1.82804	0.0540444	down	yes
chr4	68487109	68530889	-	ENSSSCG00000006216	TRIM55	ENSSSCT00000030871;ENSSSCT00000006812;ENSSSCT00000023039	7.19835	8.72835	5.39315	17.9381	28.7842	18.5094	-1.61337	0.0360004	down	yes
chr3	8834143	8839415	+	ENSSSCG00000034347	TRIM56	ENSSSCT00000054309;ENSSSCT00000042080	0.449201	0.516758	0.182927	1.63768	0.915176	2.27316	-2.0706	0.0463198	down	yes
chr13	83436395	83498422	+	ENSSSCG00000011681	TRPC1	ENSSSCT00000051266;ENSSSCT00000040029	0.177857	0.39831	0.206561	1.41475	1.48045	0.505427	-2.11922	0.0352391	down	yes
chr12	49635927	49671613	-	ENSSSCG00000017862	TRPV3	ENSSSCT00000019438	0.020759	0.030921	0	12.4119	0.38576	0.095265	-7.96276	4.27388e-05	down	yes
chr9	10927342	10942668	+	ENSSSCG00000014871	TSKU	ENSSSCT00000067109;ENSSSCT00000078014;ENSSSCT00000016224	0.552212	0.316887	0.388338	0.862464	1.69666	2.83345	-2.10049	0.0480794	down	yes
chr18	26046703	26112923	+	ENSSSCG00000016620	TSPAN12	ENSSSCT00000054490;ENSSSCT00000018094	1.11687	1.69439	1.32555	4.05004	4.98571	9.03034	-2.12669	0.00484495	down	yes
X	82323624	82328903	-	ENSSSCG00000012481	TSPAN6	ENSSSCT00000013648;ENSSSCT00000074935	2.31189	3.67207	1.14674	5.74464	9.54207	10.3142	-1.84408	0.0378012	down	yes
chr4	39362962	39369885	+	ENSSSCG00000033112	TSPYL5	ENSSSCT00000058740	0.067538	0.132969	0.061475	0.548303	0.547695	0.597668	-2.69261	0.00533911	down	yes
chr1	261896304	262204251	-	ENSSSCG00000038036	TTLL11	ENSSSCT00000050566	2.25466	1.17955	2.91729	1.57096	0.567057	0.517649	1.25802	0.00361592	up	yes
chr15	120773185	120808683	+	ENSSSCG00000016201	TTLL4	ENSSSCT00000017642;ENSSSCT00000067706	1.18757	1.88456	1.18784	0.426975	0.530887	0.663062	1.39403	1.33282e-05	up	yes
chr6	129708374	129867885	+	ENSSSCG00000003760	TTLL7	ENSSSCT00000023127;ENSSSCT00000004162;ENSSSCT00000071553	4.74908	4.45735	4.18955	0.681138	1.09685	0.629633	2.47612	1.8061e-12	up	yes
chr5	15149099	15269267	-	ENSSSCG00000000190	TUBA1B	ENSSSCT00000062408;ENSSSCT00000000203;ENSSSCT00000000837	12.7633	13.6648	11.5052	22.5089	54.7618	60.2716	-1.85834	0.0213702	down	yes
chr5	70133022	70180433	+	ENSSSCG00000027190	TUBA8	ENSSSCT00000056280;ENSSSCT00000000835;ENSSSCT00000069802	23.0145	19.1224	19.9648	8.15529	5.82155	10.4178	1.34807	2.52353e-06	up	yes
chr3	18521125	18524760	-	ENSSSCG00000007803	TUFM	ENSSSCT00000008551	17.0346	17.272	14.6195	35.3792	74.8322	96.4214	-2.07839	0.00423425	down	yes
chr7	5210049	5236812	-	ENSSSCG00000034131	TXNDC5	ENSSSCT00000050680	2.11552	2.98777	1.76601	4.81924	15.5191	9.11594	-2.10024	0.00750607	down	yes
chr14	51354178	51385353	-	ENSSSCG00000010131	TXNRD2	ENSSSCT00000049608;ENSSSCT00000061371;ENSSSCT00000050511;ENSSSCT00000067944;ENSSSCT00000086991;ENSSSCT00000090575;ENSSSCT00000011092	0.543301	0.512612	0.483477	1.57429	1.61008	2.40153	-1.85943	0.0232233	down	yes
chr13	32322032	32341301	-	ENSSSCG00000011393	UBA7	ENSSSCT00000038164;ENSSSCT00000061904;ENSSSCT00000033864;ENSSSCT00000034482	0.212057	0.360701	0.216366	2.77678	1.29257	0.422812	-2.50909	0.0144249	down	yes
chr17	48018400	48021534	+	ENSSSCG00000007423	UBE2C	ENSSSCT00000008126;ENSSSCT00000089063;ENSSSCT00000073290	0.093166	0.428692	0	0.496786	5.94103	0.935251	-3.82053	0.0334461	down	yes
chr18	48733366	48756291	-	ENSSSCG00000016722	UBE2D4	ENSSSCT00000075140;ENSSSCT00000018203	37.0165	41.9443	39.5529	12.2922	17.2149	13.0135	1.47882	3.97732e-07	up	yes
chr16	75428275	75474044	-	ENSSSCG00000035825	UBE2QL1	ENSSSCT00000045620	5.56025	6.6008	5.50404	1.02119	2.57655	1.98815	1.66104	1.1808e-05	up	yes
chr15	76135494	76360823	+	ENSSSCG00000015940	UBR3	ENSSSCT00000017355;ENSSSCT00000017356	50.5872	43.2733	54.1182	29.8522	16.6458	16.0863	1.24152	9.74395e-05	up	yes
chr2	9072962	9075595	+	ENSSSCG00000023110	UBXN1	ENSSSCT00000029345;ENSSSCT00000062292;ENSSSCT00000085586	101.764	87.9839	115.543	33.17	30.6395	32.2081	1.66882	3.24279e-08	up	yes
chr3	114673034	114714178	-	ENSSSCG00000033753	UBXN2A	ENSSSCT00000050261;ENSSSCT00000075086	9.98458	10.9617	9.70186	4.45145	3.56045	3.5093	1.41151	3.33314e-07	up	yes
chr9	8333153	8365558	-	ENSSSCG00000014833	UCP2	ENSSSCT00000016185;ENSSSCT00000084408	1.01541	1.61127	0.641973	16.7982	4.1945	2.3755	-2.83778	0.00641439	down	yes
chr8	30725288	30759326	-	ENSSSCG00000030150	UGDH	ENSSSCT00000026582	2.21964	3.12986	2.0799	3.92375	8.31762	18.7779	-2.06185	0.0209703	down	yes
chr11	65307150	65477490	-	ENSSSCG00000009502	UGGT2	ENSSSCT00000077595;ENSSSCT00000088862	0.0824377	0.105544	0.0750639	0.249168	0.671194	0.382984	-2.30884	0.027813	down	yes
chr8	108233139	108314921	-	ENSSSCG00000031904	UGT8	ENSSSCT00000051039;ENSSSCT00000059884	0.0264737	0.108999	0.0108082	0.255199	1.05877	0.328064	-3.48867	0.0094823	down	yes
chr1	235918736	236158244	+	ENSSSCG00000005305	UNC13B	ENSSSCT00000055365;ENSSSCT00000084499;ENSSSCT00000065284;ENSSSCT00000037962	0.162559	0.14228	0.139601	0.881897	0.497967	0.342615	-1.95443	0.0396029	down	yes
chr7	36332201	36347175	-	ENSSSCG00000027922	UNC5CL	ENSSSCT00000027240	0.127805	0.314915	0.217023	2.37845	6.69903	13.4174	-5.09155	6.17448e-11	down	yes
chr6	19852011	19874021	+	ENSSSCG00000002807	USB1	ENSSSCT00000003107	0.286681	0.745889	0.270357	1.6464	1.68773	3.03881	-2.2902	0.0401439	down	yes
chr2	41593802	41647411	+	ENSSSCG00000013377	USH1C	ENSSSCT00000064596;ENSSSCT00000091292;ENSSSCT00000014611	0.529016	0.893066	0.402099	0	0.0314493	0.0171118	5.2313	8.12294e-10	up	yes
chr6	149970915	149985506	-	ENSSSCG00000003820	USP1	ENSSSCT00000054709;ENSSSCT00000004227	2.12024	2.67587	1.25978	5.55566	5.12639	8.65169	-1.67471	0.0285345	down	yes
chr5	70183308	70227990	+	ENSSSCG00000000774	USP18	ENSSSCT00000064310;ENSSSCT00000065704	0.404473	0.610742	0.425034	14.0824	1.45903	0.392541	-3.46772	0.0112971	down	yes
chr9	41417559	41480985	-	ENSSSCG00000015052	USP28	ENSSSCT00000043912;ENSSSCT00000060517;ENSSSCT00000052875;ENSSSCT00000065055;ENSSSCT00000062195;ENSSSCT00000045368;ENSSSCT00000043342	50.3789	49.4074	73.5846	17.5418	26.272	20.5085	1.43047	5.0296e-06	up	yes
chr14	76307225	76439559	-	ENSSSCG00000010302	USP54	ENSSSCT00000011275;ENSSSCT00000055274;ENSSSCT00000051856;ENSSSCT00000043927	0.95019	1.14964	0.791667	8.55284	1.90545	2.69696	-2.18575	0.015662	down	yes
chr6	98207580	98254288	-	ENSSSCG00000038465	VAPA	ENSSSCT00000061774;ENSSSCT00000049156;ENSSSCT00000073065	162.39	145.392	163.075	36.6212	37.0285	46.0248	1.97617	3.7377e-10	up	yes
chr9	130462456	130511280	-	ENSSSCG00000015589	VASH2	ENSSSCT00000016982;ENSSSCT00000079971;ENSSSCT00000057955	0.377149	0.310506	0.378283	0.501755	1.41876	5.43714	-2.78712	0.00998261	down	yes
chr1	273303143	273476208	-	ENSSSCG00000005743	VAV2	ENSSSCT00000074768;ENSSSCT00000006315;ENSSSCT00000048675;ENSSSCT00000072520	0.772104	1.14982	0.977464	2.21261	3.66579	3.51612	-1.69607	0.046948	down	yes
chr4	117496908	117511226	-	ENSSSCG00000006862	VCAM1	ENSSSCT00000007515	2.5976	2.56719	1.45038	14.8713	8.74104	3.47105	-2.03356	0.0279999	down	yes
chr7	38746052	38761038	+	ENSSSCG00000001695	VEGFA	ENSSSCT00000001892;ENSSSCT00000064013;ENSSSCT00000073564;ENSSSCT00000068911	19.9795	22.7051	9.62038	68.7475	63.4927	73.3836	-1.97499	0.00376807	down	yes
chr13	168790048	168836965	+	ENSSSCG00000032398	VGLL3	ENSSSCT00000059825;ENSSSCT00000068261	1.20064	1.45675	1.39867	0.359377	0.676155	0.510463	1.39155	0.000143119	up	yes
chr13	67698082	67876257	-	ENSSSCG00000030581	VGLL4	ENSSSCT00000025271;ENSSSCT00000078595;ENSSSCT00000084340;ENSSSCT00000069707	5.86101	8.07303	4.53624	2.51172	2.91252	2.08353	1.29875	7.66457e-06	up	yes
chr13	22831915	22851275	+	ENSSSCG00000011246	VILL	ENSSSCT00000059475	0.288026	0.284674	0.453469	0.194333	0	0.049101	2.07567	0.0396129	up	yes
chr3	16688889	16764121	-	ENSSSCG00000028513	VKORC1L1	ENSSSCT00000025455	13.6214	13.62	12.6055	8.29153	4.56068	6.26524	1.05958	7.88143e-05	up	yes
chr12	52104599	52115533	+	ENSSSCG00000017915	VMO1	ENSSSCT00000019497;ENSSSCT00000073505	0.219752	0.173248	0.198361	1.15965	1.22172	1.20667	-2.60109	0.00385584	down	yes
chr18	48607918	48693816	-	ENSSSCG00000032734	VOPP1	ENSSSCT00000051238;ENSSSCT00000072994	6.19101	3.40818	7.48775	1.77346	2.9656	3.33395	1.08171	0.000660751	up	yes
chr9	51052157	51111209	+	ENSSSCG00000015175	VWA5A	ENSSSCT00000053335;ENSSSCT00000058138;ENSSSCT00000074081;ENSSSCT00000016541;ENSSSCT00000063934;ENSSSCT00000051210	0.0660444	0.112213	0.0345523	0.274236	0.523457	0.322814	-2.39651	0.0250891	down	yes
chr7	23874901	23885994	-	ENSSSCG00000036796	VWA7	ENSSSCT00000059452	1.88553	2.07728	2.47448	0.322152	0.326966	0.102563	3.09826	1.22463e-08	up	yes
chr11	25064656	25459728	+	ENSSSCG00000029837	VWA8	ENSSSCT00000026550;ENSSSCT00000038025	0.461661	1.23551	0.498327	2.36933	3.18894	3.21552	-1.99865	0.00683638	down	yes
chr2	10206012	10240175	+	ENSSSCG00000013093	VWCE	ENSSSCT00000014313	0.01695	0	0	0.23648	0.616304	0.09905	-5.81135	0.000505832	down	yes
chr8	6413347	6452346	-	ENSSSCG00000036501	WDR1	ENSSSCT00000071187;ENSSSCT00000038824	10.8684	12.6874	9.63432	23.4733	41.584	54.4142	-1.84784	0.0134743	down	yes
chr13	206074943	206094297	-	ENSSSCG00000023078	WDR4	ENSSSCT00000023709	0.348542	1.06467	0.469145	1.68762	2.00321	7.85207	-2.6164	0.0251038	down	yes
chr13	34387802	34412140	-	ENSSSCG00000011433	WDR82	ENSSSCT00000012513	7.41525	8.91559	5.49896	25.1119	19.2723	32.8914	-1.82371	0.00907895	down	yes
chr15	66166450	66239193	-	ENSSSCG00000035702	WDSUB1	ENSSSCT00000050872;ENSSSCT00000077733;ENSSSCT00000089881;ENSSSCT00000053919	0.0857643	0.239466	0.102386	0.86013	0.998127	1.58499	-3.00938	0.00119844	down	yes
chr6	4333731	4399237	-	ENSSSCG00000023837	WFDC1	ENSSSCT00000070744;ENSSSCT00000040268	0.773502	0.913823	1.02554	5.8724	7.65898	9.19597	-3.06654	1.20106e-05	down	yes
chr8	4362678	4385272	-	ENSSSCG00000032452	WFS1	ENSSSCT00000045466	0.673368	0.416982	0.389491	10.2145	8.09905	38.7889	-5.27004	9.34662e-13	down	yes
chr18	25621830	25633858	-	ENSSSCG00000016617	WNT16	ENSSSCT00000018091	0.035909	0	0	2.06534	0.536289	0.26876	-6.32076	8.57949e-05	down	yes
chr5	68627151	68731935	+	ENSSSCG00000000759	WNT5B	ENSSSCT00000057105	3.98643	3.65275	3.91291	0.394196	2.73081	0.245053	1.77731	0.00986897	up	yes
chr12	43885153	43904117	+	ENSSSCG00000017752	WSB1	ENSSSCT00000046928;ENSSSCT00000060207	5.86216	6.29961	5.25681	50.4266	23.3351	9.59037	-2.25859	0.0115167	down	yes
chr12	51154478	51196933	-	ENSSSCG00000017894	WSCD1	ENSSSCT00000037542	0.216127	0.321254	0.125687	2.34171	0.71886	0.914743	-2.58384	0.00592745	down	yes
chr6	44150092	44190547	+	ENSSSCG00000039166	WTIP	ENSSSCT00000073833;ENSSSCT00000057376	0.55224	0.701804	0.421898	3.72304	2.55843	1.71811	-2.25495	0.003713	down	yes
chr4	50370088	50509113	-	ENSSSCG00000006137	WWP1	ENSSSCT00000006730;ENSSSCT00000080446;ENSSSCT00000080938	47.5928	45.2084	42.6569	10.5892	6.0683	8.31422	2.43948	1.75573e-12	up	yes
chr13	89742893	89889187	-	ENSSSCG00000011704	WWTR1	ENSSSCT00000012814	3.4286	3.10585	3.04816	10.0047	9.08461	19.2143	-1.99899	0.00415894	down	yes
chr13	29150379	29159637	-	ENSSSCG00000026707	XCR1	ENSSSCT00000023382	0.159404	0.378935	0.094067	0.029038	0	0	4.44484	0.000236816	up	yes
chr13	23867478	23873589	-	ENSSSCG00000034015	XIRP1	ENSSSCT00000066041	489.866	61.7678	564.31	25.9645	56.7103	24.8059	3.37612	7.58066e-07	up	yes
X	33544730	33602574	+	ENSSSCG00000031868	XK	ENSSSCT00000065925	9.91745	7.57799	12.4969	2.308	1.8336	1.8585	2.32154	1.40954e-11	up	yes
X	106333825	106363641	+	ENSSSCG00000012651	XPNPEP2	ENSSSCT00000062821;ENSSSCT00000013832	0.0106445	0	0	0.223465	0.203422	0.124871	-5.69586	7.83312e-05	down	yes
chr12	52635383	52641651	-	ENSSSCG00000017938	YBX2	ENSSSCT00000019522	8.58684	8.6685	7.01339	4.14249	3.15112	4.83848	1.00027	0.000145549	up	yes
chr13	121637866	121746129	+	ENSSSCG00000011776	YEATS2	ENSSSCT00000050821;ENSSSCT00000043012	0.52082	0.774657	0.595604	2.7675	1.84488	2.67536	-1.94626	0.00961268	down	yes
chr6	105505479	105600687	+	ENSSSCG00000031942	YES1	ENSSSCT00000042627;ENSSSCT00000074308	1.22401	1.42341	1.03484	3.9637	3.90457	3.53893	-1.63128	0.0341709	down	yes
chr14	48544177	48556493	+	ENSSSCG00000010035	YWHAH	ENSSSCT00000010992	15.2573	14.9537	13.2555	29.355	33.6509	84.5896	-1.76367	0.0439501	down	yes
chr17	57973096	57986136	-	ENSSSCG00000007508	ZBP1	ENSSSCT00000008223	0.106934	0.247854	0.09072	1.85955	0.938758	0.18111	-2.74151	0.0410518	down	yes
chr9	116149400	116181689	+	ENSSSCG00000015494	ZBTB37	ENSSSCT00000050920;ENSSSCT00000016878	0.220112	0.303463	0.197406	1.06854	0.903689	0.481471	-1.76693	0.0537244	down	yes
chr18	10509629	10588832	+	ENSSSCG00000016512	ZC3HAV1	ENSSSCT00000050742;ENSSSCT00000041815;ENSSSCT00000017979;ENSSSCT00000039937	0.353765	0.502268	0.227266	1.98467	0.834722	0.985443	-1.8124	0.0540444	down	yes
chr14	81697989	81763941	-	ENSSSCG00000033074	ZCCHC24	ENSSSCT00000062597	57.0143	49.8122	54.7121	34.0058	21.4958	14.3088	1.21037	0.000247872	up	yes
chr1	9350294	9619727	-	ENSSSCG00000035027	ZDHHC14	ENSSSCT00000045836	1.5996	1.88225	1.4678	0.169544	0.290874	0.404664	2.51642	2.48366e-07	up	yes
chr1	207836573	207912546	+	ENSSSCG00000035730	ZDHHC21	ENSSSCT00000051251	0.878019	0.815477	0.732213	2.98564	1.96373	4.23396	-1.92061	0.00909293	down	yes
X	106401244	106436014	-	ENSSSCG00000012653	ZDHHC9	ENSSSCT00000036127	2.1982	3.48063	2.69439	72.8984	8.92982	39.0484	-3.85161	2.5006e-06	down	yes
chr3	756433	775796	-	ENSSSCG00000007554	ZFAND2A	ENSSSCT00000008286	1.51111	1.26014	1.19528	2.49295	1.71666	21.7516	-2.71041	0.0394058	down	yes
chr7	48967566	49034703	+	ENSSSCG00000001779	ZFAND6	ENSSSCT00000001994;ENSSSCT00000062071;ENSSSCT00000043845	99.6111	95.0156	100.897	43.4719	37.2183	34.6804	1.357	2.0745e-06	up	yes
chr6	48052137	48066257	+	ENSSSCG00000028056	ZFP36	ENSSSCT00000077081;ENSSSCT00000026750	83.4448	72.461	84.913	29.223	20.019	26.3151	1.67231	4.24666e-08	up	yes
chr6	91312216	91349316	+	ENSSSCG00000034292	ZMYM1	ENSSSCT00000040523	1.31975	1.42511	0.891225	3.89095	3.05585	3.5735	-1.53272	0.0532326	down	yes
chr1	128893970	128957326	+	ENSSSCG00000004725	ZNF106	ENSSSCT00000005218;ENSSSCT00000062540;ENSSSCT00000064218;ENSSSCT00000042906	190.882	198.043	215.919	56.7991	51.8029	64.299	1.80662	4.35831e-09	up	yes
chr7	78035226	78043467	+	ENSSSCG00000038313	ZNF219	ENSSSCT00000054600	23.5086	19.2249	22.6885	6.27475	6.3981	11.1959	1.45465	4.45809e-07	up	yes
chr6	50876266	50893273	-	ENSSSCG00000022434	ZNF235	ENSSSCT00000026604;ENSSSCT00000044890	0.0859216	0.313158	0.163317	1.77256	0.438979	1.25455	-2.62365	0.0215062	down	yes
chr7	38359504	38389113	-	ENSSSCG00000001667	ZNF318	ENSSSCT00000001859	6.11165	5.34003	6.66122	3.12964	1.85818	2.16863	1.3397	5.02308e-06	up	yes
chr2	71615551	71619865	-	ENSSSCG00000025078	ZNF358	ENSSSCT00000043828	37.0705	36.3136	38.8804	18.0651	11.6749	13.0704	1.39087	1.89439e-06	up	yes
chr12	20658882	20717608	+	ENSSSCG00000028051	ZNF385C	ENSSSCT00000074678	0.032182	0.175848	0.077063	0.347555	0.824452	0.808432	-2.79632	0.0226895	down	yes
chr13	8236328	8569113	-	ENSSSCG00000011208	ZNF385D	ENSSSCT00000012274;ENSSSCT00000056704	1.22484	1.76349	0.712185	7.37095	9.27149	22.8879	-3.41716	1.91354e-07	down	yes
chr6	119076714	119086762	+	ENSSSCG00000039052	ZNF397	ENSSSCT00000059022;ENSSSCT00000082969	0.366384	0.709644	0.194061	1.4756	1.2118	2.43954	-2.01317	0.0441941	down	yes
chr7	97185797	97270560	+	ENSSSCG00000002352	ZNF410	ENSSSCT00000071833;ENSSSCT00000047629;ENSSSCT00000002616;ENSSSCT00000081268;ENSSSCT00000090220;ENSSSCT00000061749	1.4087	1.8404	1.03655	6.31295	3.47492	6.15998	-1.89578	0.00634075	down	yes
chr6	34932594	35299692	+	ENSSSCG00000002838	ZNF423	ENSSSCT00000038482;ENSSSCT00000055710;ENSSSCT00000038390	0.362871	0.484592	0.336738	1.96368	1.40278	1.20619	-1.94912	0.00693921	down	yes
chr6	81250625	81262352	-	ENSSSCG00000035332	ZNF436	ENSSSCT00000049152;ENSSSCT00000058530	0.45136	0.946094	0.332464	2.23199	1.59036	2.83594	-1.94445	0.0195991	down	yes
chr6	1162822	1174257	-	ENSSSCG00000031875	ZNF469	ENSSSCT00000042864	0.005154	0.024734	0.004883	0.081669	0.37984	0.337625	-4.52248	0.000159955	down	yes
chr14	77924820	77928453	-	ENSSSCG00000010322	ZNF503	ENSSSCT00000011299	3.51396	2.89877	2.19229	11.8983	7.54718	17.1895	-2.08997	0.00256169	down	yes
chr1	147984481	148090708	+	ENSSSCG00000004859	ZNF516	ENSSSCT00000054815	0.957619	1.07573	1.29693	0.61332	0.334413	0.3483	1.36154	0.000415524	up	yes
chr8	6559075	6576162	-	ENSSSCG00000029711	ZNF518B	ENSSSCT00000031559;ENSSSCT00000046287;ENSSSCT00000068423	0.849216	1.07025	0.706801	2.34122	2.1199	3.53017	-1.60541	0.0536838	down	yes
chr12	58964526	59008101	+	ENSSSCG00000025254	ZNF624	ENSSSCT00000047172;ENSSSCT00000029252	0.0961852	0.199429	0.0904639	0.637754	0.441138	0.527021	-2.05643	0.0473515	down	yes
chr6	59634503	59637678	+	ENSSSCG00000025343	ZNF628	ENSSSCT00000031117	4.38123	4.19103	4.13021	1.97516	1.70262	1.56352	1.27711	2.25528e-05	up	yes
chr12	25492525	25553715	-	ENSSSCG00000017546	ZNF652	ENSSSCT00000019100	3.22686	3.32497	2.67418	1.2841	0.996302	0.795041	1.58491	1.33539e-05	up	yes
chr4	101521766	101548728	+	ENSSSCG00000006718	ZNF697	ENSSSCT00000007359	1.21965	1.1753	2.3196	0.43018	0.116138	0.823439	1.7832	0.00444193	up	yes
chr15	48692318	48696644	-	ENSSSCG00000015828	ZNF703	ENSSSCT00000017236	3.56492	4.53501	3.22426	8.63835	9.59241	22.7576	-1.8558	0.01992	down	yes
chr4	55738735	56004309	+	ENSSSCG00000022989	ZNF704	ENSSSCT00000023680	1.40018	1.09502	1.25258	0.253953	0.090966	0	3.4417	0.000214693	up	yes
X	68475601	68499321	+	ENSSSCG00000021601	ZNF711	ENSSSCT00000025975;ENSSSCT00000051424	0.113272	0.169042	0.199867	0.863152	0.945364	0.743346	-2.4039	0.0200362	down	yes
chr9	109221772	109249324	+	ENSSSCG00000015450	ZNF786	ENSSSCT00000056602;ENSSSCT00000052150;ENSSSCT00000016832	0.156954	0.38865	0.0603633	0.89386	0.730629	1.70581	-2.45834	0.0264735	down	yes
chr8	82596659	82783691	+	ENSSSCG00000009037	ZNF827	ENSSSCT00000054584;ENSSSCT00000009897;ENSSSCT00000064951	0.0658004	0.136673	0.0302692	0.453552	0.532999	0.743108	-2.89368	0.00185538	down	yes
chr6	89732664	89754719	+	ENSSSCG00000003621	ZSCAN20	ENSSSCT00000004017;ENSSSCT00000090156	0.466093	0.850546	0.232947	2.80982	1.39725	3.06684	-2.23085	0.0120736	down	yes
chr18	6861072	6870273	-	ENSSSCG00000016461	ZYX	ENSSSCT00000017931;ENSSSCT00000017924	5.64726	6.20059	5.4939	17.2913	20.0308	21.9477	-1.77305	0.00714532	down	yes
