# Supplementary material for: Transcriptome-wide analysis of RNA m6A methylation regulation of muscle development in Queshan Black pigs
Source: BMC Genomics. 2023 May 4;24:239. doi: 10.1186/s12864-023-09346-w (PMC10161540; doi:10.1186/s12864-023-09346-w)
Supplement: Supplementary file 8 — Additional file 8: Table S8. All GO terms for the DMEGs. [file 12864_2023_9346_MOESM8_ESM.xlsx]

## Sheet: Sheet1
Table S8. All GO terms for the DEGs.
#Term	Database	ID	Input number	Background number	P-Value	Corrected P-Value	Input
cytosol	Gene Ontology	GO:0005829	225	2056	7.96371e-21	2.74589e-17	PCK2|HIF3A|PCK1|KLHL3|ERRFI1|SPTB|RAPGEF4|PES1|SFMBT2|DUOXA2|ME1|USP28|SYNPO|PMM1|FKBP8|CDCA7L|ZYX|TMEM266|DENND2A|CA3|PNPLA2|EML1|MAN1A1|OAS1|OAS2|HMGCLL1|C2CD5|AMPD1|WDR4|LIPE|FBXL17|MDH1|NARS2|RBP1|SLC25A20|NMT2|ACOT7|SHMT2|IP6K1|INPP5B|NME1|SNRPD1|PTPN13|PLAG1|MASP1|RAI14|PIDD1|PLEKHA5|KPNA5|PNPO|KPNA1|PRRX1|ACLY|CHAC1|STK38L|PLIN2|MMP14|STK40|PDXK|NFATC4|AFAP1L1|NOS1|PABPC1|FAM217B|RPL3|EPB4…
cytoplasm	Gene Ontology	GO:0005737	243	2398	1.31383e-18	2.26504e-15	PPP1R14B|AGL|AGK|LVRN|WWP1|NPEPL1|PLK2|MFHAS1|CCRL2|GAMT|S100A11|S100A12|ZYX|RGS4|ZNF703|HIF1AN|ANKRD13A|SPOPL|CACNA1G|OAS1|CAPN6|HSPA9|MAGI1|MFAP3L|NECAB3|PYGM|GBE1|CDKN2C|CYP2A19|DOC2B|LIPE|VWA8|CAMK2G|ATP1B2|CAMK2A|ARRDC4|PER2|MTUS2|PTPN18|NMT2|UBR3|ISYNA1|ATP2B2|IP6K3|TESK1|IP6K1|PRKAG3|ADRA1B|DZIP3|PTPN13|ARG2|CCND2|FABP4|PIDD1|DND1|MTURN|NTN1|PID1|HDAC10|CHAC1|DBT|ADCY1|PM20D2|PLCB1|CDKN1C|…
nucleus	Gene Ontology	GO:0005634	257	2706	1.9349e-16	1.96843e-13	HIF3A|AGL|SYNPO|MYPOP|UBE2QL1|PRKAG3|PLK2|APBB1|KLHL31|AFF2|SFMBT1|PPIL2|SNAI3|S100A11|MAFA|PLIN2|RBM15B|RANBP17|RGS4|CERS4|CERS2|TP53|USB1|ZNF703|HIF1AN|DNMT1|DEAF1|DUSP4|PARD6A|TESK1|OAS1|NOB1|OAS2|ZNF786|MFAP3L|ZSCAN20|PRX|IP6K3|CDKN2C|WDR4|HOXD8|STAT2|CLIP4|PCGF3|HOXD3|PER2|MTUS2|QTRT1|KHNYN|FGFR2|SHMT2|IP6K1|STRBP|PTPN18|NME1|PTPN13|PLAG1|CCND2|SFMBT2|PIDD1|KPNA5|DND1|KPNA1|MAF|AMMECR1L|CSRP…
calcium ion binding	Gene Ontology	GO:0005509	84	542	3.02057e-15	2.08298e-12	PROS1|EHD3|TNNC2|FKBP10|PLCB1|DUOX1|DUOX2|LETM1|THBS3|S100A11|MEGF8|NOX5|HABP2|S100A1|SNED1|ANXA5|FBLN1|S100A12|EGF|PLA2G4A|FBLN5|CLSTN3|EEF2K|ACER3|LOXL2|CASQ1|PPP3R1|CASQ2|CLEC3B|FBN2|MMRN1|PAMR1|NID1|FSTL1|SYT12|NID2|SPARC|SELENON|COMP|PDCD6|ASPN|CRACR2B|VWCE|PLS1|CBLB|DOC2B|LTBP3|C2CD5|ANXA9|CRTAC1|CLSTN1|SRI|MYL10|PPEF1|PVALB|ADGRL4|PADI2|UNC13B|SLC25A25|SUSD1|NELL2|PPP3CB|MAN1A1|PLA2G4E|ACT…
collagen-containing extracellular matrix	Gene Ontology	GO:0062023	32	105	7.00585e-13	4.02603e-10	DPT|BGN|MFAP4|ELN|SERPINE1|FBLN5|ADAMTS2|CLEC3B|THBS3|NID1|ANGPTL4|FMOD|FGF10|COCH|TGFBR3|FCN2|LTBP3|COMP|POSTN|GPC3|GPC4|COL4A2|TNN|FGFR2|F3|SPARC|COL14A1|MGP|COL12A1|TGFBI|COL6A3|PXDN
ATP binding	Gene Ontology	GO:0005524	133	1203	8.35009e-13	4.11302e-10	DNAH10|HSPA6|PRKAG1|PRKAG3|PLK2|PLK4|PKDCC|AKT3|EEF2K|FGFR2|KIFC3|OAS1|NAV3|OAS2|HSPA9|PIP4K2C|PIP4K2B|IGF1R|PRKAG2|VWA8|NARS2|CAMK2G|CAMK2A|ATP1B1|ATP2B3|ATP2B2|STK17B|TESK1|KIF1A|ADCY6|PNCK|NME1|DNAJA4|KIF24|KIT|RUNX1|ACLY|STK38L|STRADB|ADCY1|ITPK1|PDXK|ATP2A1|UBE2D4|DCLK1|TRIB1|TDRD12|PANK1|NEK7|CHD1L|SMARCAD1|PHKG2|PGK1|EPHB2|EPHB3|ACVRL1|STK40|UBA7|RIMKLB|KIF3A|ABCG2|TP53|CTPS1|RPS6KA6|UBE2C…
extracellular matrix structural constituent	Gene Ontology	GO:0005201	22	54	2.9427e-11	1.01464e-08	DPT|COL11A2|LAMB1|COL3A1|FBLN1|COL2A1|NID1|COL28A1|ELN|FBN2|COL5A2|COL4A6|COL4A5|COL5A1|COL4A2|COL16A1|COL22A1|COL4A4|COL1A2|COL1A1|TGFBI|PXDN
extracellular space	Gene Ontology	GO:0005615	100	865	7.28923e-11	2.09444e-08	COL11A2|BGN|CPZ|MFAP4|MMP23B|S100A11|FBLN1|S100A12|SEMA4D|FBLN5|TIMP1|LINGO1|FMOD|GPI|LIPG|PCOLCE|RBP4|ADAMTS20|SEMA7A|MASP1|ANGPTL4|ACE2|PI15|PXDN|MMP14|PROS1|MMP19|HABP2|LAMB1|COL3A1|SERPINE1|PTN|APOE|THBS4|C4A|CCL21|PGK1|FCN2|MSTN|COL4A4|VEGFA|COL4A2|IGFBP4|COL16A1|COL22A1|COL4A5|MYDGF|SNCA|WNT5B|SOGA1|GAS6|TINAGL1|SERPING1|DLK1|COL2A1|ASPN|PTX3|HBEGF|SPARC|C3|FGF10|ADGRB1|TGFBR3|TSKU|COL25A1|…
extracellular matrix organization	Gene Ontology	GO:0030198	30	117	1.337e-10	3.35532e-08	MMP14|RECK|PDGFRA|MMP11|COL11A2|MMP19|MMP23B|COL3A1|FBLN1|COL2A1|COL16A1|ADAMTSL2|ADAMTSL3|ADAMTSL4|ADAMTS2|PTX3|COL28A1|ELN|POSTN|COL4A5|COL5A1|COL4A2|ADAMTS20|MMP27|COL4A6|COL22A1|COL4A4|COL1A1|TGFBI|MMP2
collagen fibril organization	Gene Ontology	GO:0030199	18	36	1.36237e-10	3.35532e-08	LOXL1|LOXL2|DPT|LOXL4|MMP11|COL11A2|ADAMTS2|COMP|COL5A2|P3H4|COL5A1|COL1A2|FMOD|COL3A1|LOX|COL2A1|SERPINH1|PXDN
extracellular matrix	Gene Ontology	GO:0031012	34	154	2.53101e-10	5.75535e-08	MMP14|MMP11|COL11A2|MMP19|MMP23B|COL3A1|LOX|COL2A1|COL16A1|ADAMTSL2|ADAMTSL3|APOE|TIMP1|ADAMTSL4|ADAMTS2|ASPN|PTX3|COL28A1|SPON2|COL4A4|FBN2|POSTN|COL4A5|COL5A1|COL4A2|CPN2|ADAMTS20|MMP27|LINGO1|COL22A1|MGP|COL1A1|TGFBI|MMP2
nucleoplasm	Gene Ontology	GO:0005654	147	1546	1.14255e-09	1.87596e-07	HIF3A|UBE2QL1|CDKN2AIP|SFMBT1|JPH1|AKIP1|POLR3H|OARD1|USB1|DEAF1|HOXD1|OAS1|OAS2|MAGI1|MFAP3L|GOT1|WDR4|MAN2C1|NUF2|NARS2|CTSC|KLF4|MACROD1|ACOT7|IP6K1|CSPG4|LIN9|PES1|PTPN13|TAF1D|MASP1|RAI14|KPNA5|RUNX1|SIAH2|PNPO|KPNA1|PRRX1|ACLY|PLAGL1|STK40|PDXK|SLC44A1|ZNF219|ANO1|KHDRBS3|FZD10|CMIP|PEG10|ARL4A|NEK7|GPKOW|CHD1L|SOX10|EGR1|PNPLA2|FBXL17|SMARCAD1|ZBTB37|EPHB2|PDLIM7|RNPS1|MIER1|NUPR1|CCDC8|AP…
mitochondrion	Gene Ontology	GO:0005739	78	647	1.77207e-09	2.77731e-07	PCK2|CPT2|ACADVL|AGK|ABAT|TMEM135|KMO|HSPA9|NOS1|CARD19|SLC44A1|MGST1|ME1|PPARGC1B|ME3|MTHFD1L|PDK1|ACADL|SYNE2|HSDL2|MCUR1|NDUFAB1|PERP|CHCHD6|STYXL1|DHRS4|HADHA|CRY2|OAS1|ACAA2|APEX2|MIPEP|ABHD4|BCO2|LDHD|NMNAT3|PCK1|TXNRD2|CPT1A|CISD3|CLIC4|CPT1B|LIPE|VWA8|SRSF4|NARS2|MYL10|CAMK2A|BCAT1|SLC25A20|ETFDH|COQ8A|ACO1|GABARAPL1|ACOT9|SHMT2|SLC27A3|BDH1|SLC35F6|TP53|MTHFD2|RPS6KA6|IFI6|RAB29|ARG2|ACS…
oxidation-reduction process	Gene Ontology	GO:0055114	61	450	2.22634e-09	3.33758e-07	ACADVL|OXNAD1|ENOX2|RETSAT|NSDHL|SESN3|KMO|PCBD1|GAPDH|MGST1|NOX5|ME3|FRRS1|ALDH1A1|CHCHD4|PCYOX1|SCD|DHRS4|ASPH|VKORC1L1|CYP3A29|DUOX1|DHRS7C|P3H3|DIO2|LDHD|GMPR2|ALDH18A1|TXNRD2|LDHA|PGK1|NOS1|CYP2A19|DUOX2|BCO2|FMO4|UGDH|DHRS11|FAXDC2|DDO|PHGDH|CYP2R1|BDH1|EGLN3|CYP1A1|MTHFD2|MTHFD1|MTHFD1L|ALDH2|CYP27A1|MAOB|RDH16|GPX2|PNPO|GPX7|RDH13|STEAP1|ME1|ALDH3A2|STEAP4|PXDN
integral component of plasma membrane	Gene Ontology	GO:0005887	78	684	1.5995e-08	1.90175e-06	PTH1R|LGR4|PDGFRA|SLC6A6|SLC38A4|ANKH|SLC16A7|GABRG1|SLC26A7|ADRB2|CCRL2|TENM3|STOM|TSPAN12|IFNAR1|SGMS2|FCGR1A|ADAM17|SLC16A6|SEMA4D|CD9|CLCA4|CACNA1H|PERP|SLC9A1|MPZL1|SEMA7A|KCNK6|ROM1|CAMKK1|ADRA2B|CAV3|TMEM266|HBEGF|TFRC|SCNN1A|ADGRB1|SLC8A2|SLCO4A1|EPHA5|TRPV3|EPHB2|EPHB3|ACVRL1|COL25A1|MIGA2|PLXNB3|SLC38A5|CHRM2|SLCO2A1|ADGRD1|SLC6A13|ADGRL4|TSPAN6|VCAM1|ADGRL1|P2RY1|FGFR2|SEMA3A|DCBLD2|AD…
calmodulin binding	Gene Ontology	GO:0005516	22	86	3.90275e-08	4.48556e-06	NOS1|MKNK1|NGFR|EEF2K|SLC9A1|PHKB|MBP|PHKG2|DAPK1|PLCB1|KCNQ4|CAMK2G|PHKA1|CAMK2A|PHKA2|UNC13B|KCNN2|KCNN1|CALD1|PNCK|CNN3|PPP3CB
postsynaptic density	Gene Ontology	GO:0014069	24	104	5.15666e-08	5.66613e-06	SORCS2|DTNBP1|DCLK1|EPB41L3|MX1|NGFR|CLSTN1|CAP2|NEURL1|RNF112|HOMER1|SLC8A2|LZTS3|NOS1|MAP1B|CAMK2G|CAMK2A|ADGRL1|RGS14|DBNL|ADGRB1|SREBF1|KPNA1|SIGMAR1
identical protein binding	Gene Ontology	GO:0042802	74	655	5.25859e-08	5.66613e-06	ATXN1|FGFRL1|HCN2|MYPOP|SDC3|EIF2AK2|PCBD1|IFIH1|FKBP8|MX1|MGST2|RIPK3|TP73|ABAT|TRIM55|FBLN1|COL2A1|APOA1|ACCS|HTRA3|CCNB1IP1|STAT6|APOE|CASQ1|ASPA|OARD1|CEBPD|SOX10|BIN1|DHRS4|PTX3|PFKM|CAP2|GAPDH|YWHAH|PFKL|KDR|ALDH18A1|NMNAT1|LDHA|DAPK1|EPM2AIP1|EPHB2|IGF1R|PRKAB2|LNPK|LEPR|MSTN|KHDRBS3|TPM1|ADIPOR2|TNN|SHMT2|MLYCD|RAB9B|NME1|BMP1|HCN1|KIF24|ROBO2|ATL2|EZR|NOTCH3|PTPRG|CTPS1|ANGPTL4|COL1A2|MI…
bone mineralization	Gene Ontology	GO:0030282	13	28	9.90725e-08	1.00471e-05	LGR4|KLF10|AXIN2|SNX10|CLEC3B|COMP|ASPN|DUOX2|PKDCC|GPC3|COL1A2|PTN|LOX
metal ion binding	Gene Ontology	GO:0046872	92	915	1.86999e-07	1.69677e-05	TGM1|MAN2B2|TIMP1|ABLIM2|ZYX|DEAF1|OAS1|AMPD3|NOB1|PDE7B|RNF112|ZC3HAV1|ZSCAN20|LIPG|ETFDH|POSTN|QTRT1|TESK1|ADCY6|ADCY1|DNAJA4|PARP12|KIT|ACE2|CSRP3|CSRP2|CPS1|XPNPEP2|DMRT2|PDXK|ATP2A1|FCN2|PHF21B|TDRD12|CYB561|PPM1L|TGFB1I1|CISD3|PDLIM7|TNS2|RIMKLB|TIPARP|SMYD2|ACLY|WTIP|PLAGL1|VAV2|HMOX2|HDAC7|HDAC9|AMPD1|ME1|ME3|POLM|GNAI3|NEURL1B|ASPA|ZNF624|ANKMY2|ADAP1|NEURL1|BSN|ZNF436|BCO2|MIPEP|MSS51|L…
positive regulation of transcription by RNA polymerase II	Gene Ontology	GO:0045944	84	818	2.90558e-07	2.46374e-05	PTH1R|SLC9A1|DMRT2|NFATC4|MYF5|MYF6|CCDC62|HMGB2|KAT2B|NR2F1|PPARGC1B|TBX2|CNBP|FOXO6|MAF|PITX2|MAFA|RXRG|PAXBP1|TEAD1|FBLN5|MKX|STAT6|LPIN2|MAML3|CEBPD|SOX10|SOX6|ASXL3|EGR1|NRAS|MEIS2|SIX2|SOX17|NR4A2|KLF4|TBX18|FGF10|PLAG1|DCAF6|NOS1|ESRRG|ACVRL1|HOXD8|STAT2|NDN|HOXB2|NR4A3|NR4A1|RXRA|FOXD3|BARX2|PPARG|MLXIP|VEGFA|NR6A1|TP53|HOXD3|PPP3CB|ARNT2|MYOD1|ETV1|CSRNP1|NFIA|NFIX|ETV5|ETV4|NCK2|LRP5|WW…
protein homodimerization activity	Gene Ontology	GO:0042803	52	414	2.92962e-07	2.46374e-05	PTH1R|MYOM3|PDGFRA|PDXK|GSTA4|ZNF318|RBPMS2|FZD9|TENM3|TPI1|BOK|GPD1|ABAT|S100A11|FBLN5|PANK1|APOE|NR6A1|BHLHE41|TPM1|TMEM266|NECTIN3|TFRC|MAPK4|CITED1|IL17D|PRMT8|NPR3|MIGA2|PADI2|CAMK2A|HSPB8|MSTN|NR2C1|KCNN2|QTRT1|CYP2R1|FGFR2|SHMT2|ABCG2|LRP4|WWTR1|DNPH1|MASP1|ADRB2|PDK2|PNPO|GADD45A|ALDH3A2|SREBF1|KIF20B|ATF3
DNA-binding transcription activator activity, RNA polymerase II-specific	Gene Ontology	GO:0001228	45	346	7.75399e-07	6.07631e-05	DMRT2|MYF5|MYF6|GLIS2|CSRNP1|TBX2|MAFA|TEAD1|MKX|STAT6|KLF10|MYOD1|CEBPD|SOX10|EGR1|MEIS2|SIX2|SOX17|NR4A2|KLF4|TBX18|PLAG1|ESRRG|HOXD8|STAT2|NDN|HOXB2|NR4A3|NR4A1|HOXD3|BARX2|MLXIP|ARNT2|NR6A1|ETV1|NFIA|ETV5|ETV4|TP73|RUNX1|MAF|ATMIN|ATF4|PLAGL1|ATF3
cell surface	Gene Ontology	GO:0009986	41	306	1.20612e-06	9.04066e-05	PDGFRB|SDC3|DUOX1|ITGA4|HILPDA|LRFN3|NGFR|LRFN5|ADAM17|FZD10|CLSTN1|CLSTN3|PLVAP|PLXNB3|HSPD1|FZD9|ADRA2B|HBEGF|FGF10|AQP11|TGFBR3|CLIC4|ACVRL1|LIPG|ANXA9|GPC3|GPC4|CHRNA1|ACE2|GHSR|TNN|FGFR2|DCBLD2|F3|LRP4|ROBO2|KCNN2|BST2|SORT1|VEGFA|RTN4RL2
zinc ion binding	Gene Ontology	GO:0008270	65	606	1.72257e-06	0.000123738	MMP14|IFIH1|DNMT1|MMP11|LVRN|TRIM16|ZNF318|CHORDC1|MMP19|UBR3|CPZ|PDXK|AEBP1|MMP23B|TRIM55|RXRG|TRIM56|PEG10|ACER3|NR6A1|DHX58|ADAMTS2|MT3|TIMP1|EGR1|NR2F1|ESRRB|ZNF385D|NR4A2|APEX2|ZFAND6|TRIM25|RNF207|PYGM|ZFAND2A|GALT|ESRRG|ZMYM1|FBXO40|SIAH2|ENPEP|PRKCA|NR4A3|NR4A1|RXRA|ZCCHC24|PPARG|NR2C1|MORC4|ADAMTS20|TRIM47|MMP27|SHMT2|PDZRN3|CA9|BMP1|CNBP|CA3|PTER|NANOS1|RABGGTA|ANPEP|SNCA|TRIM2|MMP2
actin binding	Gene Ontology	GO:0003779	26	150	1.88361e-06	0.000132544	SYNPO|EPB41|EPS8|DIAPH1|GAS2L3|DNASE1|CAP2|YWHAH|HCLS1|PARVA|EPB41L3|PDLIM7|MYO19|PHACTR2|CALD1|ACTN3|TLNRD1|VASH2|CNN3|SPIRE1|RAI14|ABRA|SNCA|MYOZ2|MYOZ3|LMOD1
endoplasmic reticulum	Gene Ontology	GO:0005783	58	522	2.30747e-06	0.000159123	ZDHHC14|ATP2A1|NSDHL|ASB11|DUOX1|LCLAT1|DUOX2|CNBP|MGST1|ACSBG1|PANX1|SRPX|CAV3|TMEM117|PHTF2|CERS4|APOE|CERS2|SLC9A1|SNX10|HADHB|FOS|ASPH|TMCC2|OAS1|ALDH3A2|ACER3|P3H4|P3H3|P3H1|HMGCLL1|COL1A2|NECAB3|AQP11|KDR|PTN|PRKCA|LOXL2|COL4A3|SIGMAR1|ACO1|ZDHHC21|MAN1A1|SLC27A3|FAIM2|TP53|NCK2|ZDHHC9|UGGT2|ACSL1|TEX2|SHISA5|AGPAT3|PXDN|KDELR3|SERPINH1|MAL|CKAP4
glucose homeostasis	Gene Ontology	GO:0042593	17	75	5.45346e-06	0.000341883	ADIPOR2|GPI|SLC37A4|SESN3|PRKAA2|KCNB1|PFKM|CRY2|LEPR|PDK1|PDK3|PDK2|FOXO6|CSRP3|WFS1|CAV3|PDK4
glycogen metabolic process	Gene Ontology	GO:0005977	8	13	6.32485e-06	0.000376001	PPP1R3D|STK40|SLC37A4|PRKAG2|PHKA1|PHKA2|LEPR|PHKB
glycolytic process	Gene Ontology	GO:0006096	10	24	6.46408e-06	0.000377765	GPI|BPGM|PRKAG3|GAPDH|TPI1|ENO3|PGAM2|PGAM1|ALDOA|PGK1
proteolysis	Gene Ontology	GO:0006508	42	347	8.94905e-06	0.000514272	MMP11|LVRN|NPEPL1|TINAGL1|MMP19|CPZ|ADAMTS12|MMP23B|HABP2|ADAM17|ADAMTS19|PRSS8|HTRA3|ADAMTSL2|ADAMTSL3|VASH2|PAMR1|UNC5CL|CAPN6|MIPEP|PRSS36|PCOLCE|C2|DPP4|HMCES|ENPEP|PIGK|CTSF|PIGS|ADAMTS20|MMP27|PM20D2|CASP3|BMP1|CAPN15|MASP1|RHBDL1|ANPEP|PRSS22|ACE2|MMP2|XPNPEP2
glutamatergic synapse	Gene Ontology	GO:0098978	28	187	9.36327e-06	0.000529255	EFNB2|SYNPO|NRCAM|ACTC1|LRFN3|LRFN5|SH3GL1|CLSTN1|CLSTN3|APOE|NRAS|PSD2|BSN|NEDD4|HOMER1|ADGRB1|EPHB2|PLCB1|SLITRK2|GPC4|DTNBP1|ATP2B2|RGS14|ADCY1|RGS9|PCDH17|KPNA1|PPP3CB
integrin binding	Gene Ontology	GO:0005178	17	83	1.7284e-05	0.00091685	PTN|COL4A3|S1PR2|THBS4|ADAM17|LAMB1|KDR|ISG15|VCAM1|COMP|COL3A1|TGFBI|FRMD5|TNN|SEMA7A|CD9|FBLN5
actin filament binding	Gene Ontology	GO:0051015	25	163	1.92721e-05	0.000991794	MYOM3|TMOD4|SPTB|SHROOM1|TNNC2|ABL1|PANX1|BIN1|GAS2L3|TPM1|HCLS1|USH1C|PLS1|WDR1|VILL|DSTN|CFL1|ABLIM2|SYNE2|CTNNA3|CAPZA2|DBNL|ARPC1B|EZR|SREBF1
collagen trimer	Gene Ontology	GO:0005581	11	35	1.99488e-05	0.00101152	FCN2|EMILIN1|COL11A2|C1QTNF6|COL14A1|C1QB|COL6A3|LOX|COL2A1|COL16A1|ADIPOQ
negative regulation of transcription by RNA polymerase II	Gene Ontology	GO:0000122	58	570	2.50319e-05	0.00125087	PTH1R|EGR1|MYPOP|NFE2L3|HDAC9|NR2F1|TBX2|CNBP|AEBP1|FOXO6|CBX4|PAXBP1|CBX2|FBLN5|MKX|STAT6|LOXL2|NR6A1|SOX10|SEMA4D|DNMT1|DEAF1|NR4A2|KLF4|GADD45A|DACT1|NR4A3|TBX18|HOXD8|HOXB2|MIER1|MAF|RXRA|FOXD3|BARX2|PPARG|NR2C1|SMYD2|PRRX1|SNAI3|NFIA|WFS1|PER2|WWTR1|PSMD10|EZR|NOTCH3|YEATS2|BHLHE40|SREBF1|CREM|MBD3|BHLHE41|MYOZ2|HDAC10|NFIX|ATF3|ATXN1
angiogenesis	Gene Ontology	GO:0001525	20	115	2.67861e-05	0.00131391	EPHB2|EPHB3|CLIC4|ACVRL1|CALCRL|NRCAM|TGFBR3|COL22A1|SOX17|SERPINE1|FZD8|APOLD1|ANGPTL4|VEGFA|ANPEP|TGFBI|LEPR|EGF|NRP1|PLCD3
RNA polymerase II cis-regulatory region sequence-specific DNA binding	Gene Ontology	GO:0000978	55	532	2.70556e-05	0.00131391	NFATC4|MYF5|MYF6|FOSB|ZNF219|TBX2|PITX2|MAFA|TEAD1|PAXBP1|MKX|STAT6|KLF10|MYOD1|CEBPD|SOX10|NDN|NR2F1|MEIS2|SIX2|SREBF1|NR4A2|KLF4|MYPOP|PLAG1|ZNF516|ZBTB37|RXRG|STAT2|FOS|HOXB2|NR4A3|NR4A1|HOXB6|HOXD3|E4F1|PPARG|NR2C1|SNAI3|ARNT2|NR6A1|ETV1|NFIA|TP53|ETV4|ZSCAN20|ZNF711|TP73|NFE2L3|RUNX1|MAF|PRRX1|ATF4|PLAGL1|ATF3
transmembrane transport	Gene Ontology	GO:0055085	33	258	2.96828e-05	0.00140201	FLVCR2|SLC6A6|ANO5|SLC7A5|ANO1|SLC37A4|TMEM266|SLC6A13|SLC6A12|ABCB8|MFSD14B|SLC44A1|AQP4|SLC44A5|SLC45A4|ABCG2|SLCO2A1|ATP1B1|SLC35F6|SLC25A5|SLC25A25|SLC39A7|SLC25A42|SLC25A43|GJA4|SLC22A18|SLCO4A1|SLC22A15|SLC16A5|SLC16A6|SLC22A3|SLC1A5|SLC19A2
axonal fasciculation	Gene Ontology	GO:0007413	7	12	3.16444e-05	0.00147446	EPHB2|EPHB3|NDN|CRTAC1|SEMA3A|ARHGAP35|AMIGO1
integral component of membrane	Gene Ontology	GO:0016021	286	4085	3.3469e-05	0.00152778	TLCD2|ZDHHC14|FGFRL1|VKORC1L1|LYVE1|ASB11|TSPAN12|GPAT3|FZD9|CD36|TNMD|IFNAR1|SLC25A15|SLC30A6|SEMA4D|CLSTN1|SYT12|CERS4|CERS2|PPP1R3A|RYR3|CLDN15|UGT8|CLEC1A|SUSD1|MFAP3L|GALNT17|MFSD14B|IFITM3|TMEM63A|IGF1R|NPR3|SLITRK2|SCNN1A|VWA8|LRP3|SLC45A4|ISM1|SYNE2|SLC25A5|SLC25A22|TMEM109|F3|KCNN2|KCNN1|SLC25A25|TMEM184A|ATP2B3|ATP2B2|FAIM2|MAN1A1|MUC15|ORMDL3|SLC25A34|INPP5B|SLC22A18|CSPG4|PRRG3|ROBO2|…
double-stranded RNA binding	Gene Ontology	GO:0003725	13	53	3.3675e-05	0.00152778	PRKRIP1|STRBP|TFRC|DHX58|TUBA1B|ADAR|EIF2AK2|IFIH1|OAS1|HSPD1|RFTN1|OAS2|TLR8
response to insulin	Gene Ontology	GO:0032868	9	24	3.6802e-05	0.00164796	HADHA|INPPL1|SESN3|EGR1|CRY2|EPM2AIP1|SORT1|SCAP|CITED1
positive regulation of endothelial cell proliferation	Gene Ontology	GO:0001938	11	38	3.76785e-05	0.00166558	PLXNB3|ACVRL1|VASH2|PRKCA|HMGB2|THBS4|NRAS|F3|MYDGF|VEGFA|KDR
actin cytoskeleton	Gene Ontology	GO:0015629	22	139	3.91116e-05	0.00168944	SYNPO|ACTC1|ADAM17|ABL1|DENND2A|TPM1|PARVA|DAPK1|MYLK3|VILL|DSTN|CFL1|ABLIM2|NPM3|NOTCH3|MYOZ3|ARHGAP35|ABRA|SNCA|MYOZ2|BAIAP2|STK38L
microtubule binding	Gene Ontology	GO:0008017	25	171	3.91982e-05	0.00168944	MX1|NDRG1|GAS2L3|EML3|EML1|CAPN6|NAV3|KIF3A|LZTS1|DPYSL2|STRBP|ABRAXAS1|MTUS1|MAST2|KIFC3|KIF1A|RCC2|VASH2|KIF24|MTUS2|EZR|MAPT|MAPRE2|KIF20B|RGS14
platelet-derived growth factor binding	Gene Ontology	GO:0048407	6	8	4.3698e-05	0.00183745	PDGFRB|PDGFRA|COL5A1|COL1A2|COL3A1|COL2A1
collagen binding	Gene Ontology	GO:0005518	11	40	5.59124e-05	0.00232272	COMP|ASPN|DDR1|NID1|SPARC|P3H4|AEBP1|PCOLCE|TGFBI|LOX|SERPINH1
negative regulation of canonical Wnt signaling pathway	Gene Ontology	GO:0090090	16	84	6.49775e-05	0.00266717	CTNND1|APOE|AXIN2|SIAH2|SOX10|LRP4|EGR1|BICC1|WWTR1|GPC3|RBMS3|KREMEN1|SOX17|DACT1|CTHRC1|DACT3
basement membrane	Gene Ontology	GO:0005604	13	58	7.49389e-05	0.00299734	TIMP1|COL4A4|COL4A5|NTN1|THBS4|NID1|NID2|SPARC|COL5A1|COL28A1|LAMC3|FBLN1|COL2A1
skeletal muscle cell differentiation	Gene Ontology	GO:0035914	10	34	7.56289e-05	0.00299734	ASB2|EGR1|MYOD1|MYF6|MYF5|NR4A1|NUPR1|SMYD1|ATF3|ANKRD1
Z disc	Gene Ontology	GO:0030018	13	60	0.000100915	0.0039096	NOS1|PDLIM7|CASQ1|CASQ2|SRI|MYOZ2|JPH1|HOMER1|MYOZ3|PPP3CB|CSRP2|SYNE2|SYNPO
collagen-activated tyrosine kinase receptor signaling pathway	Gene Ontology	GO:0038063	6	10	0.000106378	0.00407547	DDR1|COL4A6|COL4A5|COL4A3|COL4A2|COL1A1
heparin binding	Gene Ontology	GO:0008201	17	98	0.000107747	0.00408256	TGFBR3|PTN|FGFRL1|APOE|COL25A1|POSTN|CLEC3B|COMP|THBS4|THBS3|HBEGF|MSTN|COL5A1|VEGFA|PCOLCE|NELL2|FGF10
receptor complex	Gene Ontology	GO:0043235	21	141	0.000125155	0.00464015	EPHB2|EPHB3|IGF1R|LRP5|LOXL4|OSMR|PDGFRB|IL13RA1|EPHA5|DDR1|PDGFRA|NOTCH3|IL6R|ADRB2|TRPC1|KDR|KIT|GPRC5A|EBI3|TRPV3|LEPR
nuclear receptor activity	Gene Ontology	GO:0004879	11	45	0.000137317	0.0049839	ESRRG|RXRG|NR6A1|NR4A2|NR4A3|NR4A1|NR2F1|RXRA|PPARG|NR2C1|SREBF1
collagen type IV trimer	Gene Ontology	GO:0005587	5	6	0.000141573	0.00503241	COL4A6|COL4A5|COL4A4|COL4A3|COL4A2
long-chain fatty acid transport	Gene Ontology	GO:0015909	5	6	0.000141573	0.00503241	CPT1B|APOE|PLIN2|FABP4|SLC27A3
positive regulation of cold-induced thermogenesis	Gene Ontology	GO:0120162	12	54	0.00015054	0.00529507	STAT6|ESRRG|ADIPOR2|ACSL1|FABP4|PPARGC1B|LEPR|ADRB2|DIO2|PRKAB2|UCP2|ZNF516
regulation of gene expression	Gene Ontology	GO:0010468	21	145	0.000177001	0.00604258	STK40|SLC8A2|ZNF410|FKBP8|COMP|ROM1|AFF2|GNB3|ATP1B1|MEGF8|TSKU|MAPK10|ZNF827|MAPK4|MAPK13|SORT1|LOX|IGF2BP2|COL2A1|IGF2BP3|YBX2
mitochondrial matrix	Gene Ontology	GO:0005759	16	93	0.000184711	0.00624395	MLYCD|ETFB|CASQ1|MARS2|PDK1|HSPD1|PDK3|IBA57|LYRM7|ALDH2|ABAT|COQ5|TP53|ACADL|SHMT2|PDK4
glycogen biosynthetic process	Gene Ontology	GO:0005978	6	12	0.000225168	0.00736784	AGL|PPP1R3C|PRKAG3|GBE1|PHKG2|GYG2
gluconeogenesis	Gene Ontology	GO:0006094	7	18	0.000228572	0.00736784	PCK2|PCK1|TPI1|GPD1|ATF4|ATF3|PGK1
negative regulation of cell population proliferation	Gene Ontology	GO:0008285	24	182	0.000228642	0.00736784	FGFRL1|DPT|NRAS|KAT2B|NDRG1|CD9|AXIN2|INPPL1|ASPH|NEURL1|KLF4|P3H3|TNS2|FGF10|DUSP1|CDKN2C|NUPR1|NDN|LBX1|SMYD2|NRK|DDR1|ZNF503|DDAH1
endoplasmic reticulum membrane	Gene Ontology	GO:0005789	31	267	0.000247668	0.00790702	EPHX1|DUOXA2|RETSAT|GPAT3|VAPA|MX1|JPH1|FAXDC2|SCAP|GNAI3|LPIN2|SLC9A1|SCD|VKORC1L1|CYP3A29|SREBF1|SELENON|NECAB3|FMO1|FMO4|SRI|RTN2|PIGO|PIGV|DTNBP1|MAN1A1|SLC39A7|ORMDL3|MGST1|DDRGK1|KDELR3
cellular response to amino acid stimulus	Gene Ontology	GO:0071230	9	33	0.000277484	0.00869787	PDGFRA|PDGFD|SESN3|DNMT1|COL5A2|COL4A6|COL1A2|COL3A1|NEURL1
synaptic membrane adhesion	Gene Ontology	GO:0099560	7	19	0.000298652	0.00927706	SLITRK2|LRFN3|PTPRF|GPC4|PCDH17|LRFN5|IGSF9B
axon guidance	Gene Ontology	GO:0007411	18	119	0.000312835	0.00951184	EPHB2|EPHB3|DPYSL2|NRCAM|NR4A3|EPHA5|SEMA7A|EFNB2|ETV1|SEMA3A|MYPN|ARHGAP35|CHL1|CXCL12|SEMA4D|NRP1|KIF3A|NGFR
T-tubule	Gene Ontology	GO:0030315	6	13	0.000314486	0.00951184	NOS1|ATP1B1|CACNG1|PPP3CB|BIN1|CAV3
metalloendopeptidase activity	Gene Ontology	GO:0004222	16	100	0.000381141	0.0112323	MMP14|ADAMTSL3|ADAMTSL4|BMP1|ADAMTS2|MMP19|ADAMTS19|ADAMTS12|MIPEP|MMP23B|ADAM17|ADAMTS20|MMP27|ADAMTSL2|MMP2|MMP11
sarcomere organization	Gene Ontology	GO:0045214	7	20	0.000384983	0.0112493	TNNT2|CASQ1|WDR1|CASQ2|MYLK3|MYOZ2|CSRP2
intracellular signal transduction	Gene Ontology	GO:0035556	31	275	0.000392698	0.0113784	ASB11|ASB14|ASB15|ASB16|MKNK1|DCLK1|PRKAA2|AKT3|MAPK10|MAPK13|SPSB1|CISH|MAPK4|TNS2|RGS9|DAPK1|WSB1|TGFBR3|PLCB1|PRKAG2|PRKCA|MAST2|UNC13B|STK17B|RGS14|DEPTOR|SGK2|CSPG4|VAV2|STK38L|PRKD1
positive regulation of cell population proliferation	Gene Ontology	GO:0008284	27	228	0.000457139	0.0128148	EFNB2|TIMP1|HILPDA|CNBP|SLC25A33|ACER3|MEIS2|HBEGF|OSMR|FGF10|AQP11|TSPYL5|IGF1R|PDGFD|KLB|PTN|SLC25A5|IL6R|IL34|VEGFA|CDCA7L|FGFR2|IL13RA1|SLC35F6|WWTR1|DDRGK1|KIF20B
protein ubiquitination	Gene Ontology	GO:0016567	31	278	0.00046399	0.0129019	ASB11|ASB14|ASB15|ASB16|WWP1|PPIL2|CCNB1IP1|TRIM55|SPSB1|TRIM56|NEURL1B|ASB1|NEDD4|ISG15|CISH|PDZRN3|RNF157|WSB1|CBLB|FBXO40|SIAH2|ARRDC4|UBA7|ASB2|UBR3|TRIM47|KLHL9|WWTR1|WDSUB1|RNF144B|LZTR1
protein-containing complex	Gene Ontology	GO:0032991	27	229	0.000485991	0.0133026	HMGB2|RPL3|KHDRBS3|EPB41|RIPK3|USP28|ABL1|FKBP8|CD9|CLSTN3|PTN|ZNF703|CRYBG3|RFTN1|UGGT2|MBP|PLCB1|NPR3|COMP|METTL21C|CCP110|QTRT1|KIF24|EZR|SNCA|COQ5|COQ4
positive regulation of cell migration	Gene Ontology	GO:0030335	18	124	0.000486115	0.0133026	SEMA3A|SEMA7A|IGF1R|PDGFD|ZNF703|CLDN4|NRAS|PDGFRA|PDPN|KIT|FAM83H|DDRGK1|LAMB1|SYNE2|CXCL12|SEMA4D|EGF|RHOD
phospholipid binding	Gene Ontology	GO:0005543	12	63	0.000516708	0.0139188	APOE|PSD2|SPTB|MYOF|PLA2G7|F3|UNC13B|ARHGAP35|SNCA|BIN1|APOA1|PACSIN2
animal organ morphogenesis	Gene Ontology	GO:0009887	12	63	0.000516708	0.0139188	EFNB2|GAMT|NTN1|ASXL3|NTN4|MEIS2|PBX3|MEGF8|LAMB1|LAMC3|FGF10|NRP1
cardiac myofibril assembly	Gene Ontology	GO:0055003	5	9	0.000537198	0.0142305	ACTC1|PDGFRA|PDGFRB|CSRP3|MYLK3
AMP binding	Gene Ontology	GO:0016208	5	9	0.000537198	0.0142305	PRKAG1|PRKAG3|PFKL|PRKAG2|PFKM
actin cytoskeleton reorganization	Gene Ontology	GO:0031532	9	37	0.000567415	0.0146724	NRK|FGF10|PTK7|S1PR2|EZR|KIT|TNIK|DTNBP1|PARVA
calmodulin-dependent protein kinase activity	Gene Ontology	GO:0004683	6	15	0.00057447	0.0146724	CAMK2G|PNCK|MKNK1|MYLK3|CAMK2A|DAPK1
positive regulation of myoblast differentiation	Gene Ontology	GO:0045663	6	15	0.00057447	0.0146724	PLCB1|MYF5|MYF6|CDON|SMYD1|MYOD1
adherens junction	Gene Ontology	GO:0005912	14	85	0.000670405	0.0166299	PDLIM7|CTNND1|EPHA5|NECTIN3|SHROOM1|FRMD4B|MAGI1|NDRG1|FRMD5|WTIP|SREBF1|CYTH3|ZYX|CTNNA3
flavin adenine dinucleotide binding	Gene Ontology	GO:0050660	11	56	0.000698177	0.0169529	NOS1|ACADVL|FMO4|KMO|TXNRD2|ETFDH|ILVBL|FMO1|ACOXL|LDHD|ACADL
response to hypoxia	Gene Ontology	GO:0001666	11	56	0.000698177	0.0169529	HIF3A|NOS1|LOXL2|NR4A2|MT3|VEGFA|ADAM17|SCAP|WTIP|MMP2|ARNT2
protease binding	Gene Ontology	GO:0002020	11	56	0.000698177	0.0169529	F3|TIMP1|ADAMTSL4|ANXA9|COMP|SRI|COL1A2|CHL1|COL3A1|BIN1|SERPINE1
regulation of cell growth	Gene Ontology	GO:0001558	7	23	0.000768568	0.0176109	EPB41L3|NANOS1|DDR1|IGFBP4|PTCH2|CLSTN1|CLSTN3
skin development	Gene Ontology	GO:0043588	7	23	0.000768568	0.0176109	ADAMTS2|COMP|COL5A2|COL5A1|COL1A1|PTCH2|COL3A1
wound healing, spreading of epidermal cells	Gene Ontology	GO:0035313	5	10	0.000771004	0.0176109	HBEGF|COL5A1|ADAM17|ACVRL1|ARHGAP24
retina vasculature development in camera-type eye	Gene Ontology	GO:0061298	4	5	0.000776349	0.0176109	PDGFRB|PDGFRA|ACVRL1|ROM1
negative regulation of pyruvate dehydrogenase activity	Gene Ontology	GO:1904183	4	5	0.000776349	0.0176109	PDK1|PDK3|PDK2|PDK4
glucocorticoid receptor binding	Gene Ontology	GO:0035259	4	5	0.000776349	0.0176109	NR4A2|NR4A3|YWHAH|NR4A1
phosphorylase kinase complex	Gene Ontology	GO:0005964	4	5	0.000776349	0.0176109	PHKB|PHKA1|PHKG2|PHKA2
protein-lysine 6-oxidase activity	Gene Ontology	GO:0004720	4	5	0.000776349	0.0176109	LOXL1|LOX|LOXL4|LOXL2
peptidyl-lysine oxidation	Gene Ontology	GO:0018057	4	5	0.000776349	0.0176109	LOXL1|LOX|LOXL4|LOXL2
neuron projection	Gene Ontology	GO:0043005	23	188	0.000782956	0.0176446	EPHA5|LIMK1|CPEB3|TENM3|BAIAP2|CACNA1G|SLC6A13|SLC6A12|GABRG1|EPHB2|EPHB3|CHRND|CAMK2G|CAMK2A|HOMER1|CHRNA1|KCNN1|DTNBP1|GHSR|PTPRF|MAPT|ATF4|KCNN2
cell chemotaxis	Gene Ontology	GO:0060326	10	48	0.000814741	0.0181241	PLXNB3|PDGFRA|ACKR4|HMGB2|KIT|XCR1|CCRL2|HBEGF|LOX|CXCL12
peptidyl-tyrosine phosphorylation	Gene Ontology	GO:0018108	13	77	0.000840747	0.0184643	EPHB2|EPHB3|IGF1R|PDGFRB|EPHA5|PDGFRA|KIT|PKDCC|YES1|EGF|FGFR2|MATK|KDR
protein autophosphorylation	Gene Ontology	GO:0046777	14	88	0.000906318	0.0197784	EEF2K|EPHB3|PDGFRA|EIF2AK2|PDGFRB|CAMK2G|TNIK|CAMKK2|RIPK3|STK33|KDR|MKNK1|FGFR2|DAPK1
negative regulation of transcription, DNA-templated	Gene Ontology	GO:0045892	25	215	0.000921964	0.0199933	LGR4|KCTD1|MYF6|CDKN1C|HMGB2|SFMBT1|SFMBT2|PPARGC1B|SOX6|CIART|KLF10|CEBPD|ZNF703|MT3|CRY2|CITED1|VGLL4|PLCB1|SMYD1|TP53|FABP4|MAGEL2|ZNF423|SIX2|GAS6
circadian regulation of gene expression	Gene Ontology	GO:0032922	10	49	0.000935432	0.0201586	LGR4|CIART|BHLHE40|BHLHE41|EGR1|CRY2|PER2|NGFR|GFPT1|ATF4
mitochondrial inner membrane	Gene Ontology	GO:0005743	15	99	0.000943818	0.0202129	SLC25A42|DHRS13|HADHB|TIMM44|LETM1|HADHA|ETFDH|SHMT2|SLC25A22|HSPD1|SLC25A5|RDH13|SLC25A25|IMMT|SCO2
perinuclear region of cytoplasm	Gene Ontology	GO:0048471	30	279	0.000966422	0.0205693	EHD3|CYFIP2|HMGB2|FZD9|MX1|ABL1|NDRG1|SLC30A7|ARHGAP1|CDKN3|MT3|NEDD4|THBS3|CAPN6|TFRC|HMGCLL1|RNF207|AQP11|CLIC4|NUPR1|OAS2|NANOS1|EIF2AK2|EZR|ADGRB1|SNCA|SORT1|PDE4A|KIF20B|PPIB
cellular calcium ion homeostasis	Gene Ontology	GO:0006874	11	59	0.00101816	0.0215374	PTH1R|XK|APOE|ATP2A1|SLC37A4|ATP1B1|ATF4|CSRP3|ATP2B2|SLC30A1|ATP2B3
focal adhesion	Gene Ontology	GO:0005925	16	112	0.00113565	0.0233078	PDLIM7|TGFB1I1|ARHGAP24|EZR|ADGRB1|ADAM17|DCAF6|EFS|TNS2|FBLIM1|SYNE2|PARVA|TADA1|CAV3|ZYX|ASAP3
roof of mouth development	Gene Ontology	GO:0060021	10	51	0.00122085	0.0245152	EPHB2|EPHB3|PDGFRA|ASPH|CSRNP1|TBX2|PKDCC|TIPARP|PRRX1|COL2A1
elastic fiber assembly	Gene Ontology	GO:0048251	4	6	0.0012401	0.0245152	LOX|MFAP4|LTBP3|FBLN5
I band	Gene Ontology	GO:0031674	4	6	0.0012401	0.0245152	ACTC1|KLHL40|KAT2B|ANKRD1
transferase activity, transferring acyl groups	Gene Ontology	GO:0016746	6	18	0.00124424	0.0245152	CPT1B|LCLAT1|CPT2|MBOAT2|AGPAT3|DBT
sarcoplasmic reticulum	Gene Ontology	GO:0016529	6	18	0.00124424	0.0245152	TRDN|THBS4|SLN|JPH1|SYNE2|S100A1
transcription regulator complex	Gene Ontology	GO:0005667	20	160	0.00132122	0.0258376	HIF3A|TBX2|LBX1|NFATC4|MYOD1|FOS|WWTR1|NR4A3|NR4A1|DEAF1|SIX2|SOX17|BARX2|CREM|PITX2|SNAI3|WTIP|TEAD1|ARNT2|ANKRD1
regulation of cell shape	Gene Ontology	GO:0008360	14	92	0.00132635	0.0258376	PLXNB3|STRIP2|P2RY1|WDR1|EZR|EPB41L3|CDC42EP5|KIT|VEGFA|ARHGAP35|BAIAP2|EPB41|KDR|RHOD
canonical Wnt signaling pathway	Gene Ontology	GO:0060070	10	52	0.00138811	0.0268888	FZD2|LRP5|FZD8|FZD9|NID1|KLF4|WNT16|WNT5B|FZD10|EGF
tissue development	Gene Ontology	GO:0009888	7	26	0.00140502	0.026914	NTN1|NTN4|POSTN|MEGF8|MBD3|LAMB1|LAMC3
fatty acid biosynthetic process	Gene Ontology	GO:0006633	7	26	0.00140502	0.026914	NDUFAB1|MLYCD|LIPG|PRKAG1|PRKAG3|PRKAA2|ACLY
transmembrane receptor protein tyrosine kinase activity	Gene Ontology	GO:0004714	9	43	0.00142793	0.0272016	EPHB2|EPHB3|IGF1R|PDGFRB|EPHA5|DDR1|PDGFRA|KIT|KDR
cytoskeleton organization	Gene Ontology	GO:0007010	11	62	0.00145044	0.0272613	STRIP2|TUBA8|DPYSL2|SH3D19|SPTB|UGT8|FITM2|MAST2|CFL1|WTIP|PACSIN2
ruffle assembly	Gene Ontology	GO:0097178	5	12	0.00145478	0.0272613	PDGFRB|DBNL|CSPG4|INPPL1|SNX10
muscle organ development	Gene Ontology	GO:0007517	5	12	0.00145478	0.0272613	ETV1|JPH1|MYOD1|MYF5|MKX
cell migration	Gene Ontology	GO:0016477	19	150	0.00149998	0.0276573	MMP14|EPHB3|STRIP2|SDC3|PTK7|NCK2|ENPEP|TGFBR3|EFS|NTN4|SIX2|PTPRF|GPC3|GPC4|LAMB1|LAMC3|ASAP3|KDR|RHOD
Golgi apparatus	Gene Ontology	GO:0005794	49	549	0.0015223	0.0279196	RPS12|GANAB|IFT27|PDGFRB|ZDHHC14|NEDD4|SEC14L1|PDGFRA|FAIM2|PKDCC|ZDHHC21|SLC30A6|FGFRL1|APOE|CSDE1|INPPL1|NRAS|ICA1|PERP|NHS|KCNS3|RAB15|KDR|GALT|ST3GAL2|ST3GAL1|B3GALT1|LIPG|PAQR3|BST2|PRKAA2|GORAB|OPTN|NMT2|ACO1|GALNT5|KIFC3|SLC39A7|GALNT16|GALNT15|ZDHHC9|ST8SIA4|TP73|PIDD1|GKAP1|SORT1|KDELR3|PLAGL1|LZTR1
pyridoxal phosphate binding	Gene Ontology	GO:0030170	10	53	0.00157353	0.0287065	PDXK|ETNPPL|PYGM|PSAT1|PNPO|ABAT|GADL1|GOT1|SHMT2|ACCS
cytoskeleton	Gene Ontology	GO:0005856	19	151	0.00160734	0.0291671	NOS1|EPB41L3|INPPL1|GAS2L3|TMOD4|PTPN13|BIN1|KANK1|TNIK|CDC42EP5|EPB41|SREBF1|KANK4|FRMD4B|TGFB1I1|FRMD5|PACSIN2|LMOD1|RHOD
multicellular organism growth	Gene Ontology	GO:0035264	11	63	0.00162415	0.0291671	SLC4A10|CLIC4|STK40|WWTR1|COMP|DUOX2|PKDCC|SREBF1|TNS2|PLAG1|FKBP8
regulation of blood pressure	Gene Ontology	GO:0008217	7	27	0.00168993	0.030152	ENPEP|NPR3|LVRN|LRP5|ACVRL1|COL1A2|ANPEP
retinal metabolic process	Gene Ontology	GO:0042574	4	7	0.00186783	0.0322283	DHRS4|DHRS13|BCO2|RDH13
pyruvate metabolic process	Gene Ontology	GO:0006090	4	7	0.00186783	0.0322283	PCK2|PCK1|ME1|ME3
AMP-activated protein kinase activity	Gene Ontology	GO:0004679	4	7	0.00186783	0.0322283	PRKAG3|PRKAG2|PRKAB2|PRKAA2
fatty acid metabolic process	Gene Ontology	GO:0006631	8	36	0.00187374	0.0322283	CPT1A|CYP1A1|CPT1B|SRSF4|PPARG|SNCA|C3|ACOT7
positive regulation of protein catabolic process	Gene Ontology	GO:0045732	9	45	0.00187874	0.0322283	ASB11|WWP1|PLK2|NEDD4|OAZ3|SOX17|GPC3|TIPARP|DDB1
steroid hormone mediated signaling pathway	Gene Ontology	GO:0043401	5	13	0.00192771	0.0329046	ABHD2|ESRRG|RXRG|RXRA|ESRRB
response to ischemia	Gene Ontology	GO:0002931	6	20	0.00194488	0.0330343	FAIM2|EGR1|CAMK2A|PANX1|PPIF|SLC8A2
catalytic activity	Gene Ontology	GO:0003824	10	55	0.00200456	0.0335521	ISOC2|SLC3A1|PHKA1|PHKA2|BCKDHB|MEST|ILVBL|PHKB|ECHDC2|ACCS
actin filament bundle assembly	Gene Ontology	GO:0051017	7	28	0.00201775	0.0336097	PLS1|EZR|SHROOM1|SREBF1|EPS8|BAIAP2|RHOD
protein dephosphorylation	Gene Ontology	GO:0006470	13	86	0.00204733	0.0339385	NCEH1|STYX|CTDSPL2|STYXL1|PPM1L|PPM1J|PPEF1|PTPRG|PTPRF|DUSP8|DUSP4|PPP3CB|DUSP1
membrane	Gene Ontology	GO:0016020	43	473	0.0020891	0.0343011	RECK|CCND2|AGK|RASL10B|ORAI3|SSC4D|MX1|SPRY3|MBOAT2|DUOXA2|DLK1|FAXDC2|PDGFD|PLIN2|CD9|B9D1|SLC44A5|LOXL2|LOXL4|POPDC2|OAS1|PNPLA2|PFKM|OAS2|HMGCLL1|SLC8A2|SLC44A1|LIPE|RASL11B|PLPP7|CAPZA2|NIPAL2|ETFDH|VEGFA|GDE1|PFKL|ATXN2L|INPP5B|SLC35F6|GPIHBP1|ACSL1|SREBF1|SNCA
neuronal cell body	Gene Ontology	GO:0043025	16	120	0.00214989	0.0351319	EPHB2|SLC4A10|TNN|DPYSL2|KCNC1|PSD2|PRKAA2|PTPRF|KCNC4|KCNN2|KCNN1|SNCA|IGSF9B|KREMEN1|PMM1|MBP
substrate adhesion-dependent cell spreading	Gene Ontology	GO:0034446	8	37	0.00217542	0.0353813	EPHB3|ITGA4|NTN4|ABL1|LAMB1|LAMC3|PARVA|AKIP1
collagen catabolic process	Gene Ontology	GO:0030574	6	21	0.00239057	0.0383717	MMP14|MMP11|MMP19|MMP23B|MMP27|MMP2
integral component of postsynaptic density membrane	Gene Ontology	GO:0099061	7	29	0.00239266	0.0383717	EFNB2|ADCY1|NRCAM|LRFN3|NECTIN3|LRFN5|CLSTN3
cytokine-mediated signaling pathway	Gene Ontology	GO:0019221	13	88	0.00245229	0.0389654	STAT6|IL21R|F3|IL6R|STAT2|DUOX1|OSMR|DUOX2|IL13RA1|KIT|IFNAR1|LEPR|EBI3
plasma membrane	Gene Ontology	GO:0005886	180	2618	0.00246386	0.0389697	TLCD2|HIF3A|FGFRL1|SLC6A6|LVRN|UBE2QL1|NRCAM|SLC6A8|IFNAR1|PLIN2|KCNB1|LYVE1|EPB41L3|RFTN1|CACNA1G|MAGI1|MFAP3L|IFITM3|CBLB|PRMT8|DOC2B|C2CD5|RGS14|ARRDC4|HOMER1|NMT2|KCNN1|FGFR2|CSDE1|DBNL|CSPG4|PTPN13|KIT|NOS1|JPH1|ACLY|TLR8|SLC19A2|MMP14|SLC7A8|RRAD|DUOX1|ANO5|DUOX2|GAPDH|COLQ|MGST2|NOX5|ACSBG1|PANX1|CHL1|NDRG1|KREMEN1|ARL4A|PTN|APOE|CHD1L|SLC9A2|AMER1|EGF|SYT12|NID2|NID1|MYPN|ACE2|TGFB1I1|CLD…
growth factor binding	Gene Ontology	GO:0019838	5	14	0.00250386	0.0390647	PDGFRB|PDGFRA|OSMR|NRP1|KDR
Wnt-activated receptor activity	Gene Ontology	GO:0042813	5	14	0.00250386	0.0390647	FZD8|FZD9|FZD10|FZD2|LRP5
positive regulation of wound healing	Gene Ontology	GO:0090303	5	14	0.00250386	0.0390647	DUOX1|HBEGF|CLDN4|NRAS|KANK1
protein serine/threonine kinase activity	Gene Ontology	GO:0004674	25	234	0.00264477	0.040974	PLK2|PLK4|TNIK|AKT3|MAP2K6|CDC7|NEK7|STK33|MKNK1|LIMK1|PRKCA|PRKAA2|MAST2|STK17B|TESK1|NRK|PNCK|SGK2|RIPK3|PDK1|PDK3|PDK2|PDK4|STK39|STK38L
negative regulation of gene expression	Gene Ontology	GO:0010629	13	89	0.00267811	0.040974	LRP3|APOE|INPPL1|HMGB2|NRAS|AFF2|PRKAA2|ACVRL1|TIPARP|RBMS3|DDRGK1|PLAG1|KDR
response to lipid	Gene Ontology	GO:0033993	4	8	0.00268565	0.040974	PCK2|PPARG|SREBF1|PCK1
protein phosphorylation	Gene Ontology	GO:0006468	29	287	0.00270408	0.0410735	PTK7|PRKAG3|LIMK1|PLK4|AKT3|TRIB1|CDC7|NEK7|MKNK1|PHKG2|ST3GAL1|ACVRL1|PRKAB2|STK40|MYLK2|MYLK3|PRKAA2|PRKAG2|STK17B|TESK1|RPS6KA6|PDK1|CAMKK1|PDK2|PDK4|STK39|PPP3CB|STK38L|STRADB
fat cell differentiation	Gene Ontology	GO:0045444	9	48	0.00276081	0.0413881	PLCB1|CEBPD|NR4A2|NR4A3|NR4A1|CLIP3|KLF4|SREBF1|STEAP4
cell adhesion molecule binding	Gene Ontology	GO:0050839	7	30	0.00281897	0.0420771	POSTN|ITGA4|EZR|TENM3|PTPRF|TGFBI|NECTIN3
NAD+ ADP-ribosyltransferase activity	Gene Ontology	GO:0003950	6	22	0.00290886	0.042534	ART3|PARP4|PARP12|TIPARP|ZC3HAV1|ANKRD39
ATP transmembrane transporter activity	Gene Ontology	GO:0005347	6	22	0.00290886	0.042534	SLC25A42|SLC25A43|SLC25A45|SLC25A5|SLC25A22|SLC25A25
DNA binding	Gene Ontology	GO:0003677	41	454	0.00291126	0.042534	HIF3A|IFIH1|NFATC4|MYF5|FOSB|ZFAND6|TIGD5|SNAI3|POLM|SOX6|POLR3H|PHTF2|CERS4|CERS2|MYOD1|DHX58|BHLHE40|ZBP1|ASXL3|CRY2|SREBF1|DNASE1|APEX2|SMARCAD1|HEMK1|PLAG1|NUPR1|FOS|LBX1|HOXD1|MBD6|ZNF628|PBX3|ANKRD1|TP53|ARID5B|LIN9|THAP9|MGP|TLR8|NFIX
axon	Gene Ontology	GO:0030424	18	148	0.0029308	0.0426388	EPHB2|KCNC4|MX1|DPYSL2|KCNC1|NRCAM|SCN8A|PRKAA2|PVALB|HOMER1|BSN|SEMA3A|ADGRL1|CHL1|HCN1|KCNB1|SLC8A2|BIN1
amyloid-beta binding	Gene Ontology	GO:0001540	7	31	0.00330111	0.0463307	EPHB2|APOE|COL25A1|APBB1|APOA1|ADRB2|CLSTN1
cellular response to drug	Gene Ontology	GO:0035690	7	31	0.00330111	0.0463307	ANKRD1|MT3|PRKAA2|TFRC|PDE4A|PPP3CB|GAS6
NAD binding	Gene Ontology	GO:0051287	7	31	0.00330111	0.0463307	PHGDH|MDH1|UGDH|GAPDH|ME1|ME3|GPD1
cholesterol metabolic process	Gene Ontology	GO:0008203	8	40	0.00331358	0.0463307	LIPE|NSDHL|LRP5|LEPR|CYP27A1|SREBF1|SCAP|APOA1
cortical actin cytoskeleton	Gene Ontology	GO:0030864	8	40	0.00331358	0.0463307	LLGL2|WDR1|CAP2|DSTN|SHROOM1|CFL1|HCLS1|DBNL
GTP binding	Gene Ontology	GO:0005525	30	305	0.00331893	0.0463307	PCK2|IFT27|EHD3|RASL10B|RRAD|MFHAS1|MX1|TUBA8|GNAI3|ARL4A|RAB30|TUBA1B|NRAS|RNF112|HBS1L|RAB15|GSPT2|RASL11B|RAB3B|RHOBTB1|RHOD|NKIRAS1|RAB9B|NME1|RAB29|ATL2|PCK1|ARHGAP35|IFI44|TUFM
protein-containing complex binding	Gene Ontology	GO:0044877	14	103	0.00338363	0.0468545	EPHB2|PDGFRA|NCK2|NUF2|CDKN1C|NRAS|ADRB2|SIX2|PTPRF|RIPK3|TFRC|DDB2|DDB1|CAV3
protein heterodimerization activity	Gene Ontology	GO:0046982	20	175	0.00340454	0.0469555	ABTB2|ADRA1B|MIGA2|CHRAC1|BHLHE41|SRI|FZD9|PDSS1|TENM3|NR4A2|YWHAH|BOK|ARNT2|MAPK4|QTRT1|TPM1|GADD45A|KCNB1|SREBF1|ATF3
receptor internalization	Gene Ontology	GO:0031623	6	23	0.00350673	0.0478517	NEDD4|EZR|MX1|TFRC|SNCA|CD9
ruffle	Gene Ontology	GO:0001726	9	50	0.00351116	0.0478517	PDGFRB|PDLIM7|DBNL|CSPG4|EZR|FRMD4B|S100A11|CYTH3|ASAP3
extracellular region	Gene Ontology	GO:0005576	33	348	0.0036161	0.0485705	MAN2B2|PKDCC|HABP2|LOX|CD9|ADIPOQ|HTRA3|PTN|IGSF10|CLSTN1|OAS1|DNASE1|ISG15|PRSS36|C2|TGFBR3|FCN2|ST3GAL1|GALP|IL17B|GPC3|GPC4|SAL1|CXCL12|APOLD1|EMILIN2|EMILIN1|PRRG3|NTN1|C1QTNF6|C1QB|WNT5B|CHID1
actin cytoskeleton organization	Gene Ontology	GO:0030036	14	104	0.00365774	0.0485705	CAPZA2|PDLIM7|GAS2L3|PHACTR2|LIMK1|KANK1|SPECC1|SHROOM1|CSRP2|ABLIM2|IQSEC1|PACSIN2|TESK1|RHOD
central nervous system projection neuron axonogenesis	Gene Ontology	GO:0021952	4	9	0.00371885	0.0485705	EPHB2|EPHB3|DCLK1|NR4A2
myoblast fusion	Gene Ontology	GO:0007520	4	9	0.00371885	0.0485705	CDON|CAV3|MYOF|MYOD1
collagen metabolic process	Gene Ontology	GO:0032963	4	9	0.00371885	0.0485705	TNS2|P3H3|P3H1|COL1A2
neurotransmitter transport	Gene Ontology	GO:0006836	4	9	0.00371885	0.0485705	SLC6A13|CPLX1|SLC6A6|SLC6A8
positive regulation of osteoblast proliferation	Gene Ontology	GO:0033690	4	9	0.00371885	0.0485705	ABL1|CTHRC1|FBLN5|LRP5
limb bud formation	Gene Ontology	GO:0060174	4	9	0.00371885	0.0485705	PLXNA2|ZNF219|FGF10|COL2A1
axon development	Gene Ontology	GO:0061564	4	9	0.00371885	0.0485705	SPRY3|PLP1|DDR1|VASH2
platelet-derived growth factor receptor binding	Gene Ontology	GO:0005161	4	9	0.00371885	0.0485705	PDGFRB|PDGFRA|VEGFA|PDGFD
tetrahydrofolate interconversion	Gene Ontology	GO:0035999	4	9	0.00371885	0.0485705	MTHFD1L|SHMT2|MTHFD1|MTHFD2
copper ion binding	Gene Ontology	GO:0005507	8	41	0.00378093	0.0488264	LOXL1|LOXL2|TP53|MT3|SCO2|SNCA|LOXL4|LOX
GABA-ergic synapse	Gene Ontology	GO:0098982	8	41	0.00378093	0.0488264	PLCB1|SLITRK2|BSN|PCDH17|LRFN5|IGSF9B|ATP2B2|CLSTN3
lipid droplet	Gene Ontology	GO:0005811	9	51	0.00394188	0.0505264	LIPE|NSDHL|TMEM135|GAPDH|HILPDA|PNPLA2|CKAP4|PLIN2|ABHD4
regulation of cell morphogenesis	Gene Ontology	GO:0022604	5	16	0.00401439	0.0510761	SH3D19|FITM2|WTIP|CLDN4|CFL1
sodium ion transmembrane transport	Gene Ontology	GO:0035725	11	72	0.00408375	0.0515779	SLC4A10|SLC9A7|SLC6A6|HCN1|SLC6A8|SCN8A|CACNA1G|SCNN1A|SLC6A13|SLC6A12|SLC8A2
DNA-binding transcription factor activity, RNA polymerase II-specific	Gene Ontology	GO:0000981	36	393	0.00410401	0.0516446	HIF3A|PTH1R|MYF5|MYF6|FOSB|ZNF219|TBX2|FOXO6|PITX2|MKX|SPI1|MYOD1|SOX10|EGR1|MEIS2|SIX2|SOX17|KLF4|ZSCAN20|LYL1|FOS|LBX1|HOXB6|FOXD3|HOXD1|TP53|ETV1|NFIA|ETV5|ETV4|IRF4|IRF9|ZNF711|RUNX1|NFIX|ATF3
intracellular receptor signaling pathway	Gene Ontology	GO:0030522	6	24	0.00419128	0.0521716	NR6A1|NR4A2|NR4A3|NR4A1|PPARG|SREBF1
regulation of presynapse assembly	Gene Ontology	GO:1905606	6	24	0.00419128	0.0521716	SLITRK2|LRFN3|GPC4|LRFN5|SNCA|CLSTN3
ATP transport	Gene Ontology	GO:0015867	6	24	0.00419128	0.0521716	SLC25A42|SLC25A43|SLC25A45|SLC25A5|SLC25A22|SLC25A25
post-embryonic development	Gene Ontology	GO:0009791	9	52	0.00441283	0.0543408	CHST11|SLC4A10|INPPL1|NDN|NR4A2|CSRNP1|ABL1|TIPARP|ACO1
phosphatidylinositol-mediated signaling	Gene Ontology	GO:0048015	7	33	0.00445119	0.0544245	PLCB1|IGF1R|PDGFRB|PDGFRA|EZR|PLCE1|PLCD3
transcription factor binding	Gene Ontology	GO:0008134	18	156	0.00483298	0.0580631	SIX2|SREBF1|NFIA|NFATC4|MYOD1|SOX10|HMGB2|KAT2B|TP73|MEIS2|PER2|PSMD10|PPARGC1B|FOXO6|APBB1|SOX17|PAXBP1|KCTD1
cellular response to insulin stimulus	Gene Ontology	GO:0032869	8	43	0.00486688	0.0581444	PCK2|PCK1|LPIN2|KAT2B|SLC25A33|GHSR|GOT1|RAB15
cellular oxidant detoxification	Gene Ontology	GO:0098869	9	53	0.00492646	0.0581444	APOE|GPX2|DUOX1|DUOX2|MGST2|MGST1|GPX7|TXNRD2|PXDN
positive regulation of epithelial to mesenchymal transition	Gene Ontology	GO:0010718	6	25	0.00496964	0.0581444	LOXL2|AXIN2|ZNF703|PDPN|WWTR1|TGFB1I1
positive regulation of bone mineralization	Gene Ontology	GO:0030501	6	25	0.00496964	0.0581444	PTH1R|PTN|FZD9|PKDCC|ADRB2|ISG15
monocarboxylic acid transport	Gene Ontology	GO:0015718	4	10	0.00499151	0.0581444	SLC16A1|SLC16A5|SLC16A7|SLC16A6
protein tetramerization	Gene Ontology	GO:0051262	4	10	0.00499151	0.0581444	TP53|KCNC1|TP73|SNCA
monocarboxylic acid transmembrane transporter activity	Gene Ontology	GO:0008028	4	10	0.00499151	0.0581444	SLC16A1|SLC16A5|SLC16A7|SLC16A6
negative regulation of protein serine/threonine kinase activity	Gene Ontology	GO:0071901	4	10	0.00499151	0.0581444	ABL1|GADD45A|LRP5|DTNBP1
blood coagulation	Gene Ontology	GO:0007596	7	34	0.00512848	0.0593389	F3|LNPK|MMRN1|PAPSS2|HABP2|DTNBP1|GAS6
muscle contraction	Gene Ontology	GO:0006936	7	34	0.00512848	0.0593389	MYOM3|TMOD4|TNNT2|NOS1|LMOD1|TPM1|CALD1
skeletal system development	Gene Ontology	GO:0001501	9	54	0.00548528	0.0629133	MMP14|FGFRL1|NPR3|USP1|COL5A2|PKDCC|COL1A2|COL1A1|COL2A1
neuromuscular junction	Gene Ontology	GO:0031594	8	44	0.00549215	0.0629133	KCNC4|LRP4|COLQ|COL4A5|UNC13B|CHRNA1|CHRND|PDZRN3
cytokine receptor activity	Gene Ontology	GO:0004896	8	44	0.00549215	0.0629133	IL13RA1|F3|IL21R|IL6R|EBI3|IFNAR1|LEPR|OSMR
potassium ion transmembrane transport	Gene Ontology	GO:0071805	13	98	0.00557583	0.0633818	KCNC4|LRRC38|SLC9A7|SLC9A1|SLC9A2|HCN1|KCNK6|KCNJ8|KCNN2|KCNN1|KCNB1|KCNQ4|KCNC1
phosphorylation	Gene Ontology	GO:0016310	13	98	0.00557583	0.0633818	PANK1|PGM2L1|PDXK|AGK|TAB2|CRYBG3|PAPSS2|NOL9|ALDH18A1|PGK1|IP6K3|TBKBP1|N4BP2
negative regulation of neuron projection development	Gene Ontology	GO:0010977	6	26	0.00584902	0.0655899	EFNB2|APOE|RAB29|PAQR3|KANK1|RTN4RL2
Wnt-protein binding	Gene Ontology	GO:0017147	6	26	0.00584902	0.0655899	FZD2|LRP5|FZD8|FZD9|FZD10|CTHRC1
negative regulation of viral genome replication	Gene Ontology	GO:0045071	6	26	0.00584902	0.0655899	IFITM3|EIF2AK2|MX1|OAS1|OAS2|ISG15
negative regulation of neuron apoptotic process	Gene Ontology	GO:0043524	11	76	0.00585896	0.0655899	FAIM2|MT3|APOE|NR4A2|NR4A3|NRAS|FZD9|SNCA|CHL1|CITED1|WFS1
platelet-derived growth factor receptor signaling pathway	Gene Ontology	GO:0048008	5	18	0.00608326	0.0675391	NR4A3|PDGFD|TIPARP|CSRNP1|CSPG4
negative regulation of angiogenesis	Gene Ontology	GO:0016525	9	55	0.00609184	0.0675391	GADD45A|THBS4|PLK2|TNMD|COL4A3|COL4A2|ADGRB1|FBLN5|PGK1
positive regulation of canonical Wnt signaling pathway	Gene Ontology	GO:0090263	10	66	0.00635748	0.0694123	LGR4|PTK7|FZD9|KANK1|EGF|GPC3|ADGRA2|FGF10|DACT1|ANKRD39
cyclin-dependent protein serine/threonine kinase inhibitor activity	Gene Ontology	GO:0004861	4	11	0.00652625	0.0694123	CDKN1C|CDKN2C|CASP3|KAT2B
steroid hormone receptor activity	Gene Ontology	GO:0003707	4	11	0.00652625	0.0694123	ESRRG|RXRG|RXRA|ESRRB
Golgi vesicle transport	Gene Ontology	GO:0048193	4	11	0.00652625	0.0694123	CYTH3|SPIRE1|CCDC91|PRKD1
positive regulation of epidermal growth factor-activated receptor activity	Gene Ontology	GO:0045741	4	11	0.00652625	0.0694123	HBEGF|ADAM17|EGF|NEURL1
signal transduction	Gene Ontology	GO:0007165	38	435	0.00661425	0.0694123	IL17D|LVRN|RRAD|GABRG1|TENM3|RIPK3|FAM83H|FAM83C|NDRG1|FAM13A|ZYX|RASL11B|ENPEP|BEX1|MPZL1|TIMP1|ARHGAP23|PDE7B|MAGI1|RGS3|ANPEP|TGFBR3|CBLB|GALP|GPI|IL17B|ARHGAP24|IL34|VEGFA|CHRNA1|INPP5B|PIDD1|ARHGAP35|CHRND|GKAP1|PDE4A|PDE4B|RASL10B
regulation of Cdc42 protein signal transduction	Gene Ontology	GO:0032489	3	5	0.00666342	0.0694123	ABL1|APOE|APOA1
glucose catabolic process	Gene Ontology	GO:0006007	3	5	0.00666342	0.0694123	PFKM|PFKL|LRP5
negative regulation of mitochondrial outer membrane permeabilization involved in apoptotic signaling pathway	Gene Ontology	GO:1901029	3	5	0.00666342	0.0694123	ACAA2|SLC35F6|SLC25A5
carbohydrate derivative binding	Gene Ontology	GO:0097367	3	5	0.00666342	0.0694123	FCN2|MFAP4|GFPT1
regulation of calcium ion import	Gene Ontology	GO:0090279	3	5	0.00666342	0.0694123	HOMER1|CAV3|EGF
collagen biosynthetic process	Gene Ontology	GO:0032964	3	5	0.00666342	0.0694123	SERPINH1|COL5A1|P3H3
vascular endothelial growth factor-activated receptor activity	Gene Ontology	GO:0005021	3	5	0.00666342	0.0694123	PDGFRA|NRP1|KDR
hydrogen peroxide biosynthetic process	Gene Ontology	GO:0050665	3	5	0.00666342	0.0694123	DUOX1|CYP1A1|DUOX2
negative regulation of hydrolase activity	Gene Ontology	GO:0051346	3	5	0.00666342	0.0694123	NOS1|APOA1|LEPR
NAD(P)H oxidase H2O2-forming activity	Gene Ontology	GO:0016174	3	5	0.00666342	0.0694123	KMO|DUOX1|DUOX2
telethonin binding	Gene Ontology	GO:0031433	3	5	0.00666342	0.0694123	MYOZ2|MYOZ3|CSRP3
positive regulation of skeletal muscle fiber development	Gene Ontology	GO:0048743	3	5	0.00666342	0.0694123	MYOD1|MYF6|MYF5
ruffle membrane	Gene Ontology	GO:0032587	7	36	0.00671137	0.069492	NME1|C2CD5|EPS8|KANK1|PSD2|CFL1|ADAM17
single-stranded RNA binding	Gene Ontology	GO:0003727	6	27	0.00683657	0.0705763	STRBP|DHX58|IFIH1|CNBP|TLR8|CBX4
fibrillar center	Gene Ontology	GO:0001650	12	90	0.00730923	0.073738	ANKRD1|RPS6KA6|PTPN13|DEAF1|EZR|SPECC1|MBD6|APEX2|RAI14|FBLIM1|CDCA7L|IP6K1
metalloaminopeptidase activity	Gene Ontology	GO:0070006	5	19	0.00735669	0.073738	MMP14|ENPEP|LVRN|XPNPEP2|ANPEP
positive regulation of release of sequestered calcium ion into cytosol	Gene Ontology	GO:0051281	5	19	0.00735669	0.073738	TRPC1|ABL1|SRI|CASQ1|SNCA
skeletal muscle fiber development	Gene Ontology	GO:0048741	5	19	0.00735669	0.073738	HOMER1|XK|KLHL40|SELENON|MYOD1
regulation of synaptic plasticity	Gene Ontology	GO:0048167	5	19	0.00735669	0.073738	PTN|PLK2|ADGRB1|BAIAP2|LZTS1
cardiac muscle contraction	Gene Ontology	GO:0060048	5	19	0.00735669	0.073738	MAP2K6|ATP1B1|TNNT2|TPM1|CASQ2
regulation of actin filament polymerization	Gene Ontology	GO:0030833	5	19	0.00735669	0.073738	HCLS1|PLEKHG2|DBNL|ELN|CYFIP2
dendritic spine	Gene Ontology	GO:0043197	10	68	0.00762844	0.0751511	RGS14|NEDD4|CAMK2A|ASAP1|NEURL1|KCNN2|DTNBP1|MX1|LZTS3|LZTS1
microtubule cytoskeleton	Gene Ontology	GO:0015630	10	68	0.00762844	0.0751511	TEKT1|MAST2|MTUS2|MX1|MTUS1|KANK4|DTNBP1|SHMT2|MID1IP1|ZNF397
extracellular exosome	Gene Ontology	GO:0070062	8	47	0.00773808	0.076014	SRI|SERPINE1|HSPD1|TFRC|EGF|GPRC5A|CD9|XPNPEP2
erythrocyte differentiation	Gene Ontology	GO:0030218	6	28	0.00793942	0.07755	CASP3|HSPA9|MFHAS1|KIT|SREBF1|SFXN1
positive regulation of protein phosphorylation	Gene Ontology	GO:0001934	10	69	0.00833315	0.0799166	AXIN2|MT3|LEPR|CLIP3|CAMKK2|IL34|VEGFA|FAXDC2|C3|FGF10
positive regulation of chondrocyte differentiation	Gene Ontology	GO:0032332	4	12	0.00834396	0.0799166	ZNF219|LOXL2|SOX6|PKDCC
bone remodeling	Gene Ontology	GO:0046849	4	12	0.00834396	0.0799166	LGR4|LRP5|LTBP3|WNT16
cellular response to dexamethasone stimulus	Gene Ontology	GO:0071549	4	12	0.00834396	0.0799166	PCK2|MSTN|PCK1|METTL21C
exogenous drug catabolic process	Gene Ontology	GO:0042738	4	12	0.00834396	0.0799166	NOS1|CYP2A19|CYP2R1|NUDT15
regulation of glucose metabolic process	Gene Ontology	GO:0010906	4	12	0.00834396	0.0799166	MLYCD|PDK3|IGFBP4|GNB3
protein kinase binding	Gene Ontology	GO:0019901	26	273	0.00861462	0.0819804	PDGFRB|ERRFI1|PRKAG3|PRKAG2|KAT2B|FAM83H|MAP2K6|PGAM1|FAM83C|LIPE|PTN|CRY2|TFRC|MAPK4|CDKN2C|ACVRL1|DPYSL2|NR4A3|ATP1B1|FRMD5|RHOD|RCC2|CSPG4|TP73|SREBF1|ATF4
RNA polymerase II transcription regulatory region sequence-specific DNA binding	Gene Ontology	GO:0000977	22	219	0.0087287	0.0826828	DMRT2|KAT2B|TBX2|CNBP|AEBP1|LYL1|BHLHE40|BHLHE41|EGR1|DEAF1|TBX18|ESRRG|RXRG|HOXD8|NR4A3|NR4A1|RXRA|FOXD3|BARX2|MLXIP|ETV5|CREM
endodermal cell differentiation	Gene Ontology	GO:0035987	5	20	0.00880462	0.0827202	MMP14|LAMB1|ITGA4|COL4A2|COL12A1
hippocampal mossy fiber to CA3 synapse	Gene Ontology	GO:0098686	5	20	0.00880462	0.0827202	SYT12|NECTIN3|ADCY1|RAPGEF4|DTNBP1
embryonic cranial skeleton morphogenesis	Gene Ontology	GO:0048701	5	20	0.00880462	0.0827202	MMP14|PRRX1|PDGFRA|FGFR2|SIX2
membrane raft	Gene Ontology	GO:0045121	12	93	0.00915257	0.084945	FAIM2|CBLB|ABCG2|SLC9A1|SLC7A8|CLIP3|RFTN1|ADAM17|SERPINH1|GHSR|KDR|PGK1
one-carbon metabolic process	Gene Ontology	GO:0006730	6	29	0.0091646	0.084945	MTHFD2|MTHFD1|CA3|MTHFD1L|SFXN1|SHMT2
negative regulation of cold-induced thermogenesis	Gene Ontology	GO:0120163	6	29	0.0091646	0.084945	LGR4|NPR3|ZNF423|ATF4|IP6K1|MAP2K6
FAD binding	Gene Ontology	GO:0071949	6	29	0.0091646	0.084945	KMO|CRY2|DDO|ACOXL|LDHD|STEAP4
myelination	Gene Ontology	GO:0042552	6	29	0.0091646	0.084945	ACER3|PMP22|XK|AMIGO1|MBP|MAL
positive regulation of ERK1 and ERK2 cascade	Gene Ontology	GO:0070374	15	130	0.00955138	0.0853732	PDGFRB|PDGFRA|APOE|PDGFD|MTURN|ADAM17|NRAS|MFHAS1|CCL21|MT3|ABL1|FGF10|SEMA7A|KDR|GAS6
Wnt signaling pathway	Gene Ontology	GO:0016055	8	49	0.00957855	0.0853732	AXIN2|LRP4|PRKAA2|GPC4|TGFB1I1|WNT5B|KREMEN1|DDB1
positive regulation of kinase activity	Gene Ontology	GO:0033674	8	49	0.00957855	0.0853732	EPHB2|EPHB3|PDGFRA|PDGFRB|EPHA5|DDR1|KIT|KDR
negative regulation of long-term synaptic potentiation	Gene Ontology	GO:1900272	3	6	0.00960696	0.0853732	ABL1|PTN|APOE
nucleotide-activated protein kinase complex	Gene Ontology	GO:0031588	3	6	0.00960696	0.0853732	PRKAG1|PRKAG3|PRKAG2
positive regulation of myotube differentiation	Gene Ontology	GO:0010831	3	6	0.00960696	0.0853732	MMP14|SMYD1|CAV3
T-tubule organization	Gene Ontology	GO:0033292	3	6	0.00960696	0.0853732	CSRP3|BIN1|MYOF
skeletal muscle acetylcholine-gated channel clustering	Gene Ontology	GO:0071340	3	6	0.00960696	0.0853732	ETV5|LRP4|COLQ
paranodal junction assembly	Gene Ontology	GO:0030913	3	6	0.00960696	0.0853732	UGT8|EPB41L3|CD9
oxaloacetate metabolic process	Gene Ontology	GO:0006107	3	6	0.00960696	0.0853732	ACLY|GOT1|MDH1
leptin-mediated signaling pathway	Gene Ontology	GO:0033210	3	6	0.00960696	0.0853732	MT3|EBI3|LEPR
glomerular basement membrane development	Gene Ontology	GO:0032836	3	6	0.00960696	0.0853732	NID1|COL4A4|COL4A3
positive regulation of phospholipase C activity	Gene Ontology	GO:0010863	3	6	0.00960696	0.0853732	PDGFRB|PDGFRA|NRAS
response to cAMP	Gene Ontology	GO:0051591	3	6	0.00960696	0.0853732	DUOX1|CITED1|DUOX2
glial cell migration	Gene Ontology	GO:0008347	3	6	0.00960696	0.0853732	CD9|CSPG4|NDN
neuron projection morphogenesis	Gene Ontology	GO:0048812	7	39	0.00972866	0.0862324	NRK|EPB41L3|DBNL|UGT8|DCLK1|TNIK|KIF20B
ion channel binding	Gene Ontology	GO:0044325	10	71	0.00989147	0.0870046	LRRC38|KCNC1|KCNE5|PDE4B|YWHAH|SCN1B|HOMER1|RNF207|KCNB1|CAV3
multicellular organism development	Gene Ontology	GO:0007275	15	131	0.0101431	0.0889912	EPHB2|EPHB3|PDGFRA|NR6A1|SIAH2|PDGFRB|EPHA5|DDR1|FSTL1|TPI1|WNT5B|FZD10|KIT|KDR|MMP11
intrinsic apoptotic signaling pathway in response to DNA damage by p53 class mediator	Gene Ontology	GO:0042771	5	21	0.0104379	0.0906504	SHISA5|TMEM109|NUPR1|TP73|USP28
negative regulation of endothelial cell apoptotic process	Gene Ontology	GO:2000352	5	21	0.0104379	0.0906504	ABL1|ANGPTL4|SERPINE1|KDR|GAS6
retinol metabolic process	Gene Ontology	GO:0042572	5	21	0.0104379	0.0906504	CYP1A1|DHRS13|LIPE|RETSAT|RDH13
lipid storage	Gene Ontology	GO:0019915	5	21	0.0104379	0.0906504	PNPLA2|PLIN2|APOA1|CRY2|FITM2
positive regulation of cell migration involved in sprouting angiogenesis	Gene Ontology	GO:0090050	4	13	0.0104637	0.0906504	ABL1|PLK2|VEGFA|KDR
heart development	Gene Ontology	GO:0007507	12	95	0.0105695	0.0908818	PDLIM7|CASP3|MTHFD1|TAB2|POPDC2|KCNJ8|BICC1|SMYD1|COL3A1|LOX|SOX17|PPP3CB
carbohydrate metabolic process	Gene Ontology	GO:0005975	12	95	0.0105695	0.0908818	PGM2L1|GANAB|FUT1|KLB|SLC3A1|PGM1|LDHA|FUT2|MDH1|CHID1|PYGM|GBE1
external side of plasma membrane	Gene Ontology	GO:0009897	21	210	0.0106888	0.0916792	TGFBR3|IL6R|PDGFRA|ENOX2|ANXA5|OSMR|ACKR4|XCR1|ATP1B2|IL13RA1|CCRL2|BTNL9|LEPR|TFRC|GPC4|FCGR1A|EBI3|TLR8|CXCL12|SEMA7A|CD9
anatomical structure development	Gene Ontology	GO:0048856	7	40	0.010925	0.0934726	RXRG|NR2F1|RXRA|SIX2|SPARC|NR2C1|ATXN1
intracellular membrane-bounded organelle	Gene Ontology	GO:0043231	24	252	0.0112703	0.0959504	GANAB|AGK|UGT8|CYP2A19|EHD3|GPRC5A|MYOF|ADAMTSL3|ATP2B2|SLC9A7|ADAP1|IGF1R|ARRDC4|DENND1B|ATP2B3|CYP2R1|RHOD|CYP1A1|CNNM3|SLC35F6|LLGL2|RDH16|PPIB|ASAP3
lipid binding	Gene Ontology	GO:0008289	10	73	0.0116624	0.0985586	STARD10|PMP2|TEX2|RBP1|APOLD1|APOE|FABP3|RBP7|MVB12B|APOA1
cell junction	Gene Ontology	GO:0030054	10	73	0.0116624	0.0985586	PDGFRA|NHS|DUOX2|SCN8A|NFIA|TP73|EPB41|MCMBP|DDB2|MFAP3L
response to lipopolysaccharide	Gene Ontology	GO:0032496	8	51	0.0117261	0.0988546	NOS1|KCNJ8|HMGB2|SNCA|IFNAR1|ADAM17|TAB2|CITED1
manganese ion binding	Gene Ontology	GO:0030145	7	41	0.0122245	0.101187	PCK2|PCK1|NPEPL1|PPEF1|ME1|ABL1|ARG2
negative regulation of cysteine-type endopeptidase activity involved in apoptotic process	Gene Ontology	GO:0043154	7	41	0.0122245	0.101187	SIAH2|IFI6|MT3|NR4A1|KLF4|SNCA|GAS6
delayed rectifier potassium channel activity	Gene Ontology	GO:0005251	5	22	0.0122668	0.101187	KCNC4|KCNQ4|KCNB1|KCNC1|KCNE5
negative regulation of Notch signaling pathway	Gene Ontology	GO:0045746	5	22	0.0122668	0.101187	MMP14|HIF1AN|CHAC1|DLK1|NEURL1
sodium channel regulator activity	Gene Ontology	GO:0017080	5	22	0.0122668	0.101187	PRSS8|YWHAH|SCN1B|CAV3|PRSS36
neuromuscular junction development	Gene Ontology	GO:0007528	5	22	0.0122668	0.101187	NEDD4|COL4A5|UNC13B|CHRNA1|PDZRN3
blood vessel morphogenesis	Gene Ontology	GO:0048514	4	14	0.0129026	0.102452	EFNB2|LOX|FGF10|NEDD4
sodium ion import across plasma membrane	Gene Ontology	GO:0098719	4	14	0.0129026	0.102452	HCN2|SLC9A1|SLC9A2|SLC9A7
artery morphogenesis	Gene Ontology	GO:0048844	4	14	0.0129026	0.102452	PRRX1|COMP|APOE|NOTCH3
regulation of transforming growth factor beta receptor signaling pathway	Gene Ontology	GO:0017015	4	14	0.0129026	0.102452	ZNF703|TGFBR3|LOX|CAV3
positive regulation of endocytosis	Gene Ontology	GO:0045807	4	14	0.0129026	0.102452	CLIP3|APOE|GPC3|SNCA
response to cold	Gene Ontology	GO:0009409	4	14	0.0129026	0.102452	ADRB2|ZNF516|UCP2|TMEM135
type I interferon signaling pathway	Gene Ontology	GO:0060337	4	14	0.0129026	0.102452	IFNAR1|IFITM3|OAS2|STAT2
ubiquinone biosynthetic process	Gene Ontology	GO:0006744	4	14	0.0129026	0.102452	COQ5|COQ4|PDSS1|COQ8A
muscle cell cellular homeostasis	Gene Ontology	GO:0046716	4	14	0.0129026	0.102452	MSTN|LOX|CHRNA1|CAV3
cAMP binding	Gene Ontology	GO:0030552	4	14	0.0129026	0.102452	RAPGEF4|PDE4A|POPDC2|HCN1
positive regulation of JNK cascade	Gene Ontology	GO:0046330	8	52	0.0129237	0.102452	PLCB1|GADD45A|NRAS|UNC5CL|MFHAS1|MTURN|CCL21|WNT16
protein C-terminus binding	Gene Ontology	GO:0008022	12	98	0.0130054	0.102452	PABPC1|CITED1|NRAS|EZR|ATP1B1|FBLN5|ABL1|FBLN1|EPB41|CAV3|MID1IP1|ATXN1
nitric oxide mediated signal transduction	Gene Ontology	GO:0007263	3	7	0.0131928	0.102452	MAFA|APOE|NOS1
facial nerve structural organization	Gene Ontology	GO:0021612	3	7	0.0131928	0.102452	HOXB2|SEMA3A|PLXNA4
positive regulation of cell motility	Gene Ontology	GO:2000147	3	7	0.0131928	0.102452	DUOX1|NTN1|DUOXA2
mannose metabolic process	Gene Ontology	GO:0006013	3	7	0.0131928	0.102452	MAN2C1|PMM1|MAN2B2
glycogen catabolic process	Gene Ontology	GO:0005980	3	7	0.0131928	0.102452	PFKM|AGL|PYGM
estrogen metabolic process	Gene Ontology	GO:0008210	3	7	0.0131928	0.102452	CYP1A1|PDGFRA|TIPARP
cholesterol catabolic process	Gene Ontology	GO:0006707	3	7	0.0131928	0.102452	CYP27A1|MT3|APOE
AMP metabolic process	Gene Ontology	GO:0046033	3	7	0.0131928	0.102452	AMPD3|AMPD1|AK1
malate metabolic process	Gene Ontology	GO:0006108	3	7	0.0131928	0.102452	ME1|MDH1|ME3
necroptotic process	Gene Ontology	GO:0070266	3	7	0.0131928	0.102452	ITPK1|PPIF|RIPK3
regulation of smooth muscle contraction	Gene Ontology	GO:0006940	3	7	0.0131928	0.102452	ADRB2|CHRM2|ADRA2B
negative regulation of calcium ion transport	Gene Ontology	GO:0051926	3	7	0.0131928	0.102452	PTH1R|NOS1|CAV3
fatty acid beta-oxidation using acyl-CoA dehydrogenase	Gene Ontology	GO:0033539	3	7	0.0131928	0.102452	ETFB|ACADL|ETFDH
cell adhesion	Gene Ontology	GO:0007155	18	175	0.0135327	0.104856	EFNB2|DPT|LYVE1|CLDN15|THBS3|ATP1B1|POSTN|COL5A1|MYPN|VCAM1|MXRA8|AMIGO1|TGFBI|PARVA|CLDN4|CD9|FOLR2|PCDH17
negative regulation of transforming growth factor beta receptor signaling pathway	Gene Ontology	GO:0030512	7	42	0.0136318	0.105151	CHST11|ADAMTSL2|RASL11B|ASPN|ADAM17|TGFB1I1|HTRA3
regulation of ion transmembrane transport	Gene Ontology	GO:0034765	10	75	0.0136628	0.105155	KCNC4|CLIC4|KCNJ8|KCNC1|HCN1|HCN2|SCN8A|CACNA1G|KCNS3|KCNB1
regulation of intracellular pH	Gene Ontology	GO:0051453	5	23	0.0143012	0.108853	SLC4A10|SLC4A7|SLC9A7|SLC9A1|SLC9A2
cellular response to leukemia inhibitory factor	Gene Ontology	GO:1990830	10	76	0.0147544	0.112055	HELLS|MYBL2|TFRC|SNX10|SLC25A5|SOX17|KLF4|PCOLCE|PMM1|PADI2
peptidyl-tyrosine dephosphorylation	Gene Ontology	GO:0035335	11	88	0.0149536	0.11307	PTPN18|PTPN13|PTPMT1|CDC14A|PTPRG|PTPRF|CDKN3|DUSP8|DUSP4|TNS2|DUSP1
protein homooligomerization	Gene Ontology	GO:0051260	11	88	0.0149536	0.11307	KCNC4|PRMT8|EHD3|KCNC1|LETM1|ATL2|RNF112|KCNS3|KCNB1|AQP11|KCTD1
positive regulation of synapse assembly	Gene Ontology	GO:0051965	7	43	0.0151513	0.114065	EPHB2|EPHB3|SLITRK2|CLSTN1|ADGRL1|ADGRB1|CLSTN3
ossification	Gene Ontology	GO:0001503	6	33	0.0154236	0.115359	RUNX1|CLEC3B|FZD9|PPARGC1B|MGP|COL1A1
plasma membrane organization	Gene Ontology	GO:0007009	4	15	0.0156755	0.115986	TLCD2|BAIAP2|MYOF|A4GALT
barbed-end actin filament capping	Gene Ontology	GO:0051016	4	15	0.0156755	0.115986	CAPZA2|SREBF1|EPS8|VILL
tissue homeostasis	Gene Ontology	GO:0001894	4	15	0.0156755	0.115986	WWTR1|PDGFRB|COL2A1|NANOS1
oxidoreductase activity, acting on paired donors, with incorporation or reduction of molecular oxygen, reduced flavin or flavoprotein as one donor, and incorporation of one atom of oxygen	Gene Ontology	GO:0016712	4	15	0.0156755	0.115986	CYP3A29|CYP1A1|CYP2A19|CYP2R1
positive regulation of myoblast fusion	Gene Ontology	GO:1901741	4	15	0.0156755	0.115986	MYF5|MYOD1|MYF6|ADGRB1
carbohydrate binding	Gene Ontology	GO:0030246	12	101	0.0158486	0.117015	GALNT16|FCN2|GANAB|GALNT15|MAN2B2|GALNT17|CLEC3B|CD209|CLEC1A|ADGRL1|GALNT5|MAN2C1
calcium ion transmembrane transport	Gene Ontology	GO:0070588	10	77	0.0159096	0.117215	CACNA1H|ORAI3|ATP2A1|ANXA9|CACNA1G|CACNG1|PANX1|ATP2B3|ATP2B2|GAS6
GTPase activity	Gene Ontology	GO:0003924	23	247	0.0161231	0.118534	IFT27|RASL10B|RRAD|MX1|TUBA8|GNAI3|RAB30|TUBA1B|NRAS|RNF112|HBS1L|RAB15|GSPT2|RASL11B|RAB3B|RHOBTB1|RHOD|NKIRAS1|RAB9B|RAB29|ATL2|ARHGAP35|TUFM
brown fat cell differentiation	Gene Ontology	GO:0050873	5	24	0.01655	0.120899	ADRB2|ZNF516|FABP4|DIO2|ARL4A
amino acid transmembrane transport	Gene Ontology	GO:0003333	5	24	0.01655	0.120899	SLC38A5|SLC38A4|SLC36A4|SLC7A5|SLC7A8
signaling receptor binding	Gene Ontology	GO:0005102	17	166	0.0166541	0.121238	EPHB2|FCN2|ANGPTL4|TRDN|BEX1|FZD8|TRAF3IP2|PDPN|BTNL9|MFAP4|HILPDA|CTNND1|PANX1|TRPC1|WNT5B|SERPINE1|YES1
transcription, DNA-templated	Gene Ontology	GO:0006351	9	66	0.0166667	0.121238	MYOD1|LIN9|NR4A2|ASXL3|ZNF219|HOXD3|COL4A2|ABLIM2|PLAG1
cell cycle arrest	Gene Ontology	GO:0007050	7	44	0.0167875	0.121724	CDKN2C|CDKN1C|AK1|NRAS|TP73|CDKN3|RNF112
cell-cell junction	Gene Ontology	GO:0005911	12	102	0.0168936	0.121724	CLIC4|LIN7B|CTNND1|PTK7|EPB41L3|PERP|NGFR|MAGI1|ADAM17|WTIP|WDR1|PRKD1
cell cortex	Gene Ontology	GO:0005938	8	55	0.0170522	0.121724	C2CD5|SPIRE1|NEDD4|PARD6A|SNCA|FGFR2|PRKD1|RHOD
transforming growth factor beta receptor signaling pathway	Gene Ontology	GO:0007179	8	55	0.0170522	0.121724	TGFBR3|ACVRL1|LTBP3|MSTN|COL1A2|COL3A1|CITED1|ZYX
cytokine binding	Gene Ontology	GO:0019955	6	34	0.0173599	0.121724	IL13RA1|KIT|LEPR|OSMR|IL6R|EBI3
enzyme binding	Gene Ontology	GO:0019899	13	115	0.0174299	0.121724	PLCB1|PLSCR4|DUOXA2|PRMT8|PRKCA|HLCS|YWHAH|NOTCH3|PARP4|ANKMY2|SORT1|CBX4|APOA1
protein homotrimerization	Gene Ontology	GO:0070207	3	8	0.0174396	0.121724	SLC1A5|STEAP4|SIGMAR1
regulation of heart contraction	Gene Ontology	GO:0008016	3	8	0.0174396	0.121724	HBEGF|S100A1|CHRM2
tubulin-glutamic acid ligase activity	Gene Ontology	GO:0070740	3	8	0.0174396	0.121724	TTLL4|TTLL7|TTLL11
extrinsic component of mitochondrial inner membrane	Gene Ontology	GO:0031314	3	8	0.0174396	0.121724	COQ5|COQ4|COQ8A
mitotic spindle midzone	Gene Ontology	GO:1990023	3	8	0.0174396	0.121724	RCC2|EML1|KIF20B
positive regulation of megakaryocyte differentiation	Gene Ontology	GO:0045654	3	8	0.0174396	0.121724	HMGB2|FAXDC2|MTURN
fructose 6-phosphate metabolic process	Gene Ontology	GO:0006002	3	8	0.0174396	0.121724	GFPT1|PFKM|PFKL
complement activation, lectin pathway	Gene Ontology	GO:0001867	3	8	0.0174396	0.121724	FCN2|MFAP4|MASP1
cell migration involved in gastrulation	Gene Ontology	GO:0042074	3	8	0.0174396	0.121724	MEGF8|LRP5|SOX17
protein kinase regulator activity	Gene Ontology	GO:0019887	3	8	0.0174396	0.121724	PRKAG1|PRKAG3|PRKAG2
regulation of chondrocyte differentiation	Gene Ontology	GO:0032330	3	8	0.0174396	0.121724	LNPK|SIX2|MAF
regulation of oxidative phosphorylation	Gene Ontology	GO:0002082	3	8	0.0174396	0.121724	COX7A2|SHMT2|SLC25A33
1-acylglycerol-3-phosphate O-acyltransferase activity	Gene Ontology	GO:0003841	3	8	0.0174396	0.121724	AGPAT3|GPAT3|LCLAT1
regulation of proteasomal protein catabolic process	Gene Ontology	GO:0061136	3	8	0.0174396	0.121724	NUDT15|APOE|PSME1
integrin-mediated signaling pathway	Gene Ontology	GO:0007229	9	67	0.0180515	0.125741	PTN|RCC2|ITGA4|ISG15|ABL1|COL3A1|SEMA7A|APOA1|ZYX
activation of cysteine-type endopeptidase activity involved in apoptotic process	Gene Ontology	GO:0006919	7	45	0.0185445	0.128914	EGLN3|F3|PIDD1|HSPD1|COL4A3|NGFR|SNCA
triglyceride homeostasis	Gene Ontology	GO:0070328	4	16	0.0187956	0.130135	GPIHBP1|APOE|ANGPTL4|APOA1
cellular response to glucose stimulus	Gene Ontology	GO:0071333	4	16	0.0187956	0.130135	PCK2|KCNB1|PCK1|PRKAA2
defense response	Gene Ontology	GO:0006952	5	25	0.0190217	0.131174	DUOX1|STAT6|CXCL12|DUOX2|STAT2
response to virus	Gene Ontology	GO:0009615	6	35	0.0194568	0.133639	IFIH1|DHX58|EIF2AK2|DCLK1|CHRM2|IVNS1ABP
transport	Gene Ontology	GO:0006810	6	35	0.0194568	0.133639	CNNM3|SLC6A6|SLC6A8|TMEM184A|SLC6A13|SLC6A12
microtubule cytoskeleton organization	Gene Ontology	GO:0000226	11	92	0.0196035	0.134113	TTLL4|TTLL7|TUBA8|GAS2L3|EML3|EML1|TTLL11|MAPT|TUBA1B|CDK5RAP2|CCDC8
protein localization to plasma membrane	Gene Ontology	GO:0072659	11	92	0.0196035	0.134113	EPB41L3|EHD3|C2CD5|EZR|ATP1B1|TNIK|RAB3B|KCNB1|RAB15|CAV3|GAS6
mRNA 3'-UTR binding	Gene Ontology	GO:0003730	7	46	0.0204266	0.139191	RNPS1|PABPC1|CPEB3|DND1|RBMS3|IGF2BP3|IGF2BP2
lung development	Gene Ontology	GO:0030324	7	46	0.0204266	0.139191	MMP14|PDGFRA|ADAMTS2|PDPN|HIKESHI|GPC3|LOX
actin filament organization	Gene Ontology	GO:0007015	11	93	0.0209166	0.141708	TMOD4|NCK2|INPPL1|ACTC1|TPM1|SHROOM1|CGNL1|PPARGC1B|LMOD1|CAV3|RHOD
DNA-binding transcription factor activity	Gene Ontology	GO:0003700	28	326	0.0213297	0.141708	DMRT2|NFATC4|FOSB|FOXO6|SPI1|ZNF628|MYOD1|NFE2L3|ESRRB|DEAF1|ZNF436|PLAG1|FOS|HOXB2|RXRG|GTF2IRD1|RXRA|E4F1|MLXIP|SNAI3|HOXD3|PBX3|NR6A1|IRF4|IRF9|SREBF1|MAF|NFIX
mitochondrial nucleoid	Gene Ontology	GO:0042645	6	36	0.0217195	0.141708	HADHB|HSPA9|HADHA|SLC25A5|SHMT2|TUFM
negative regulation of MAP kinase activity	Gene Ontology	GO:0043407	5	26	0.0217241	0.141708	SPRY3|RGS14|PAQR3|APOE|CAV3
peroxidase activity	Gene Ontology	GO:0004601	5	26	0.0217241	0.141708	DUOX1|GPX2|DUOX2|PXDN|GPX7
intermediate filament cytoskeleton	Gene Ontology	GO:0045111	5	26	0.0217241	0.141708	MMP14|SESTD1|NOL9|PSMD10|SYNE2
positive regulation of cell adhesion	Gene Ontology	GO:0045785	5	26	0.0217241	0.141708	PRKCA|FRMD5|CYTH3|VEGFA|RHOD
response to oxidative stress	Gene Ontology	GO:0006979	8	58	0.0220528	0.141708	APOE|DUOX1|DUOX2|ETFDH|HMOX2|GPX2|GPX7|PXDN
voltage-gated sodium channel activity	Gene Ontology	GO:0005248	4	17	0.0222735	0.141708	HCN1|HCN2|SCN8A|CACNA1G
regulation of bone mineralization	Gene Ontology	GO:0030500	4	17	0.0222735	0.141708	ANKH|COMP|MGP|SGMS2
regulation of mitochondrial membrane potential	Gene Ontology	GO:0051881	4	17	0.0222735	0.141708	PID1|UCP2|BCO2|SLC25A33
response to hormone	Gene Ontology	GO:0009725	4	17	0.0222735	0.141708	NOS1|GHSR|ME1|TIMP1
immune system process	Gene Ontology	GO:0002376	4	17	0.0222735	0.141708	IL2RA|IRF9|INPPL1|IRF4
negative regulation of insulin receptor signaling pathway	Gene Ontology	GO:0046627	4	17	0.0222735	0.141708	PID1|TNS2|MSTN|KANK1
coreceptor activity	Gene Ontology	GO:0015026	4	17	0.0222735	0.141708	TGFBR3|NGFR|CSPG4|LRP5
axon extension	Gene Ontology	GO:0048675	4	17	0.0222735	0.141708	DCLK1|MAP1B|SEMA7A|NDN
long-term memory	Gene Ontology	GO:0007616	4	17	0.0222735	0.141708	RGS14|APOE|ADCY1|CCND2
cellular lipid metabolic process	Gene Ontology	GO:0044255	4	17	0.0222735	0.141708	ABHD2|SCAP|LPIN2|ABHD3
cell surface receptor signaling pathway	Gene Ontology	GO:0007166	11	94	0.0222932	0.141708	PTH1R|CBLB|GPR157|CALCRL|CD36|ADGRD1|ADGRL4|ADGRA2|FCGR1A|ADGRL1|ADGRB1
urogenital system development	Gene Ontology	GO:0001655	3	9	0.0223576	0.141708	EPHB2|EPHB3|HELLS
cardiac muscle tissue morphogenesis	Gene Ontology	GO:0055008	3	9	0.0223576	0.141708	ACTC1|MYLK2|ANKRD1
corpus callosum development	Gene Ontology	GO:0022038	3	9	0.0223576	0.141708	EPHB2|EPHB3|RTN4RL2
positive regulation of dendritic spine development	Gene Ontology	GO:0060999	3	9	0.0223576	0.141708	NEURL1|APOE|FOXO6
retinoic acid receptor signaling pathway	Gene Ontology	GO:0048384	3	9	0.0223576	0.141708	ESRRG|RXRG|RXRA
protein tyrosine/threonine phosphatase activity	Gene Ontology	GO:0008330	3	9	0.0223576	0.141708	DUSP4|DUSP1|DUSP8
calcium transmembrane transporter activity, phosphorylative mechanism	Gene Ontology	GO:0005388	3	9	0.0223576	0.141708	ATP2B3|ATP2B2|ATP2A1
fructose 1,6-bisphosphate metabolic process	Gene Ontology	GO:0030388	3	9	0.0223576	0.141708	ALDOA|PFKM|PFKL
phospholipid homeostasis	Gene Ontology	GO:0055091	3	9	0.0223576	0.141708	TLCD2|APOA1|LIPG
structural constituent of myelin sheath	Gene Ontology	GO:0019911	3	9	0.0223576	0.141708	PLP1|MBP|MAL
proteoglycan binding	Gene Ontology	GO:0043394	3	9	0.0223576	0.141708	NID1|COL5A1|COL2A1
neurotrophin TRK receptor signaling pathway	Gene Ontology	GO:0048011	3	9	0.0223576	0.141708	SORT1|CASP3|NDN
signal transduction in response to DNA damage	Gene Ontology	GO:0042770	3	9	0.0223576	0.141708	ABL1|GADD45A|STK33
tau protein binding	Gene Ontology	GO:0048156	3	9	0.0223576	0.141708	APOE|BIN1|SNCA
reverse cholesterol transport	Gene Ontology	GO:0043691	3	9	0.0223576	0.141708	APOE|APOA1|LIPG
establishment of epithelial cell polarity	Gene Ontology	GO:0090162	3	9	0.0223576	0.141708	CYTH3|FRMD4B|FBF1
regulation of reactive oxygen species metabolic process	Gene Ontology	GO:2000377	3	9	0.0223576	0.141708	PID1|PDK3|BCO2
calcium-dependent protein binding	Gene Ontology	GO:0048306	7	47	0.0224376	0.141954	SLC9A1|CASQ2|MASP1|TNNC2|S100A11|S100A12|S100A1
regulation of membrane potential	Gene Ontology	GO:0042391	9	70	0.0227064	0.14317	CACNA1H|POPDC2|HCN1|GABRG1|HCN2|NEDD4|CHRNA1|CHRND|CAV3
transmembrane receptor protein tyrosine kinase signaling pathway	Gene Ontology	GO:0007169	10	82	0.0227129	0.14317	EPHB2|EPHB3|PDGFRA|EFS|PDGFRB|EPHA5|DDR1|KIT|YES1|KDR
kidney development	Gene Ontology	GO:0001822	6	37	0.0241533	0.151695	IFT27|LRP4|SIX2|TIPARP|TNS2|WFS1
defense response to virus	Gene Ontology	GO:0051607	10	83	0.0242929	0.152018	IFITM3|SPON2|STAT2|KCNJ8|MX1|OAS1|OAS2|ISG15|BST2|TLR8
protein glycosylation	Gene Ontology	GO:0006486	10	83	0.0242929	0.152018	ST3GAL2|ST3GAL1|GALNT15|B3GALT1|GALNT17|ST8SIA4|FUT2|FUT1|GALNT5|MAN1A1
Notch signaling pathway	Gene Ontology	GO:0007219	9	71	0.0244329	0.152341	MAML3|NOTCH3|HOXD3|TBX2|PERP|PGAM2|ZNF423|ADAM17|GOT1
DNA-binding transcription repressor activity, RNA polymerase II-specific	Gene Ontology	GO:0001227	18	188	0.0245335	0.152692	NFE2L3|MYPOP|CNBP|BHLHE40|BHLHE41|DEAF1|FOXD3|TBX2|PPARG|NR2C1|AEBP1|CREM|NR2F1|PRRX1|SNAI3|PLAGL1|ATF3|MKX
epidermal growth factor receptor signaling pathway	Gene Ontology	GO:0007173	5	27	0.0246639	0.152952	ABL1|HBEGF|PLCE1|EGF|ADAM17
regulation of heart rate by cardiac conduction	Gene Ontology	GO:0086091	5	27	0.0246639	0.152952	CACNA1G|CTNNA3|BIN1|SCN1B|KCNE5
negative regulation of inflammatory response	Gene Ontology	GO:0050728	8	60	0.025912	0.159956	APOE|MFHAS1|PPARG|LRFN5|WFDC1|GHSR|APOA1|FEM1A
monooxygenase activity	Gene Ontology	GO:0004497	4	18	0.0261181	0.159956	CYP3A29|CYP1A1|FMO1|FMO4
ERK1 and ERK2 cascade	Gene Ontology	GO:0070371	4	18	0.0261181	0.159956	MT3|FGF10|EGF|KDR
cellular response to amyloid-beta	Gene Ontology	GO:1904646	4	18	0.0261181	0.159956	IGF1R|ADRB2|ITGA4|NGFR
myofibril	Gene Ontology	GO:0030016	4	18	0.0261181	0.159956	TMOD4|KCNJ8|LMOD1|MYOD1
chemokine binding	Gene Ontology	GO:0019956	4	18	0.0261181	0.159956	ACKR4|XCR1|PDPN|CCRL2
ubiquitin protein ligase binding	Gene Ontology	GO:0031625	17	176	0.0264262	0.161422	CCDC50|GABARAPL1|AXIN2|FZD8|TUBA1B|HSPA9|SLC25A5|SPOPL|MFHAS1|HSPD1|TPI1|ISG15|NGFR|DIO2|WFS1|UBE2D4|MYOD1
negative regulation of ERK1 and ERK2 cascade	Gene Ontology	GO:0070373	6	38	0.0267627	0.161422	EPHB2|EZR|ABL1|DUSP4|FBLN1|ATF3
PDZ domain binding	Gene Ontology	GO:0030165	7	49	0.0268612	0.161422	FZD2|LLGL2|FZD8|ADAM17|ATP2B3|ATP2B2|ADGRB1
sarcolemma	Gene Ontology	GO:0042383	7	49	0.0268612	0.161422	COL6A3|POPDC2|DTNBP1|CACNG1|KCNB1|SLC8A2|CAV3
peptidyl-serine phosphorylation	Gene Ontology	GO:0018105	12	110	0.027207	0.161422	MKNK1|PNCK|SGK2|PRKCA|PLK2|DCLK1|MAST2|CAMK2A|PDK3|AKT3|GAS6|CDC7
protein tyrosine phosphatase activity	Gene Ontology	GO:0004725	10	85	0.0276874	0.161422	PTPN13|PTPMT1|CDC14A|PTPRG|PTPRF|CDKN3|DUSP8|DUSP4|TNS2|DUSP1
in utero embryonic development	Gene Ontology	GO:0001701	15	150	0.0278462	0.161422	CHST11|PDGFRB|PDGFRA|ACVRL1|GPI|SOX10|INPP5B|SLC25A20|SREBF1|ARNT2|MBD3|UBR3|CMIP|SLC30A1|B9D1
regulation of circadian rhythm	Gene Ontology	GO:0042752	5	28	0.0278474	0.161422	MAGEL2|DDB1|ADCY1|SIAH2|PRKAA2
positive regulation of acrosome reaction	Gene Ontology	GO:2000344	3	10	0.0279492	0.161422	CACNA1H|PLCB1|PLB1
regulation of heart rate	Gene Ontology	GO:0002027	3	10	0.0279492	0.161422	SEMA3A|CAV3|CASQ2
actin filament depolymerization	Gene Ontology	GO:0030042	3	10	0.0279492	0.161422	DSTN|WDR1|CFL1
regulation of pH	Gene Ontology	GO:0006885	3	10	0.0279492	0.161422	PDK2|SLC9A1|SLC9A7
protein polyglutamylation	Gene Ontology	GO:0018095	3	10	0.0279492	0.161422	TTLL4|TTLL7|TTLL11
induction of positive chemotaxis	Gene Ontology	GO:0050930	3	10	0.0279492	0.161422	FGF10|CXCL12|VEGFA
regulation of neurotransmitter secretion	Gene Ontology	GO:0046928	3	10	0.0279492	0.161422	SYT12|KCNC4|CPLX1
protein mono-ADP-ribosylation	Gene Ontology	GO:0140289	3	10	0.0279492	0.161422	PARP4|TIPARP|PARP12
negative regulation of substrate adhesion-dependent cell spreading	Gene Ontology	GO:1900025	3	10	0.0279492	0.161422	FBLN1|RCC2|KANK1
negative regulation of blood vessel endothelial cell migration	Gene Ontology	GO:0043537	3	10	0.0279492	0.161422	GADD45A|APOE|ACVRL1
potassium:proton antiporter activity	Gene Ontology	GO:0015386	3	10	0.0279492	0.161422	SLC9A7|SLC9A1|SLC9A2
peptide metabolic process	Gene Ontology	GO:0006518	3	10	0.0279492	0.161422	AEBP1|CPZ|MIPEP
superoxide-generating NAD(P)H oxidase activity	Gene Ontology	GO:0016175	3	10	0.0279492	0.161422	DUOX1|DUOX2|NOX5
positive regulation of actin cytoskeleton reorganization	Gene Ontology	GO:2000251	3	10	0.0279492	0.161422	ABL1|BAIAP2|NRAS
antigen binding	Gene Ontology	GO:0003823	3	10	0.0279492	0.161422	FCN2|MFAP4|SPON2
positive regulation of calcium ion-dependent exocytosis	Gene Ontology	GO:0045956	3	10	0.0279492	0.161422	KCNB1|DOC2B|CACNA1G
sodium ion export across plasma membrane	Gene Ontology	GO:0036376	3	10	0.0279492	0.161422	ATP1B2|SLC9A1|ATP1B1
semaphorin-plexin signaling pathway involved in axon guidance	Gene Ontology	GO:1902287	3	10	0.0279492	0.161422	SEMA3A|PLXNB3|PLXNA4
long-chain fatty acid-CoA ligase activity	Gene Ontology	GO:0004467	3	10	0.0279492	0.161422	ACSL1|ACSBG1|SLC27A3
regulation of release of sequestered calcium ion into cytosol	Gene Ontology	GO:0051279	3	10	0.0279492	0.161422	CASQ1|PRKD1|CASQ2
calcium ion homeostasis	Gene Ontology	GO:0055074	3	10	0.0279492	0.161422	WFS1|SELENON|SNX10
protein polymerization	Gene Ontology	GO:0051258	3	10	0.0279492	0.161422	CASQ1|MID1IP1|CASQ2
positive regulation of interleukin-6 production	Gene Ontology	GO:0032755	6	39	0.0295523	0.169545	IL17D|SPON2|IFIH1|DHX58|HSPD1|TLR8
regulation of protein stability	Gene Ontology	GO:0031647	6	39	0.0295523	0.169545	CASP3|CDKN2AIP|ASPH|SREBF1|USP28|DACT1
cell-cell adhesion	Gene Ontology	GO:0098609	8	62	0.0302177	0.172037	CYFIP2|ANXA9|PDPN|NEGR1|PERP|VCAM1|CTNND1|FBLIM1
regulation of protein phosphorylation	Gene Ontology	GO:0001932	4	19	0.0303359	0.172037	STAT2|TLR8|LOX|APOA1
semaphorin receptor binding	Gene Ontology	GO:0030215	4	19	0.0303359	0.172037	SEMA3A|SEMA7A|SEMA4D|SEMA3D
cytokine production	Gene Ontology	GO:0001816	4	19	0.0303359	0.172037	FABP4|NFATC4|SLC37A4|MAF
fatty acid beta-oxidation	Gene Ontology	GO:0006635	5	29	0.0312798	0.175942	CPT2|ACAA2|CPT1B|HADHA|ECHDC2
positive regulation of MAP kinase activity	Gene Ontology	GO:0043406	5	29	0.0312798	0.175942	PDGFRB|PDGFD|VEGFA|NRAS|KIT
peptide hormone binding	Gene Ontology	GO:0017046	5	29	0.0312798	0.175942	PTH1R|NPR3|EBI3|SLC40A1|LEPR
recycling endosome membrane	Gene Ontology	GO:0055038	5	29	0.0312798	0.175942	CLIP3|NDRG1|SORCS2|LZTR1|EHD3
promoter-specific chromatin binding	Gene Ontology	GO:1990841	6	40	0.0325258	0.181869	EGR1|TP53|MYOD1|GADD45A|DNMT1|KLF4
histone H3 deacetylation	Gene Ontology	GO:0070932	3	11	0.0342104	0.184021	HDAC9|SMARCAD1|HDAC7
integral component of postsynaptic membrane	Gene Ontology	GO:0099055	3	11	0.0342104	0.184021	EPHB2|DAGLA|PCDH17
activation of cysteine-type endopeptidase activity	Gene Ontology	GO:0097202	3	11	0.0342104	0.184021	PERP|ASPH|CYFIP2
actin filament severing	Gene Ontology	GO:0051014	3	11	0.0342104	0.184021	DSTN|CFL1|VILL
transmembrane-ephrin receptor activity	Gene Ontology	GO:0005005	3	11	0.0342104	0.184021	EPHB2|EPHB3|EPHA5
limb development	Gene Ontology	GO:0060173	3	11	0.0342104	0.184021	COMP|KREMEN1|FGF10
high-density lipoprotein particle remodeling	Gene Ontology	GO:0034375	3	11	0.0342104	0.184021	APOE|APOA1|LIPG
RNA polymerase binding	Gene Ontology	GO:0070063	3	11	0.0342104	0.184021	NEDD4|BIN1|PPIB
peptide catabolic process	Gene Ontology	GO:0043171	3	11	0.0342104	0.184021	ENPEP|ANPEP|LVRN
semaphorin receptor activity	Gene Ontology	GO:0017154	3	11	0.0342104	0.184021	PLXNB3|NRP1|PLXNA4
S100 protein binding	Gene Ontology	GO:0044548	3	11	0.0342104	0.184021	S100A11|S100A1|EZR
hormone biosynthetic process	Gene Ontology	GO:0042446	3	11	0.0342104	0.184021	DUOX1|DUOX2|DIO2
embryonic digestive tract morphogenesis	Gene Ontology	GO:0048557	3	11	0.0342104	0.184021	PDGFRA|FGF10|SIX2
response to interleukin-1	Gene Ontology	GO:0070555	3	11	0.0342104	0.184021	PRKCA|CITED1|SNCA
sodium:proton antiporter activity	Gene Ontology	GO:0015385	3	11	0.0342104	0.184021	SLC9A7|SLC9A1|SLC9A2
positive regulation of focal adhesion assembly	Gene Ontology	GO:0051894	3	11	0.0342104	0.184021	ABL1|VEGFA|KDR
endothelial cell morphogenesis	Gene Ontology	GO:0001886	3	11	0.0342104	0.184021	TNMD|CLIC4|COL22A1
response to starvation	Gene Ontology	GO:0042594	3	11	0.0342104	0.184021	PCK2|PCK1|FSTL1
organic acid metabolic process	Gene Ontology	GO:0006082	3	11	0.0342104	0.184021	FMO1|CYP2R1|CYP2A19
proline-rich region binding	Gene Ontology	GO:0070064	3	11	0.0342104	0.184021	ABL1|BAIAP2|NEDD4
regulation of sodium ion transmembrane transporter activity	Gene Ontology	GO:2000649	3	11	0.0342104	0.184021	YWHAH|SCN1B|CAV3
phosphoprotein phosphatase activity	Gene Ontology	GO:0004721	4	20	0.0349318	0.185325	DUSP4|DUSP1|DUSP8|CTDSPL2
lamellipodium assembly	Gene Ontology	GO:0030032	4	20	0.0349318	0.185325	KIT|ABLIM2|NCK2|RHOD
sprouting angiogenesis	Gene Ontology	GO:0002040	4	20	0.0349318	0.185325	RECK|LOXL2|ADGRA2|VEGFA
peptidyl-L-cysteine S-palmitoylation	Gene Ontology	GO:0018230	4	20	0.0349318	0.185325	ZDHHC9|ZDHHC14|CLIP3|ZDHHC21
cellular response to gamma radiation	Gene Ontology	GO:0071480	4	20	0.0349318	0.185325	TSPYL5|TMEM109|EGR1|NRAS
positive regulation of G1/S transition of mitotic cell cycle	Gene Ontology	GO:1900087	4	20	0.0349318	0.185325	PLCB1|CCND2|FGF10|ADAM17
negative regulation of catalytic activity	Gene Ontology	GO:0043086	4	20	0.0349318	0.185325	ANXA9|TIMP1|OAZ3|STYX
skeletal muscle tissue development	Gene Ontology	GO:0007519	5	30	0.0349656	0.185325	MYOZ2|METTL21C|POPDC2|ELN|MYOD1
postsynaptic membrane	Gene Ontology	GO:0045211	8	64	0.0349904	0.185325	DAGLA|DBNL|CHRM2|MX1|CHRNG|KCNB1|CLSTN1|CLSTN3
insulin receptor signaling pathway	Gene Ontology	GO:0008286	6	41	0.0356869	0.188725	IRS1|PDK2|SREBF1|FOXO6|CSRP3|SOGA1
transcription coactivator activity	Gene Ontology	GO:0003713	14	142	0.0360166	0.190176	NUPR1|LPIN2|MYOD1|ARID5B|WWTR1|HMGB2|ANKRD1|KAT2B|SOX17|PRRX1|TGFB1I1|CITED1|TADA1|MAML3
apical plasma membrane	Gene Ontology	GO:0016324	15	156	0.0365761	0.192836	ITPK1|ABCG2|SLC9A1|DUOX1|DUOX2|ATP1B2|TNIK|PDPN|ATP1B1|ANO1|SHROOM1|OSMR|PARD6A|ADAM17|ADRB2
positive regulation of GTPase activity	Gene Ontology	GO:0043547	18	198	0.0368192	0.193815	PLCB1|ADAP1|LLGL2|NRAS|RGS14|ARHGAP1|ARHGAP23|CCL21|RGS4|DOCK11|ARHGAP35|RAP1GDS1|IQSEC1|DENND1B|FZD10|SEMA4D|ASAP1|ASAP3
nuclear body	Gene Ontology	GO:0016604	17	184	0.0369304	0.193815	WWTR1|RGS14|NMNAT1|CCNDBP1|PLAGL1|HOXD3|HSPB8|ABRAXAS1|EPB41|ABL1|SREBF1|RNF112|CDC14A|NHS|USP28|ATMIN|CBX4
nuclear speck	Gene Ontology	GO:0016607	20	227	0.0375142	0.196579	PLCB1|SFMBT2|MAML3|INPPL1|ATXN2L|HOXB2|GADD45A|GLIS2|PRKAA2|CDC34|FNDC1|CRY2|AFF2|SRRM1|HIKESHI|NR4A2|DENND1B|PLAG1|RBM15B|CKAP4
cellular response to glucose starvation	Gene Ontology	GO:0042149	5	31	0.0389086	0.202961	ATF4|PRKAG3|PRKAG2|PRKAA2|SESN3
protein tyrosine/serine/threonine phosphatase activity	Gene Ontology	GO:0008138	5	31	0.0389086	0.202961	CDC14A|PTPMT1|DUSP8|STYX|STYXL1
cellular response to oxidative stress	Gene Ontology	GO:0034599	6	42	0.0390387	0.203256	ETV5|NR4A2|MT3|PRKAA2|VKORC1L1|SNCA
basolateral plasma membrane	Gene Ontology	GO:0016323	10	91	0.039872	0.203256	SLC4A10|AQP4|LIN7B|SLC40A1|PDPN|EPB41|LEPR|TFRC|SLC26A7|ATP1B1
sensory perception of sound	Gene Ontology	GO:0007605	10	91	0.039872	0.203256	CCDC50|WFS1|CASP3|COL11A2|KCNQ4|CDC14A|USH1C|ATP2B2|COL2A1|COCH
heme binding	Gene Ontology	GO:0020037	11	104	0.0398931	0.203256	CYP1A1|CYP2A19|CYP2R1|NOS1|DUOX1|DUOX2|STEAP4|CYP3A29|HMOX2|CYP27A1|PXDN
skeletal system morphogenesis	Gene Ontology	GO:0048705	4	21	0.0399084	0.203256	PDGFRB|HOXD8|CSRNP1|TIPARP
negative regulation of cyclin-dependent protein serine/threonine kinase activity	Gene Ontology	GO:0045736	4	21	0.0399084	0.203256	CDKN1C|CDKN2C|CASP3|KAT2B
cellular response to amino acid starvation	Gene Ontology	GO:0034198	4	21	0.0399084	0.203256	ATF4|EIF2AK2|DAP|ATF3
positive regulation of intrinsic apoptotic signaling pathway	Gene Ontology	GO:2001244	4	21	0.0399084	0.203256	STYXL1|RIPK3|NUPR1|TP53
regulation of neurogenesis	Gene Ontology	GO:0050767	4	21	0.0399084	0.203256	BHLHE40|HMGB2|NOS1|BHLHE41
response to glucose	Gene Ontology	GO:0009749	4	21	0.0399084	0.203256	MAFA|EGR1|PFKL|SREBF1
mitogen-activated protein kinase binding	Gene Ontology	GO:0051019	4	21	0.0399084	0.203256	ABL1|DUSP4|DUSP1|DUSP8
negative regulation of GTPase activity	Gene Ontology	GO:0034260	4	21	0.0399084	0.203256	PLXNB3|RCC2|NRAS|FZD10
cell leading edge	Gene Ontology	GO:0031252	4	21	0.0399084	0.203256	DUOX1|ABL1|DUOXA2|PABPC1
protein kinase activity	Gene Ontology	GO:0004672	13	131	0.0405703	0.204944	EIF2AK2|STK40|PTK7|LIMK1|DCLK1|CAMKK1|PDK1|CAMKK2|RIPK3|TRIB1|PDK4|STRADB|CDC7
cellular sodium ion homeostasis	Gene Ontology	GO:0006883	3	12	0.0411314	0.204944	ATP1B2|SLC9A1|ATP1B1
hydrolase activity, hydrolyzing O-glycosyl compounds	Gene Ontology	GO:0004553	3	12	0.0411314	0.204944	GANAB|GBE1|KLB
negative regulation of insulin secretion	Gene Ontology	GO:0046676	3	12	0.0411314	0.204944	KCNB1|PFKL|SREBF1
T cell activation	Gene Ontology	GO:0042110	3	12	0.0411314	0.204944	RAB29|NEDD4|HSPD1
endothelial cell proliferation	Gene Ontology	GO:0001935	3	12	0.0411314	0.204944	LOXL2|NOX5|APOA1
acylglycerol lipase activity	Gene Ontology	GO:0047372	3	12	0.0411314	0.204944	ABHD2|ABHD3|LIPE
branching morphogenesis of an epithelial tube	Gene Ontology	GO:0048754	3	12	0.0411314	0.204944	MMP14|CLIC4|EGF
neuronal cell body membrane	Gene Ontology	GO:0032809	3	12	0.0411314	0.204944	KCNC4|KCNB1|KCNC1
cristae formation	Gene Ontology	GO:0042407	3	12	0.0411314	0.204944	LETM1|CHCHD6|IMMT
sarcomere	Gene Ontology	GO:0030017	3	12	0.0411314	0.204944	MYOM3|ACTC1|ABRA
mRNA transcription by RNA polymerase II	Gene Ontology	GO:0042789	3	12	0.0411314	0.204944	ATF4|SREBF1|SOX17
positive regulation of calcium ion transport	Gene Ontology	GO:0051928	3	12	0.0411314	0.204944	HOMER1|WFS1|CAMK2A
metalloendopeptidase inhibitor activity	Gene Ontology	GO:0008191	3	12	0.0411314	0.204944	RECK|TIMP1|BST2
epithelial cell differentiation	Gene Ontology	GO:0030855	6	43	0.0425838	0.208067	CPT1A|FZD2|DNPH1|PTER|TGFB1I1|PGK1
calcium-dependent phospholipid binding	Gene Ontology	GO:0005544	6	43	0.0425838	0.208067	DOC2B|ANXA5|C2CD5|ANXA9|SYT12|PLA2G4E
positive regulation of peptidyl-tyrosine phosphorylation	Gene Ontology	GO:0050731	6	43	0.0425838	0.208067	LRP4|CSPG4|THBS4|VEGFA|ABL1|FGF10
negative regulation of fat cell differentiation	Gene Ontology	GO:0045599	5	32	0.0431116	0.208067	SORT1|TGFB1I1|WWTR1|MMP11|LRP3
cartilage development	Gene Ontology	GO:0051216	5	32	0.0431116	0.208067	PRRX1|HOXD3|MGP|COL11A2|DDRGK1
negative regulation of endopeptidase activity	Gene Ontology	GO:0010951	11	106	0.0443221	0.208067	RECK|TIMP1|GAPDH|COL6A3|SERPING1|C4A|BST2|C3|SERPINH1|SERPINE1|COL28A1
actomyosin structure organization	Gene Ontology	GO:0031032	4	22	0.0452667	0.208067	FRMD5|EPB41L3|CNN3|EPB41
chemorepellent activity	Gene Ontology	GO:0045499	4	22	0.0452667	0.208067	SEMA3A|SEMA7A|SEMA4D|APOA1
face morphogenesis	Gene Ontology	GO:0060325	4	22	0.0452667	0.208067	TIPARP|PDGFRA|ASPH|CSRNP1
entrainment of circadian clock by photoperiod	Gene Ontology	GO:0043153	4	22	0.0452667	0.208067	PER2|TP53|FBXL17|CRY2
xenobiotic metabolic process	Gene Ontology	GO:0006805	4	22	0.0452667	0.208067	GSTA4|NCEH1|CYP2R1|CYP2A19
positive regulation of interferon-beta production	Gene Ontology	GO:0032728	4	22	0.0452667	0.208067	HMGB2|TLR8|IFIH1|DHX58
cilium assembly	Gene Ontology	GO:0060271	12	120	0.0457295	0.208067	EHD3|SNX10|TEKT1|KIF24|FBF1|DZIP1L|WWTR1|CFAP70|PARVA|ASAP1|B9D1|KIF3A
apoptotic process	Gene Ontology	GO:0006915	12	120	0.0457295	0.208067	EGLN3|MT3|NR4A1|CASP3|CYFIP2|NTN1|COMP|CTSC|DNASE1|SNCA|KREMEN1|GAS6
negative regulation of apoptotic process	Gene Ontology	GO:0043066	18	204	0.046071	0.208067	CHST11|MT3|IGF1R|CASP3|SOX10|ACTC1|EIF2AK2|PRKAA2|PIDD1|HSPD1|TFRC|VEGFA|COMP|ADAMTS20|DDB1|FKBP8|DAPK1|STK40
Schaffer collateral - CA1 synapse	Gene Ontology	GO:0098685	6	44	0.0463246	0.208067	EFNB2|SYNPO|ADCY1|CAMK2A|DTNBP1|BAIAP2
protein polyubiquitination	Gene Ontology	GO:0000209	11	107	0.0466583	0.208067	PELI1|DZIP3|WWP1|CDC34|UBE2D4|UBE2QL1|NEDD4|PPIL2|FBXL17|DDB2|RNF125
oxidoreductase activity	Gene Ontology	GO:0016491	11	107	0.0466583	0.208067	OXNAD1|ENOX2|NSDHL|NOS1|SCD|CYB561|ETFDH|MAOB|FAXDC2|SNCA|STEAP1
cholesterol homeostasis	Gene Ontology	GO:0042632	7	56	0.0468907	0.208067	APOE|SLC37A4|LIPG|LRP5|CAV3|FABP4|APOA1
positive regulation of actin filament polymerization	Gene Ontology	GO:0030838	5	33	0.0475767	0.208067	CCL21|BAIAP2|BIN1|CDC42EP5|NCK2
negative regulation of protein ubiquitination	Gene Ontology	GO:0031397	5	33	0.0475767	0.208067	ISG15|KLHL40|IVNS1ABP|ADGRB1|SPOPL
Rho protein signal transduction	Gene Ontology	GO:0007266	5	33	0.0475767	0.208067	CDC42EP5|COL1A2|PDPN|EPS8|NGFR
ephrin receptor signaling pathway	Gene Ontology	GO:0048013	5	33	0.0475767	0.208067	EPHB2|EPHB3|EPHA5|EFNB2|NCK2
chromatin binding	Gene Ontology	GO:0003682	25	308	0.0478669	0.208067	NFATC4|HMGB2|KAT2B|SFMBT1|SFMBT2|WDR82|CBX4|CBX2|MYOD1|SOX10|ASXL3|MBD6|SMARCAD1|CITED1|TSPYL5|MCMBP|NUPR1|PRKAA2|BARX2|SHMT2|NPM3|NFIA|REC8|SREBF1|MBD3
melanin biosynthetic process	Gene Ontology	GO:0042438	2	5	0.0486743	0.208067	CITED1|TRPC1
positive regulation of establishment of endothelial barrier	Gene Ontology	GO:1903142	2	5	0.0486743	0.208067	S1PR2|SREBF1
low voltage-gated calcium channel activity	Gene Ontology	GO:0008332	2	5	0.0486743	0.208067	CACNA1H|CACNA1G
acetyl-CoA biosynthetic process	Gene Ontology	GO:0006085	2	5	0.0486743	0.208067	MLYCD|ACLY
nerve growth factor binding	Gene Ontology	GO:0048406	2	5	0.0486743	0.208067	SORT1|NGFR
sodium:bicarbonate symporter activity	Gene Ontology	GO:0008510	2	5	0.0486743	0.208067	SLC4A10|SLC4A7
A band	Gene Ontology	GO:0031672	2	5	0.0486743	0.208067	KLHL40|KAT2B
limb morphogenesis	Gene Ontology	GO:0035108	2	5	0.0486743	0.208067	PKDCC|ASPH
arginine catabolic process	Gene Ontology	GO:0006527	2	5	0.0486743	0.208067	NOS1|DDAH1
toxin metabolic process	Gene Ontology	GO:0009404	2	5	0.0486743	0.208067	CYP1A1|FMO1
positive regulation of chondrocyte proliferation	Gene Ontology	GO:1902732	2	5	0.0486743	0.208067	COMP|SIX2
lacrimal gland development	Gene Ontology	GO:0032808	2	5	0.0486743	0.208067	SOX10|FGF10
regulation of neurotransmitter receptor localization to postsynaptic specialization membrane	Gene Ontology	GO:0098696	2	5	0.0486743	0.208067	GPC4|NRAS
peptidyl-lysine dimethylation	Gene Ontology	GO:0018027	2	5	0.0486743	0.208067	SETD7|SMYD2
bone trabecula formation	Gene Ontology	GO:0060346	2	5	0.0486743	0.208067	THBS3|PPARGC1B
regulation of blood coagulation	Gene Ontology	GO:0030193	2	5	0.0486743	0.208067	EPHB2|SERPING1
lamellipodium membrane	Gene Ontology	GO:0031258	2	5	0.0486743	0.208067	SYNE2|CFL1
apical dendrite	Gene Ontology	GO:0097440	2	5	0.0486743	0.208067	SLC4A10|NEURL1
deoxyribonuclease activity	Gene Ontology	GO:0004536	2	5	0.0486743	0.208067	DNASE1|NME1
postsynaptic modulation of chemical synaptic transmission	Gene Ontology	GO:0099170	2	5	0.0486743	0.208067	PLCB1|SYNPO
myotube differentiation	Gene Ontology	GO:0014902	2	5	0.0486743	0.208067	BARX2|SORT1
regulation of cardiac conduction	Gene Ontology	GO:1903779	2	5	0.0486743	0.208067	ACE2|EHD3
negative regulation of type I interferon production	Gene Ontology	GO:0032480	2	5	0.0486743	0.208067	DHX58|NMI
GPI-anchor transamidase complex	Gene Ontology	GO:0042765	2	5	0.0486743	0.208067	PIGS|PIGK
axon guidance receptor activity	Gene Ontology	GO:0008046	2	5	0.0486743	0.208067	EPHB2|EPHB3
gastric acid secretion	Gene Ontology	GO:0001696	2	5	0.0486743	0.208067	SLC26A7|SNX10
high-density lipoprotein particle binding	Gene Ontology	GO:0008035	2	5	0.0486743	0.208067	HSPD1|APOA1
positive regulation of potassium ion import across plasma membrane	Gene Ontology	GO:1903288	2	5	0.0486743	0.208067	ATP1B2|ATP1B1
carnitine metabolic process	Gene Ontology	GO:0009437	2	5	0.0486743	0.208067	CPT1A|CPT1B
regulation of postsynaptic membrane neurotransmitter receptor levels	Gene Ontology	GO:0099072	2	5	0.0486743	0.208067	EFNB2|CTNND1
stem cell division	Gene Ontology	GO:0017145	2	5	0.0486743	0.208067	WWTR1|THOC2
positive regulation of keratinocyte proliferation	Gene Ontology	GO:0010838	2	5	0.0486743	0.208067	TGM1|FGF10
regulation of stem cell proliferation	Gene Ontology	GO:0072091	2	5	0.0486743	0.208067	HMGB2|SOX17
regulation of cell cycle arrest	Gene Ontology	GO:0071156	2	5	0.0486743	0.208067	BIN1|SLC25A33
junctional membrane complex	Gene Ontology	GO:0030314	2	5	0.0486743	0.208067	JPH1|CASQ2
negative regulation of ruffle assembly	Gene Ontology	GO:1900028	2	5	0.0486743	0.208067	KANK1|ARHGAP24
aspartic-type endopeptidase inhibitor activity	Gene Ontology	GO:0019828	2	5	0.0486743	0.208067	BIN1|GAPDH
neurotransmitter binding	Gene Ontology	GO:0042165	2	5	0.0486743	0.208067	SLC6A13|SLC6A12
membrane repolarization	Gene Ontology	GO:0086009	2	5	0.0486743	0.208067	ATP1B2|ATP1B1
protein phosphatase 2B binding	Gene Ontology	GO:0030346	2	5	0.0486743	0.208067	PPP3CB|SLC9A1
regulation of reactive oxygen species biosynthetic process	Gene Ontology	GO:1903426	2	5	0.0486743	0.208067	ARG2|SLC25A33
glucocorticoid receptor signaling pathway	Gene Ontology	GO:0042921	2	5	0.0486743	0.208067	YWHAH|NEDD4
insulin-like growth factor receptor signaling pathway	Gene Ontology	GO:0048009	2	5	0.0486743	0.208067	PLCB1|IGF1R
viral budding	Gene Ontology	GO:0046755	2	5	0.0486743	0.208067	MVB12B|NEDD4
fibroblast growth factor-activated receptor activity	Gene Ontology	GO:0005007	2	5	0.0486743	0.208067	FGFRL1|FGFR2
regulation of release of sequestered calcium ion into cytosol by sarcoplasmic reticulum	Gene Ontology	GO:0010880	2	5	0.0486743	0.208067	DHRS7C|METTL21C
blood vessel maturation	Gene Ontology	GO:0001955	2	5	0.0486743	0.208067	RECK|LYL1
neuron fate determination	Gene Ontology	GO:0048664	2	5	0.0486743	0.208067	PRRX1|LBX1
laminin complex	Gene Ontology	GO:0043256	2	5	0.0486743	0.208067	LAMB1|NTN4
negative regulation of DNA biosynthetic process	Gene Ontology	GO:2000279	2	5	0.0486743	0.208067	ACVRL1|ANKRD1
S-adenosylmethionine-dependent methyltransferase activity	Gene Ontology	GO:0008757	2	5	0.0486743	0.208067	COMTD1|GAMT
negative regulation of p38MAPK cascade	Gene Ontology	GO:1903753	2	5	0.0486743	0.208067	DUSP1|EZR
positive regulation of oxidoreductase activity	Gene Ontology	GO:0051353	2	5	0.0486743	0.208067	ABL1|RIPK3
fructose 2,6-bisphosphate metabolic process	Gene Ontology	GO:0006003	2	5	0.0486743	0.208067	PFKFB1|PFKFB3
citrate metabolic process	Gene Ontology	GO:0006101	2	5	0.0486743	0.208067	ACO1|ACLY
negative regulation of ryanodine-sensitive calcium-release channel activity	Gene Ontology	GO:0060315	2	5	0.0486743	0.208067	SRI|CASQ2
protein localization to microtubule	Gene Ontology	GO:0035372	2	5	0.0486743	0.208067	KIF20B|MAPRE2
positive regulation of lipid storage	Gene Ontology	GO:0010884	2	5	0.0486743	0.208067	C3|HILPDA
long-chain fatty acid catabolic process	Gene Ontology	GO:0042758	2	5	0.0486743	0.208067	LIPE|ACADL
regulation of axon regeneration	Gene Ontology	GO:0048679	2	5	0.0486743	0.208067	PTPRF|KLF4
attachment of GPI anchor to protein	Gene Ontology	GO:0016255	2	5	0.0486743	0.208067	PIGS|PIGK
circadian behavior	Gene Ontology	GO:0048512	2	5	0.0486743	0.208067	TP53|GPR157
endoplasmic reticulum tubular network membrane	Gene Ontology	GO:0098826	2	5	0.0486743	0.208067	ATL2|LNPK
TORC2 signaling	Gene Ontology	GO:0038203	2	5	0.0486743	0.208067	PRR5L|SESN3
regulation of branching involved in mammary gland duct morphogenesis	Gene Ontology	GO:0060762	2	5	0.0486743	0.208067	ETV5|CAV3
F-actin capping protein complex	Gene Ontology	GO:0008290	2	5	0.0486743	0.208067	CAPZA2|SREBF1
negative regulation of RIG-I signaling pathway	Gene Ontology	GO:0039536	2	5	0.0486743	0.208067	SEC14L1|DHX58
N,N-dimethylaniline monooxygenase activity	Gene Ontology	GO:0004499	2	5	0.0486743	0.208067	FMO1|FMO4
positive regulation of transcription, DNA-templated	Gene Ontology	GO:0045893	19	220	0.0486825	0.208067	LGR4|FZD2|APOE|LYL1|PLCB1|CDKN1C|MT3|DEAF1|MSTN|ZNF711|NFE2L3|YWHAH|ZNF423|ABRA|TGFB1I1|CITED1|TRIM56|ZNF516|EGF
MAP kinase tyrosine/serine/threonine phosphatase activity	Gene Ontology	GO:0017017	3	13	0.0486978	0.208067	DUSP4|DUSP1|DUSP8
positive regulation of DNA binding	Gene Ontology	GO:0043388	3	13	0.0486978	0.208067	HMGB2|NME1|EGF
glutathione peroxidase activity	Gene Ontology	GO:0004602	3	13	0.0486978	0.208067	MGST1|GPX7|GPX2
digestive tract development	Gene Ontology	GO:0048565	3	13	0.0486978	0.208067	LGR4|KIT|COL3A1
triglyceride catabolic process	Gene Ontology	GO:0019433	3	13	0.0486978	0.208067	PNPLA2|LIPE|LIPG
regulation of long-term neuronal synaptic plasticity	Gene Ontology	GO:0048169	3	13	0.0486978	0.208067	SYNPO|NRAS|SNCA
adrenal gland development	Gene Ontology	GO:0030325	3	13	0.0486978	0.208067	PDGFRB|PDGFRA|APOA1
positive regulation of neuron death	Gene Ontology	GO:1901216	3	13	0.0486978	0.208067	ABL1|EFNB2|SNCA
steroid metabolic process	Gene Ontology	GO:0008202	3	13	0.0486978	0.208067	CYP3A29|RDH16|SLC37A4
lipid biosynthetic process	Gene Ontology	GO:0008610	3	13	0.0486978	0.208067	ACSL1|FAXDC2|SREBF1
complement activation, classical pathway	Gene Ontology	GO:0006958	3	13	0.0486978	0.208067	C3|C2|C1QB
PRC1 complex	Gene Ontology	GO:0035102	3	13	0.0486978	0.208067	PCGF3|CBX4|CBX2
microtubule plus-end binding	Gene Ontology	GO:0051010	3	13	0.0486978	0.208067	CLIP3|CLIP4|MAPRE2
very-low-density lipoprotein particle	Gene Ontology	GO:0034361	3	13	0.0486978	0.208067	PCYOX1|APOE|APOA1
inclusion body	Gene Ontology	GO:0016234	3	13	0.0486978	0.208067	MT3|AGL|SNCA
superoxide anion generation	Gene Ontology	GO:0042554	3	13	0.0486978	0.208067	DUOX1|DUOX2|NOX5
acyl-CoA hydrolase activity	Gene Ontology	GO:0047617	3	13	0.0486978	0.208067	ACAA2|ACOT7|ACOT9
neuroblast proliferation	Gene Ontology	GO:0007405	3	13	0.0486978	0.208067	DAGLA|FZD9|EML1
positive regulation of protein targeting to membrane	Gene Ontology	GO:0090314	3	13	0.0486978	0.208067	KCNB1|NRAS|C2CD5
cell differentiation	Gene Ontology	GO:0030154	21	250	0.0499302	0.212543	ETV1|SPI1|ETV5|NR6A1|NHS|BHLHE40|BHLHE41|RXRG|NR2F1|RXRA|FSTL1|PPARG|NR2C1|ANPEP|FOXD3|MGP|SOX17|FGF10|CAV3|YES1|ETV4
activation of protein kinase activity	Gene Ontology	GO:0032147	6	45	0.0502629	0.213169	NRK|PRKAG2|TNIK|RIPK3|VEGFA|GPRC5A
p53 binding	Gene Ontology	GO:0002039	6	45	0.0502629	0.213169	ANKRD1|CDKN2AIP|TP73|HSPD1|SMYD2|SETD7
T cell differentiation	Gene Ontology	GO:0030217	4	23	0.0510058	0.214997	LEPR|EGR1|PPP3CB|KIT
semaphorin-plexin signaling pathway	Gene Ontology	GO:0071526	4	23	0.0510058	0.214997	SEMA3A|SEMA7A|SEMA4D|NRP1
ceramide biosynthetic process	Gene Ontology	GO:0046513	4	23	0.0510058	0.214997	AGK|CERS4|CERS2|SGMS2
learning	Gene Ontology	GO:0007612	4	23	0.0510058	0.214997	EPHB2|PTN|RGS14|SLC8A2
response to bacterium	Gene Ontology	GO:0009617	7	58	0.053993	0.226758	DHX58|RAB29|FABP4|OAS2|BAIAP2|IFI44|GPC3
cell-matrix adhesion	Gene Ontology	GO:0007160	7	58	0.053993	0.226758	HOXD3|NID2|NID1|SNED1|COL3A1|TNN|ZYX
neural tube closure	Gene Ontology	GO:0001843	6	46	0.0544001	0.228189	MTHFD1|MTHFD1L|DEAF1|ARHGAP35|ABL1|KIF20B
ubiquitin protein ligase activity	Gene Ontology	GO:0061630	18	209	0.0549621	0.230266	NEURL1B|CBLB|CCNB1IP1|PELI1|DZIP3|SIAH2|WWP1|NEURL1|NEDD4|FBXO40|TRIM55|RNF112|BFAR|ASB2|UBR3|RNF125|RNF157|PDZRN3
adenylate cyclase-activating G protein-coupled receptor signaling pathway	Gene Ontology	GO:0007189	10	97	0.0553073	0.231432	PTH1R|LGR4|ADCY6|ADCY1|CALCRL|ADGRL4|ADGRD1|ADRB2|ADGRL1|ADGRB1
response to unfolded protein	Gene Ontology	GO:0006986	3	14	0.0568908	0.232814	HSPD1|HSPA9|COMP
positive regulation of bone resorption	Gene Ontology	GO:0045780	3	14	0.0568908	0.232814	TFRC|LTBP3|PPARGC1B
positive regulation of innate immune response	Gene Ontology	GO:0045089	3	14	0.0568908	0.232814	HMGB2|TLR8|COCH
dynein complex binding	Gene Ontology	GO:0070840	3	14	0.0568908	0.232814	ATMIN|RAB29|SNCA
tropomyosin binding	Gene Ontology	GO:0005523	3	14	0.0568908	0.232814	TMOD4|TNNT2|LMOD1
fatty-acyl-CoA binding	Gene Ontology	GO:0000062	3	14	0.0568908	0.232814	ACOT7|ACADVL|ACBD7
retinal ganglion cell axon guidance	Gene Ontology	GO:0031290	3	14	0.0568908	0.232814	EPHB2|EPHB3|NRCAM
inner ear receptor cell stereocilium organization	Gene Ontology	GO:0060122	3	14	0.0568908	0.232814	USH1C|IFT27|CTHRC1
protein ADP-ribosylase activity	Gene Ontology	GO:1990404	3	14	0.0568908	0.232814	PARP4|TIPARP|PARP12
positive regulation of reactive oxygen species metabolic process	Gene Ontology	GO:2000379	3	14	0.0568908	0.232814	PDGFRB|RIPK3|GADD45A
melanocyte differentiation	Gene Ontology	GO:0030318	3	14	0.0568908	0.232814	SOX10|CITED1|KIT
membrane depolarization during action potential	Gene Ontology	GO:0086010	3	14	0.0568908	0.232814	YWHAH|SCN8A|CACNA1G
regulation of ventricular cardiac muscle cell membrane repolarization	Gene Ontology	GO:0060307	3	14	0.0568908	0.232814	CAV3|WDR1|KCNE5
long-chain fatty acid metabolic process	Gene Ontology	GO:0001676	3	14	0.0568908	0.232814	CPT1A|ACSL1|SLC27A3
non-canonical Wnt signaling pathway	Gene Ontology	GO:0035567	3	14	0.0568908	0.232814	FZD9|FZD10|FZD2
skeletal muscle contraction	Gene Ontology	GO:0003009	3	14	0.0568908	0.232814	HOMER1|CHRNA1|TNNC2
N-glycan processing	Gene Ontology	GO:0006491	3	14	0.0568908	0.232814	GANAB|ST8SIA4|MAN1A1
positive chemotaxis	Gene Ontology	GO:0050918	4	24	0.0571232	0.232814	HMGB2|FGF10|VEGFA|PLXNB3
polyubiquitin modification-dependent protein binding	Gene Ontology	GO:0031593	4	24	0.0571232	0.232814	ZFAND6|AGL|DZIP3|ABRAXAS1
regulation of translation	Gene Ontology	GO:0006417	4	24	0.0571232	0.232814	ACO1|NEURL1|DDX25|CPEB3
kinesin binding	Gene Ontology	GO:0019894	4	24	0.0571232	0.232814	RAB29|CLSTN1|KCNC1|SNCA
NADP binding	Gene Ontology	GO:0050661	4	24	0.0571232	0.232814	NOS1|FMO1|GAPDH|FMO4
Ras protein signal transduction	Gene Ontology	GO:0007265	5	35	0.0572973	0.233248	USP28|PLCE1|DNMT1|NRAS|NTN1
cellular response to DNA damage stimulus	Gene Ontology	GO:0006974	10	98	0.0582141	0.235418	CHD1L|CHCHD6|HMCES|OARD1|CDKN2AIP|UBA7|MACROD1|TP53|SETD7|CASP3
embryonic digit morphogenesis	Gene Ontology	GO:0042733	6	47	0.0587371	0.235418	CHST11|LNPK|LRP4|LRP5|TBX2|B9D1
Rab GTPase binding	Gene Ontology	GO:0017137	10	99	0.0612189	0.235418	TBC1D8|LLGL2|ANXA9|RAB29|TBC1D9B|RABGGTA|NGFR|DENND1B|NDRG1|ARHGAP1
positive regulation of angiogenesis	Gene Ontology	GO:0045766	8	73	0.0626716	0.235418	ACVRL1|VASH2|PRKCA|F3|MYDGF|VEGFA|SERPINE1|KDR
anterior/posterior pattern specification	Gene Ontology	GO:0009952	8	73	0.0626716	0.235418	HOXD8|LRP5|HOXB2|BHLHE41|HOXB6|HOXD3|BHLHE40|CDON
regulation of cAMP-mediated signaling	Gene Ontology	GO:0043949	2	6	0.0626779	0.235418	PDE4A|PRKAR1B
plasma membrane repair	Gene Ontology	GO:0001778	2	6	0.0626779	0.235418	MYOF|CAV3
basement membrane assembly	Gene Ontology	GO:0070831	2	6	0.0626779	0.235418	LAMB1|NTN4
nucleus localization	Gene Ontology	GO:0051647	2	6	0.0626779	0.235418	BIN1|CAV3
transferrin transport	Gene Ontology	GO:0033572	2	6	0.0626779	0.235418	TFRC|ARHGAP1
lipoprotein biosynthetic process	Gene Ontology	GO:0042158	2	6	0.0626779	0.235418	APOE|APOA1
regulation of macrophage activation	Gene Ontology	GO:0043030	2	6	0.0626779	0.235418	MFHAS1|SNCA
positive regulation of actin filament depolymerization	Gene Ontology	GO:0030836	2	6	0.0626779	0.235418	DSTN|WDR1
locomotor rhythm	Gene Ontology	GO:0045475	2	6	0.0626779	0.235418	CIART|EGR1
mast cell degranulation	Gene Ontology	GO:0043303	2	6	0.0626779	0.235418	NR4A3|KIT
sodium channel inhibitor activity	Gene Ontology	GO:0019871	2	6	0.0626779	0.235418	SCN1B|NEDD4
glutamine transport	Gene Ontology	GO:0006868	2	6	0.0626779	0.235418	SLC38A5|SLC1A5
oncostatin-M receptor activity	Gene Ontology	GO:0004924	2	6	0.0626779	0.235418	IL13RA1|OSMR
invadopodium	Gene Ontology	GO:0071437	2	6	0.0626779	0.235418	PDPN|EZR
peripheral nervous system myelin maintenance	Gene Ontology	GO:0032287	2	6	0.0626779	0.235418	NDRG1|PRX
lung saccule development	Gene Ontology	GO:0060430	2	6	0.0626779	0.235418	FGF10|LTBP3
negative regulation of type 2 immune response	Gene Ontology	GO:0002829	2	6	0.0626779	0.235418	STAT6|ARG2
cellular respiration	Gene Ontology	GO:0045333	2	6	0.0626779	0.235418	NR4A3|LYRM7
granular component	Gene Ontology	GO:0001652	2	6	0.0626779	0.235418	CLEC3B|CDKN2AIP
endothelial cell chemotaxis	Gene Ontology	GO:0035767	2	6	0.0626779	0.235418	VEGFA|NRP1
positive regulation of smooth muscle cell migration	Gene Ontology	GO:0014911	2	6	0.0626779	0.235418	S100A11|PDGFRB
positive regulation of Wnt signaling pathway, planar cell polarity pathway	Gene Ontology	GO:2000096	2	6	0.0626779	0.235418	ABL1|GPC3
lactate transmembrane transport	Gene Ontology	GO:0035873	2	6	0.0626779	0.235418	SLC16A1|SLC16A7
peptidyl-lysine hydroxylation	Gene Ontology	GO:0017185	2	6	0.0626779	0.235418	P3H4|P3H3
choline transport	Gene Ontology	GO:0015871	2	6	0.0626779	0.235418	SLC44A1|SEC14L1
very-low-density lipoprotein particle remodeling	Gene Ontology	GO:0034372	2	6	0.0626779	0.235418	APOE|APOA1
ISG15-protein conjugation	Gene Ontology	GO:0032020	2	6	0.0626779	0.235418	UBA7|ISG15
response to glucocorticoid	Gene Ontology	GO:0051384	2	6	0.0626779	0.235418	GOT1|ACSBG1
ossification involved in bone maturation	Gene Ontology	GO:0043931	2	6	0.0626779	0.235418	SEMA4D|THBS3
organic cation transport	Gene Ontology	GO:0015695	2	6	0.0626779	0.235418	SLC22A16|SLC7A8
leukemia inhibitory factor receptor activity	Gene Ontology	GO:0004923	2	6	0.0626779	0.235418	IL13RA1|OSMR
positive regulation of triglyceride catabolic process	Gene Ontology	GO:0010898	2	6	0.0626779	0.235418	PNPLA2|APOA1
virion binding	Gene Ontology	GO:0046790	2	6	0.0626779	0.235418	ANXA9|PTX3
regulation of glycogen biosynthetic process	Gene Ontology	GO:0005979	2	6	0.0626779	0.235418	PPP1R3D|PPP1R3A
adenylate cyclase binding	Gene Ontology	GO:0008179	2	6	0.0626779	0.235418	ADRB2|CAP2
dopamine biosynthetic process	Gene Ontology	GO:0042416	2	6	0.0626779	0.235418	NR4A2|SNCA
sodium ion binding	Gene Ontology	GO:0031402	2	6	0.0626779	0.235418	PDXK|ATP1B1
response to interferon-alpha	Gene Ontology	GO:0035455	2	6	0.0626779	0.235418	IFITM3|EIF2AK2
lactate transmembrane transporter activity	Gene Ontology	GO:0015129	2	6	0.0626779	0.235418	SLC16A1|SLC16A7
skin morphogenesis	Gene Ontology	GO:0043589	2	6	0.0626779	0.235418	ERRFI1|COL1A2
positive regulation of fatty acid biosynthetic process	Gene Ontology	GO:0045723	2	6	0.0626779	0.235418	APOA1|MID1IP1
drug metabolic process	Gene Ontology	GO:0017144	2	6	0.0626779	0.235418	CYP1A1|FMO1
sperm-egg recognition	Gene Ontology	GO:0035036	2	6	0.0626779	0.235418	CD9|FOLR2
regulation of fatty acid metabolic process	Gene Ontology	GO:0019217	2	6	0.0626779	0.235418	PRKAG2|SREBF1
positive regulation of transcription from RNA polymerase II promoter in response to endoplasmic reticulum stress	Gene Ontology	GO:1990440	2	6	0.0626779	0.235418	ATF4|ATF3
response to light stimulus	Gene Ontology	GO:0009416	2	6	0.0626779	0.235418	SLC4A10|PER2
monosaccharide binding	Gene Ontology	GO:0048029	2	6	0.0626779	0.235418	PFKM|PFKL
positive regulation of leukocyte chemotaxis	Gene Ontology	GO:0002690	2	6	0.0626779	0.235418	PTN|HABP2
Cul4B-RING E3 ubiquitin ligase complex	Gene Ontology	GO:0031465	2	6	0.0626779	0.235418	DDB2|DDB1
regulation of axon extension	Gene Ontology	GO:0030516	2	6	0.0626779	0.235418	ABL1|DPYSL2
glomerulus development	Gene Ontology	GO:0032835	2	6	0.0626779	0.235418	WWTR1|PLCE1
pointed-end actin filament capping	Gene Ontology	GO:0051694	2	6	0.0626779	0.235418	TMOD4|LMOD1
microfibril	Gene Ontology	GO:0001527	2	6	0.0626779	0.235418	MFAP5|MFAP2
acyl-CoA dehydrogenase activity	Gene Ontology	GO:0003995	2	6	0.0626779	0.235418	ACADVL|ACADL
phosphatidylinositol phosphate kinase activity	Gene Ontology	GO:0016307	2	6	0.0626779	0.235418	PIP4K2C|PIP4K2B
mitochondrial transmembrane transport	Gene Ontology	GO:1990542	2	6	0.0626779	0.235418	UCP2|SFXN1
L-glutamine transmembrane transporter activity	Gene Ontology	GO:0015186	2	6	0.0626779	0.235418	SLC38A5|SLC1A5
radial glial cell differentiation	Gene Ontology	GO:0060019	2	6	0.0626779	0.235418	FGF10|GPR157
regulation of muscle contraction	Gene Ontology	GO:0006937	2	6	0.0626779	0.235418	TNNT2|TNNC2
heterochromatin organization	Gene Ontology	GO:0070828	2	6	0.0626779	0.235418	LOXL2|SETD7
nucleotide metabolic process	Gene Ontology	GO:0009117	2	6	0.0626779	0.235418	DNPH1|NT5C1A
microvillus assembly	Gene Ontology	GO:0030033	2	6	0.0626779	0.235418	TNIK|EZR
positive regulation of neuron projection development	Gene Ontology	GO:0010976	6	48	0.0632746	0.236885	PTN|PTK7|STYXL1|ATP1B2|NEGR1|ARHGAP35
voltage-gated potassium channel activity	Gene Ontology	GO:0005249	6	48	0.0632746	0.236885	KCNC4|LRRC38|KCNC1|HCN1|KCNQ4|HCN2
apical part of cell	Gene Ontology	GO:0045177	6	48	0.0632746	0.236885	CLIC4|DUOXA2|DUOX2|HOMER1|CHL1|USH1C
vesicle docking involved in exocytosis	Gene Ontology	GO:0006904	4	25	0.0636149	0.237129	EXOC6|KCNB1|RAB15|RAB3B
synapse assembly	Gene Ontology	GO:0007416	4	25	0.0636149	0.237129	RAB29|BSN|DBNL|CLSTN3
protein kinase C binding	Gene Ontology	GO:0005080	4	25	0.0636149	0.237129	ABL1|ADCY6|NELL2|PARD6A
long-term synaptic potentiation	Gene Ontology	GO:0060291	4	25	0.0636149	0.237129	SYT12|RGS14|SLC8A2|SNCA
positive regulation of gene expression	Gene Ontology	GO:0010628	14	156	0.0650795	0.239676	LRP3|MT3|PRKAG1|HMGB2|WNT16|DNMT1|EZR|IL34|TFRC|DTNBP1|RNF207|FGF10|ACTC1|GAS6
serine-type endopeptidase activity	Gene Ontology	GO:0004252	13	142	0.0655952	0.239676	F3|PRSS22|CTSC|PAMR1|MASP1|RHBDL1|KLK1|PRSS36|HABP2|C2|PRSS8|DPP4|HTRA3
sarcoplasmic reticulum membrane	Gene Ontology	GO:0033017	3	15	0.0656884	0.239676	NOS1|ATP2A1|DHRS7C
positive regulation of interleukin-8 production	Gene Ontology	GO:0032757	3	15	0.0656884	0.239676	IL17D|TLR8|SERPINE1
cell-cell adhesion mediator activity	Gene Ontology	GO:0098632	3	15	0.0656884	0.239676	NRCAM|CHL1|PLXNB3
muscle fiber development	Gene Ontology	GO:0048747	3	15	0.0656884	0.239676	COMP|LOX|MYOF
myelin sheath	Gene Ontology	GO:0043209	3	15	0.0656884	0.239676	PLP1|PMP2|MPZ
labyrinthine layer blood vessel development	Gene Ontology	GO:0060716	3	15	0.0656884	0.239676	VASH2|NSDHL|PLCD3
voltage-gated sodium channel complex	Gene Ontology	GO:0001518	3	15	0.0656884	0.239676	SCN1B|SCN8A|CACNA1G
cochlea morphogenesis	Gene Ontology	GO:0090103	3	15	0.0656884	0.239676	FZD2|CTHRC1|PTK7
steroid hydroxylase activity	Gene Ontology	GO:0008395	3	15	0.0656884	0.239676	CYP3A29|CYP2A19|CYP2R1
intracellular calcium activated chloride channel activity	Gene Ontology	GO:0005229	3	15	0.0656884	0.239676	ANO5|ANO1|CLCA4
cellular response to reactive oxygen species	Gene Ontology	GO:0034614	3	15	0.0656884	0.239676	PDGFRA|PDK2|PPARGC1B
dendrite membrane	Gene Ontology	GO:0032590	3	15	0.0656884	0.239676	KCNC4|GABRG1|KCNC1
heterotypic cell-cell adhesion	Gene Ontology	GO:0034113	3	15	0.0656884	0.239676	NRCAM|PERP|ITGA4
positive regulation of protein localization to nucleus	Gene Ontology	GO:1900182	3	15	0.0656884	0.239676	GLIS2|TFRC|NGFR
positive regulation of axon extension	Gene Ontology	GO:0045773	3	15	0.0656884	0.239676	DBNL|NTN1|SEMA7A
microtubule plus-end	Gene Ontology	GO:0035371	3	15	0.0656884	0.239676	CLIP3|CLIP4|MAPRE2
apical junction complex	Gene Ontology	GO:0043296	3	15	0.0656884	0.239676	NECTIN3|SHROOM1|FBF1
acetylcholine-gated cation-selective channel activity	Gene Ontology	GO:0022848	3	15	0.0656884	0.239676	CHRNA1|CHRND|CHRNG
central nervous system development	Gene Ontology	GO:0007417	7	61	0.0658428	0.239985	NDN|NRCAM|COL2A1|ALDH3A2|ADGRA2|NGFR|SOX6
smoothened signaling pathway	Gene Ontology	GO:0007224	6	49	0.0680125	0.244743	IFT27|NSDHL|CDON|PTCH2|FKBP8|B9D1
voltage-gated potassium channel complex	Gene Ontology	GO:0008076	6	49	0.0680125	0.244743	KCNC4|LRRC38|KCNC1|KCNE5|KCNQ4|KCNB1
ATPase binding	Gene Ontology	GO:0051117	6	49	0.0680125	0.244743	SNX10|ATP1B2|EZR|ATP1B1|TRPC1|WFS1
nuclear matrix	Gene Ontology	GO:0016363	6	49	0.0680125	0.244743	CLIC4|ZNF703|HLCS|CFL1|TGFB1I1|ATXN1
cellular response to hypoxia	Gene Ontology	GO:0071456	6	49	0.0680125	0.244743	EGLN3|HILPDA|ACAA2|VEGFA|NDRG1|PGK1
postsynapse	Gene Ontology	GO:0098794	6	49	0.0680125	0.244743	PLCB1|GABRG1|PSD2|CAMKK1|SNCA|SLC8A2
caveola	Gene Ontology	GO:0005901	5	37	0.0680709	0.244743	PLVAP|NOS1|LIPE|MYOF|CAV3
positive regulation of osteoblast differentiation	Gene Ontology	GO:0045669	5	37	0.0680709	0.244743	LRP3|LRP5|CTHRC1|PRKD1|CEBPD
autophagy	Gene Ontology	GO:0006914	5	37	0.0680709	0.244743	ATG10|PRKAA2|OPTN|LIX1L|SRPX
cell fate commitment	Gene Ontology	GO:0045165	5	37	0.0680709	0.244743	WNT5B|WNT16|SOX6|CASP3|TGFB1I1
positive regulation of cell growth	Gene Ontology	GO:0030307	5	37	0.0680709	0.244743	MMP14|CDKN2AIP|PSMD10|SLC25A33|ADAM17
transmembrane transporter activity	Gene Ontology	GO:0022857	11	115	0.0683889	0.24563	SLC44A1|CNNM3|SLC7A5|SLC44A5|SLC22A18|SLC37A4|SLC22A15|SLC2A12|SLC35F6|SFXN1|MFSD14B
mitochondrial outer membrane	Gene Ontology	GO:0005741	7	62	0.0701145	0.250257	CPT1B|KMO|BOK|MAOB|MGST1|QTRT1|HADHB
magnesium ion binding	Gene Ontology	GO:0000287	14	158	0.0702278	0.250257	ITPK1|PDXK|NME1|RPS6KA6|PGM1|ABL1|MAST2|ENO3|NT5C1A|SNCA|ILVBL|AASDHPPT|STK38L|MTHFD2
fertilization	Gene Ontology	GO:0009566	4	26	0.0704754	0.250257	NECTIN3|REC8|DUOX2|CLIC4
positive regulation of mitotic cell cycle	Gene Ontology	GO:0045931	4	26	0.0704754	0.250257	PRKCA|ABL1|EIF4EBP1|MEIS2
hair follicle development	Gene Ontology	GO:0001942	4	26	0.0704754	0.250257	LGR4|NSDHL|LRP4|ZDHHC21
apoptotic signaling pathway	Gene Ontology	GO:0097190	4	26	0.0704754	0.250257	IFI6|DAP|ISG12(A)|CASP3
Cul3-RING ubiquitin ligase complex	Gene Ontology	GO:0031463	4	26	0.0704754	0.250257	SPOPL|LZTR1|KLHL3|KLHL9
protein kinase B signaling	Gene Ontology	GO:0043491	4	26	0.0704754	0.250257	MT3|LOX|KDR|GAS6
MAPK cascade	Gene Ontology	GO:0000165	6	50	0.0729507	0.253922	NRK|PLVAP|TNIK|MAP2K6|MAPK4|MAPK13
protein binding	Gene Ontology	GO:0005515	6	50	0.0729507	0.253922	HSPA6|CASQ2|ACTC1|ATP1B1|C3|CASP3
inner ear morphogenesis	Gene Ontology	GO:0042472	5	38	0.0738496	0.253922	EPHB2|USH1C|KCNQ4|COL2A1|PRRX1
G1/S transition of mitotic cell cycle	Gene Ontology	GO:0000082	5	38	0.0738496	0.253922	PLK2|CDKN2C|CAMK2G|EIF4EBP1|CAMK2A
protein dimerization activity	Gene Ontology	GO:0046983	12	131	0.074516	0.253922	HIF3A|ZMYM1|LYL1|MYOD1|MYF6|BHLHE40|ANO5|ANO1|MLXIP|PPP3CB|SREBF1|MYF5
positive regulation of filopodium assembly	Gene Ontology	GO:0051491	3	16	0.0750658	0.253922	CCL21|NEURL1|DOCK11
ARF guanyl-nucleotide exchange factor activity	Gene Ontology	GO:0005086	3	16	0.0750658	0.253922	IQSEC1|PSD2|CYTH3
nuclear import signal receptor activity	Gene Ontology	GO:0061608	3	16	0.0750658	0.253922	HIKESHI|KPNA5|KPNA1
neural tube development	Gene Ontology	GO:0021915	3	16	0.0750658	0.253922	ITPK1|PLXNA2|DACT1
odontogenesis	Gene Ontology	GO:0042476	3	16	0.0750658	0.253922	PITX2|LAMB1|AXIN2
plasma membrane raft	Gene Ontology	GO:0044853	3	16	0.0750658	0.253922	SREBF1|MAL|EZR
cellular response to estradiol stimulus	Gene Ontology	GO:0071392	3	16	0.0750658	0.253922	ZNF703|MYOD1|CCDC62
negative regulation of smoothened signaling pathway	Gene Ontology	GO:0045879	3	16	0.0750658	0.253922	GLIS2|MEGF8|GPC3
iron ion homeostasis	Gene Ontology	GO:0055072	3	16	0.0750658	0.253922	STEAP1|SLC40A1|HMOX2
positive regulation of ATPase activity	Gene Ontology	GO:0032781	3	16	0.0750658	0.253922	FGF10|ATP1B2|ATP1B1
intrinsic apoptotic signaling pathway in response to endoplasmic reticulum stress	Gene Ontology	GO:0070059	3	16	0.0750658	0.253922	ATF4|CHAC1|TMEM117
peptidyl-threonine dephosphorylation	Gene Ontology	GO:0035970	3	16	0.0750658	0.253922	DUSP4|DUSP1|DUSP8
response to interferon-gamma	Gene Ontology	GO:0034341	3	16	0.0750658	0.253922	IFITM3|CITED1|SNCA
regulation of ARF protein signal transduction	Gene Ontology	GO:0032012	3	16	0.0750658	0.253922	IQSEC1|PSD2|CYTH3
transforming growth factor beta binding	Gene Ontology	GO:0050431	3	16	0.0750658	0.253922	TGFBR3|ACVRL1|LTBP3
protein localization to cell surface	Gene Ontology	GO:0034394	3	16	0.0750658	0.253922	PIGK|FGF10|FBLN5
homophilic cell adhesion via plasma membrane adhesion molecules	Gene Ontology	GO:0007156	9	90	0.076619	0.253922	PLXNB3|IGSF9B|NRCAM|ROBO2|NECTIN3|PCDH17|CHL1|CLSTN1|CLSTN3
phosphate ion binding	Gene Ontology	GO:0042301	2	7	0.077841	0.253922	NCEH1|MTHFD2
filopodium membrane	Gene Ontology	GO:0031527	2	7	0.077841	0.253922	FZD9|SYNE2
cellular response to arsenic-containing substance	Gene Ontology	GO:0071243	2	7	0.077841	0.253922	PPIF|ZFAND2A
RAGE receptor binding	Gene Ontology	GO:0050786	2	7	0.077841	0.253922	HMGB2|S100A12
positive regulation of insulin-like growth factor receptor signaling pathway	Gene Ontology	GO:0043568	2	7	0.077841	0.253922	GHSR|IGFBP4
cell communication	Gene Ontology	GO:0007154	2	7	0.077841	0.253922	SLC8A2|GJA4
rhythmic process	Gene Ontology	GO:0048511	2	7	0.077841	0.253922	PPARG|PRKAA2
translation repressor activity, mRNA regulatory element binding	Gene Ontology	GO:0000900	2	7	0.077841	0.253922	SHMT2|CPEB3
fucosylation	Gene Ontology	GO:0036065	2	7	0.077841	0.253922	FUT2|FUT1
response to radiation	Gene Ontology	GO:0009314	2	7	0.077841	0.253922	COL3A1|POLH
establishment or maintenance of transmembrane electrochemical gradient	Gene Ontology	GO:0010248	2	7	0.077841	0.253922	ATP1B2|ATP1B1
modification-dependent protein catabolic process	Gene Ontology	GO:0019941	2	7	0.077841	0.253922	UBA7|ISG15
response to organic substance	Gene Ontology	GO:0010033	2	7	0.077841	0.253922	ANXA5|TIMP1
peptidase activator activity	Gene Ontology	GO:0016504	2	7	0.077841	0.253922	PCOLCE|FBLN1
response to muscle stretch	Gene Ontology	GO:0035994	2	7	0.077841	0.253922	SLC9A1|ANKRD1
negative regulation of myotube differentiation	Gene Ontology	GO:0010832	2	7	0.077841	0.253922	BHLHE41|PLPP7
glycogen binding	Gene Ontology	GO:2001069	2	7	0.077841	0.253922	PPP1R3D|PPP1R3A
site of polarized growth	Gene Ontology	GO:0030427	2	7	0.077841	0.253922	HCLS1|DBNL
negative regulation of peptidase activity	Gene Ontology	GO:0010466	2	7	0.077841	0.253922	WFDC1|GPC3
positive regulation of keratinocyte migration	Gene Ontology	GO:0051549	2	7	0.077841	0.253922	HBEGF|FGF10
chondrocyte proliferation	Gene Ontology	GO:0035988	2	7	0.077841	0.253922	MMP14|COMP
hepatocyte differentiation	Gene Ontology	GO:0070365	2	7	0.077841	0.253922	PCK2|PCK1
erythrocyte homeostasis	Gene Ontology	GO:0034101	2	7	0.077841	0.253922	HOXB6|GPI
behavioral response to cocaine	Gene Ontology	GO:0048148	2	7	0.077841	0.253922	HOMER1|ABAT
dendritic spine morphogenesis	Gene Ontology	GO:0060997	2	7	0.077841	0.253922	EPHB2|EPHB3
positive regulation of cellular protein catabolic process	Gene Ontology	GO:1903364	2	7	0.077841	0.253922	DACT1|EZR
cilium movement involved in cell motility	Gene Ontology	GO:0060294	2	7	0.077841	0.253922	TEKT1|CFAP46
mitochondrial transcription	Gene Ontology	GO:0006390	2	7	0.077841	0.253922	PPARGC1B|SLC25A33
positive regulation of lipid biosynthetic process	Gene Ontology	GO:0046889	2	7	0.077841	0.253922	APOE|APOA1
cardiac muscle cell action potential involved in contraction	Gene Ontology	GO:0086002	2	7	0.077841	0.253922	SCN1B|CACNA1G
positive regulation of vascular endothelial growth factor receptor signaling pathway	Gene Ontology	GO:0030949	2	7	0.077841	0.253922	MT3|FGF10
sphingosine N-acyltransferase activity	Gene Ontology	GO:0050291	2	7	0.077841	0.253922	CERS4|CERS2
cation transmembrane transporter activity	Gene Ontology	GO:0008324	2	7	0.077841	0.253922	SLC30A7|SLC30A6
positive regulation of membrane protein ectodomain proteolysis	Gene Ontology	GO:0051044	2	7	0.077841	0.253922	SH3D19|APOE
positive regulation of cell death	Gene Ontology	GO:0010942	2	7	0.077841	0.253922	MT3|AXIN2
locomotory exploration behavior	Gene Ontology	GO:0035641	2	7	0.077841	0.253922	SLC4A10|APOE
Golgi to lysosome transport	Gene Ontology	GO:0090160	2	7	0.077841	0.253922	EHD3|CCDC91
retinal cone cell development	Gene Ontology	GO:0046549	2	7	0.077841	0.253922	HCN1|USH1C
postsynaptic cytosol	Gene Ontology	GO:0099524	2	7	0.077841	0.253922	HOMER1|NEDD4
inositol hexakisphosphate kinase activity	Gene Ontology	GO:0000828	2	7	0.077841	0.253922	IP6K3|IP6K1
fructose metabolic process	Gene Ontology	GO:0006000	2	7	0.077841	0.253922	PFKFB1|PFKFB3
negative regulation of amyloid-beta formation	Gene Ontology	GO:1902430	2	7	0.077841	0.253922	APOE|BIN1
signaling adaptor activity	Gene Ontology	GO:0035591	2	7	0.077841	0.253922	LYRM7|EPS8
alpha-mannosidase activity	Gene Ontology	GO:0004559	2	7	0.077841	0.253922	MAN2C1|MAN2B2
negative regulation of vascular endothelial growth factor receptor signaling pathway	Gene Ontology	GO:0030948	2	7	0.077841	0.253922	TNMD|NEDD4
positive regulation of sequestering of triglyceride	Gene Ontology	GO:0010890	2	7	0.077841	0.253922	FITM2|PLIN2
alpha-actinin binding	Gene Ontology	GO:0051393	2	7	0.077841	0.253922	KCNN2|MAGI1
response to food	Gene Ontology	GO:0032094	2	7	0.077841	0.253922	GHSR|TMEM135
lymphangiogenesis	Gene Ontology	GO:0001946	2	7	0.077841	0.253922	PPP3CB|ACVRL1
neuroepithelial cell differentiation	Gene Ontology	GO:0060563	2	7	0.077841	0.253922	ABL1|B9D1
SREBP signaling pathway	Gene Ontology	GO:0032933	2	7	0.077841	0.253922	SCAP|SREBF1
sodium-independent organic anion transport	Gene Ontology	GO:0043252	2	7	0.077841	0.253922	SLCO4A1|SLCO2A1
intracellular cAMP-activated cation channel activity	Gene Ontology	GO:0005222	2	7	0.077841	0.253922	HCN1|HCN2
low-density lipoprotein particle	Gene Ontology	GO:0034362	2	7	0.077841	0.253922	PLA2G7|APOE
transforming growth factor beta receptor binding	Gene Ontology	GO:0005160	2	7	0.077841	0.253922	TGFBR3|RASL11B
apical junction assembly	Gene Ontology	GO:0043297	2	7	0.077841	0.253922	WDR1|FBF1
NADP-retinol dehydrogenase activity	Gene Ontology	GO:0052650	2	7	0.077841	0.253922	DHRS13|RDH13
phospholipase A1 activity	Gene Ontology	GO:0008970	2	7	0.077841	0.253922	ABHD3|LIPG
cellular response to forskolin	Gene Ontology	GO:1904322	2	7	0.077841	0.253922	EPHA5|ADCY6
mast cell granule	Gene Ontology	GO:0042629	2	7	0.077841	0.253922	NR4A3|KIT
high-density lipoprotein particle assembly	Gene Ontology	GO:0034380	2	7	0.077841	0.253922	APOE|APOA1
protein K48-linked ubiquitination	Gene Ontology	GO:0070936	5	39	0.0798863	0.260102	CDC34|UBE2C|PELI1|KLHL3|UBE2D4
positive regulation of catalytic activity	Gene Ontology	GO:0043085	5	39	0.0798863	0.260102	MGST2|NR4A2|NUPR1|SLC37A4|MT3
dendrite	Gene Ontology	GO:0030425	14	162	0.0813102	0.264488	EPHB2|HOMER1|DPYSL2|HCN1|IGSF9B|CHRM2|GNB3|PRKAA2|TMEM266|PSD2|CHL1|DBNL|KCNB1|ADGRB1
ubiquitin ligase complex	Gene Ontology	GO:0000151	6	52	0.0834243	0.269748	ASB2|ASB1|UBE2D4|NEDD4|UBR3|FEM1A
lipid catabolic process	Gene Ontology	GO:0016042	6	52	0.0834243	0.269748	PLCB1|LIPE|LIPG|PLA2G7|PLCE1|PLCD3
neuron projection development	Gene Ontology	GO:0031175	7	65	0.0838962	0.269748	APOE|NEDD4|VAPA|MAPT|DTNBP1|LAMB1|PLP1
positive regulation of cell cycle	Gene Ontology	GO:0045787	3	17	0.0849959	0.269748	NR4A3|NUPR1|TGM1
adipose tissue development	Gene Ontology	GO:0060612	3	17	0.0849959	0.269748	ZNF516|ARID5B|LRP5
phosphatidylinositol phospholipase C activity	Gene Ontology	GO:0004435	3	17	0.0849959	0.269748	PLCB1|PLCE1|PLCD3
positive regulation of smooth muscle cell proliferation	Gene Ontology	GO:0048661	3	17	0.0849959	0.269748	HBEGF|PDGFRB|NOTCH3
protein kinase activator activity	Gene Ontology	GO:0030295	3	17	0.0849959	0.269748	MT3|PRKAG2|GPRC5A
disordered domain specific binding	Gene Ontology	GO:0097718	3	17	0.0849959	0.269748	FKBP8|GAPDH|EZR
protein phosphatase inhibitor activity	Gene Ontology	GO:0004864	3	17	0.0849959	0.269748	STYXL1|PHACTR2|PTN
thyroid gland development	Gene Ontology	GO:0030878	3	17	0.0849959	0.269748	FGF10|DUOX2|HOXD3
extrinsic apoptotic signaling pathway via death domain receptors	Gene Ontology	GO:0008625	3	17	0.0849959	0.269748	SORT1|DAPK1|PIDD1
endopeptidase inhibitor activity	Gene Ontology	GO:0004866	3	17	0.0849959	0.269748	C3|RECK|C4A
anchored component of plasma membrane	Gene Ontology	GO:0046658	3	17	0.0849959	0.269748	GPC3|GPC4|RTN4RL2
actin polymerization or depolymerization	Gene Ontology	GO:0008154	3	17	0.0849959	0.269748	GHSR|CAP2|VILL
heterochromatin	Gene Ontology	GO:0000792	3	17	0.0849959	0.269748	SMARCAD1|CBX2|MBD3
Golgi membrane	Gene Ontology	GO:0000139	15	178	0.0852066	0.269748	GALNT16|GALNT17|IFT27|B3GALT1|MAN1A1|KDELR3|NRAS|ICA1|CAV3|GALNT15|GALNT5|SCAP|CHST11|SREBF1|GNAI3
regulation of cytosolic calcium ion concentration	Gene Ontology	GO:0051480	4	28	0.0852741	0.269748	ATP2B2|SLC8A2|ATP2B3|CAV3
negative regulation of phosphoprotein phosphatase activity	Gene Ontology	GO:0032515	4	28	0.0852741	0.269748	STYXL1|PHACTR2|PPP1R14B|PTN
positive regulation of BMP signaling pathway	Gene Ontology	GO:0030513	4	28	0.0852741	0.269748	ACVRL1|FKBP8|ZNF423|GPC3
cellular response to cAMP	Gene Ontology	GO:0071320	4	28	0.0852741	0.269748	HCN1|HCN2|GPD1|EZR
negative chemotaxis	Gene Ontology	GO:0050919	4	28	0.0852741	0.269748	SEMA3A|SEMA7A|SEMA4D|APOA1
integral component of mitochondrial inner membrane	Gene Ontology	GO:0031305	4	28	0.0852741	0.269748	TMEM177|MCUR1|ETFDH|SFXN1
drug binding	Gene Ontology	GO:0008144	4	28	0.0852741	0.269748	HMGB2|PPP3CB|MT3|ATP1B1
receptor-mediated endocytosis	Gene Ontology	GO:0006898	4	28	0.0852741	0.269748	ADRB2|APOE|DBNL|FCGR1A
defense response to Gram-negative bacterium	Gene Ontology	GO:0050829	5	40	0.0861781	0.271859	SERPINE1|HMGB2|GALP|ADGRB1|PRKD1
cation transmembrane transport	Gene Ontology	GO:0098655	5	40	0.0861781	0.271859	TMEM63A|CAMKK1|SLC30A6|SLC30A7|ANO1
electron transport chain	Gene Ontology	GO:0022900	5	40	0.0861781	0.271859	COX7A2|ETFB|STEAP4|ETFDH|CYB561
nuclear chromatin	Gene Ontology	GO:0000790	18	224	0.0886162	0.278695	STAT6|RXRG|MYOD1|CTDSPL2|HMGB2|PLCB1|EGR1|NR2F1|FOXD3|TBX2|MEIS2|E4F1|REC8|NR2C1|ZNF711|ZSCAN20|ASXL3|NR6A1
kinase activity	Gene Ontology	GO:0016301	6	53	0.0889572	0.278695	TAB2|CRYBG3|IP6K1|COQ8A|IP6K3|TBKBP1
regulation of transcription, DNA-templated	Gene Ontology	GO:0006355	33	458	0.0902188	0.278695	NFATC4|MYF5|HMGB2|ZNF219|IGSF1|SNAI3|SOX6|SPI1|ZNF628|NR6A1|BHLHE40|APBB1|SOX17|ZNF436|VGLL3|ZNF516|VGLL4|ESRRB|RXRA|PPARG|ZNF518B|CDCA7L|PBX3|SETD7|TAF1D|PLAG1|IRF9|IRF4|ZNF711|ZNF624|SREBF1|WTIP|ATXN1
positive regulation of apoptotic process	Gene Ontology	GO:0043065	12	136	0.0907476	0.278695	TP53|CASP3|ADAMTSL4|BIN1|NR4A1|CLIP3|NEURL1|GADD45A|ABL1|ANKRD1|STK17B|RNPS1
memory	Gene Ontology	GO:0007613	5	41	0.0927211	0.278695	PLK2|PLCB1|SLC8A2|FOXO6|PTN
adenylate cyclase-modulating G protein-coupled receptor signaling pathway	Gene Ontology	GO:0007188	5	41	0.0927211	0.278695	PTH1R|ADRB2|GNAI3|ADRA2B|CALCRL
protein stabilization	Gene Ontology	GO:0050821	10	108	0.0927533	0.278695	WFS1|MT3|GPIHBP1|ATP1B2|SOX17|HSPD1|CTNND1|PPIB|ATP1B1|APOA1
peptidyl-tyrosine autophosphorylation	Gene Ontology	GO:0038083	4	29	0.093195	0.278695	ABL1|IGF1R|DDR1|YES1
repressing transcription factor binding	Gene Ontology	GO:0070491	4	29	0.093195	0.278695	HDAC9|ZNF703|SRI|ESRRB
anion transmembrane transport	Gene Ontology	GO:0098656	4	29	0.093195	0.278695	SLC4A10|SLC4A7|SLC9A1|SLC9A2
cell fate specification	Gene Ontology	GO:0001708	4	29	0.093195	0.278695	TBX18|TBX2|CDON|FKBP8
positive regulation of ruffle assembly	Gene Ontology	GO:1900029	2	8	0.0940031	0.278695	NRAS|EPS8
cellular response to chemokine	Gene Ontology	GO:1990869	2	8	0.0940031	0.278695	LOX|DUSP1
negative regulation of receptor binding	Gene Ontology	GO:1900121	2	8	0.0940031	0.278695	PTPRF|CRTAC1
protein serine/threonine phosphatase inhibitor activity	Gene Ontology	GO:0004865	2	8	0.0940031	0.278695	PPP1R14B|PPP1R14C
endoderm formation	Gene Ontology	GO:0001706	2	8	0.0940031	0.278695	DUSP4|DUSP1
respiratory burst	Gene Ontology	GO:0045730	2	8	0.0940031	0.278695	SLC37A4|PGAM1
negative regulation of axonogenesis	Gene Ontology	GO:0050771	2	8	0.0940031	0.278695	EPHB2|LRP4
potassium ion binding	Gene Ontology	GO:0030955	2	8	0.0940031	0.278695	PDXK|ATP1B1
positive regulation of protein export from nucleus	Gene Ontology	GO:0046827	2	8	0.0940031	0.278695	GAS6|CTDSPL2
myosin II binding	Gene Ontology	GO:0045159	2	8	0.0940031	0.278695	SHROOM1|LLGL2
defense response to fungus	Gene Ontology	GO:0050832	2	8	0.0940031	0.278695	SPON2|GAPDH
activation of JNKK activity	Gene Ontology	GO:0007256	2	8	0.0940031	0.278695	NRK|TNIK
fatty acid homeostasis	Gene Ontology	GO:0055089	2	8	0.0940031	0.278695	GOT1|APOE
thyroid hormone metabolic process	Gene Ontology	GO:0042403	2	8	0.0940031	0.278695	DUOX2|DIO2
positive regulation of receptor recycling	Gene Ontology	GO:0001921	2	8	0.0940031	0.278695	RAB29|SNCA
negative regulation of vascular permeability	Gene Ontology	GO:0043116	2	8	0.0940031	0.278695	ARHGAP35|DDAH1
replicative senescence	Gene Ontology	GO:0090399	2	8	0.0940031	0.278695	WNT16|SERPINE1
aldehyde dehydrogenase (NAD+) activity	Gene Ontology	GO:0004029	2	8	0.0940031	0.278695	ALDH1A1|ALDH2
negative regulation of innate immune response	Gene Ontology	GO:0045824	2	8	0.0940031	0.278695	DHX58|NMI
apoptotic mitochondrial changes	Gene Ontology	GO:0008637	2	8	0.0940031	0.278695	PPIF|HSPD1
response to ATP	Gene Ontology	GO:0033198	2	8	0.0940031	0.278695	PANX1|CAMKK1
low-density lipoprotein particle remodeling	Gene Ontology	GO:0034374	2	8	0.0940031	0.278695	PLA2G7|APOE
regulation of phosphorylation	Gene Ontology	GO:0042325	2	8	0.0940031	0.278695	PPP1R14B|PPP1R14C
positive regulation of peptidase activity	Gene Ontology	GO:0010952	2	8	0.0940031	0.278695	PCOLCE|FBLN1
vasodilation	Gene Ontology	GO:0042311	2	8	0.0940031	0.278695	NOS1|APOE
chylomicron	Gene Ontology	GO:0042627	2	8	0.0940031	0.278695	APOE|APOA1
peptidyl-lysine monomethylation	Gene Ontology	GO:0018026	2	8	0.0940031	0.278695	SETD7|SMYD2
cortical cytoskeleton	Gene Ontology	GO:0030863	2	8	0.0940031	0.278695	CAPZA2|EPB41
cellular response to interferon-alpha	Gene Ontology	GO:0035457	2	8	0.0940031	0.278695	IFNAR1|GAS6
morphogenesis of embryonic epithelium	Gene Ontology	GO:0016331	2	8	0.0940031	0.278695	TBX18|TGFB1I1
epinephrine binding	Gene Ontology	GO:0051379	2	8	0.0940031	0.278695	ADRB2|ADRA2B
negative regulation of G protein-coupled receptor signaling pathway	Gene Ontology	GO:0045744	2	8	0.0940031	0.278695	RGS14|RNF157
NAD-dependent histone deacetylase activity (H3-K14 specific)	Gene Ontology	GO:0032041	2	8	0.0940031	0.278695	HDAC9|HDAC7
ciliary neurotrophic factor receptor binding	Gene Ontology	GO:0005127	2	8	0.0940031	0.278695	IL13RA1|OSMR
oligosaccharide biosynthetic process	Gene Ontology	GO:0009312	2	8	0.0940031	0.278695	ST3GAL2|B3GALT1
regulation of glycolytic process	Gene Ontology	GO:0006110	2	8	0.0940031	0.278695	PRKAG2|PGAM1
condensed nuclear chromosome kinetochore	Gene Ontology	GO:0000778	2	8	0.0940031	0.278695	REC8|NUF2
positive regulation of chemokine production	Gene Ontology	GO:0032722	2	8	0.0940031	0.278695	EIF2AK2|ADAM17
UV-damage excision repair	Gene Ontology	GO:0070914	2	8	0.0940031	0.278695	DDB2|DDB1
negative regulation of release of cytochrome c from mitochondria	Gene Ontology	GO:0090201	2	8	0.0940031	0.278695	PPIF|PSMD10
inositol phosphate biosynthetic process	Gene Ontology	GO:0032958	2	8	0.0940031	0.278695	IP6K3|IP6K1
MICOS complex	Gene Ontology	GO:0061617	2	8	0.0940031	0.278695	CHCHD6|IMMT
craniofacial suture morphogenesis	Gene Ontology	GO:0097094	2	8	0.0940031	0.278695	MMP14|MEGF8
histone-lysine N-methyltransferase activity	Gene Ontology	GO:0018024	2	8	0.0940031	0.278695	SMYD1|SETD7
3',5'-cyclic-AMP phosphodiesterase activity	Gene Ontology	GO:0004115	2	8	0.0940031	0.278695	PDE4A|PDE4B
regulation of vasoconstriction	Gene Ontology	GO:0019229	2	8	0.0940031	0.278695	AGTR1|ADRA2B
ER to Golgi transport vesicle membrane	Gene Ontology	GO:0012507	2	8	0.0940031	0.278695	SCAP|SREBF1
hydrolase activity, acting on ester bonds	Gene Ontology	GO:0016788	2	8	0.0940031	0.278695	ASPA|PTER
phospholipid efflux	Gene Ontology	GO:0033700	2	8	0.0940031	0.278695	APOE|APOA1
endocardial cushion morphogenesis	Gene Ontology	GO:0003203	2	8	0.0940031	0.278695	TBX2|ACVRL1
response to peptide hormone	Gene Ontology	GO:0043434	2	8	0.0940031	0.278695	STAT6|STAT2
L-amino acid transmembrane transporter activity	Gene Ontology	GO:0015179	2	8	0.0940031	0.278695	SLC7A5|SLC7A8
histone H2A monoubiquitination	Gene Ontology	GO:0035518	2	8	0.0940031	0.278695	DDB2|DDB1
response to muscle activity	Gene Ontology	GO:0014850	2	8	0.0940031	0.278695	TNS2|PRKAA2
regulation of RNA metabolic process	Gene Ontology	GO:0051252	2	8	0.0940031	0.278695	IGF2BP3|IGF2BP2
neuron cellular homeostasis	Gene Ontology	GO:0070050	2	8	0.0940031	0.278695	SLC8A2|CHRNA1
striated muscle thin filament	Gene Ontology	GO:0005865	2	8	0.0940031	0.278695	TMOD4|LMOD1
inactivation of MAPK activity	Gene Ontology	GO:0000188	3	18	0.0954496	0.279381	DUSP4|DUSP1|DUSP8
cullin family protein binding	Gene Ontology	GO:0097602	3	18	0.0954496	0.279381	DDB1|KLHL3|KLHL9
cysteine-type endopeptidase inhibitor activity involved in apoptotic process	Gene Ontology	GO:0043027	3	18	0.0954496	0.279381	MT3|GAS6|SNCA
regulation of dendrite morphogenesis	Gene Ontology	GO:0048814	3	18	0.0954496	0.279381	TNIK|NEDD4|LZTS1
positive regulation of nitric oxide biosynthetic process	Gene Ontology	GO:0045429	3	18	0.0954496	0.279381	PTX3|KLF4|DDAH1
positive regulation of mitotic nuclear division	Gene Ontology	GO:0045840	3	18	0.0954496	0.279381	PDGFRB|EGF|LRP5
extracellular matrix binding	Gene Ontology	GO:0050840	3	18	0.0954496	0.279381	TGFBI|SPARC|ELN
C-C chemokine binding	Gene Ontology	GO:0019957	3	18	0.0954496	0.279381	ACKR4|XCR1|CCRL2
negative regulation of extrinsic apoptotic signaling pathway in absence of ligand	Gene Ontology	GO:2001240	3	18	0.0954496	0.279381	IFI6|FGF10|COL2A1
positive regulation of telomerase activity	Gene Ontology	GO:0051973	3	18	0.0954496	0.279381	NEK7|KLF4|POT1
positive regulation of phosphatidylinositol 3-kinase activity	Gene Ontology	GO:0043552	3	18	0.0954496	0.279381	CCL21|PDGFRB|PDGFRA
positive regulation of peptidyl-threonine phosphorylation	Gene Ontology	GO:0010800	3	18	0.0954496	0.279381	S1PR2|PRKAG2|EGF
positive regulation of insulin secretion involved in cellular response to glucose stimulus	Gene Ontology	GO:0035774	3	18	0.0954496	0.279381	PPP3CB|SRI|ANO1
endosome	Gene Ontology	GO:0005768	13	152	0.0957311	0.279967	VOPP1|MAGEL2|EZR|ARRDC4|RFTN1|RNF112|RAB3B|SLC26A7|STEAP1|RAB15|STEAP4|KDR|PACSIN2
transcription regulatory region sequence-specific DNA binding	Gene Ontology	GO:0000976	10	109	0.0967603	0.282497	ARID5B|IRF4|NFE2L3|IRF9|EGR1|CRY2|PER2|KLF4|SIX2|SOX6
endocytosis	Gene Ontology	GO:0006897	10	109	0.0967603	0.282497	LOXL2|LOXL4|INPPL1|SNX10|ACKR4|NRAS|SSC4D|EHD3|SORT1|DENND1B
RNA polymerase II transcription factor binding	Gene Ontology	GO:0001085	5	42	0.0995108	0.289792	PITX2|ATF4|KLF4|DACT1|ANKRD1
stress fiber	Gene Ontology	GO:0001725	5	42	0.0995108	0.289792	TLNRD1|FBLIM1|PDLIM7|SYNPO|ZYX
keratinocyte differentiation	Gene Ontology	GO:0030216	4	30	0.10145	0.294198	WNT16|CLIC4|CASP3|TGM1
I-kappaB kinase/NF-kappaB signaling	Gene Ontology	GO:0007249	4	30	0.10145	0.294198	TLR8|NKIRAS1|RIPK3|TBKBP1
establishment or maintenance of cell polarity	Gene Ontology	GO:0007163	4	30	0.10145	0.294198	PARVA|PARD6A|CAP2|RHOD
blood vessel development	Gene Ontology	GO:0001568	4	30	0.10145	0.294198	COL1A2|COL5A1|GJA4|COL1A1
filopodium	Gene Ontology	GO:0030175	4	30	0.10145	0.294198	ACTC1|PDPN|EZR|INPPL1
transcription corepressor activity	Gene Ontology	GO:0003714	11	125	0.103476	0.299821	KCTD1|ANKRD1|SFMBT1|HDAC9|MIER1|HSBP1L1|WWTR1|SFMBT2|SMYD1|BHLHE41|WTIP
chemoattractant activity	Gene Ontology	GO:0042056	3	19	0.106397	0.302121	HMGB2|FGF10|VEGFA
axon terminus	Gene Ontology	GO:0043679	3	19	0.106397	0.302121	KCNC4|SLC4A10|SLC8A2
ADP binding	Gene Ontology	GO:0043531	3	19	0.106397	0.302121	PRKAG1|PRKAG2|PGK1
amino acid transmembrane transporter activity	Gene Ontology	GO:0015171	3	19	0.106397	0.302121	SLC38A5|SLC38A4|SLC36A4
endochondral ossification	Gene Ontology	GO:0001958	3	19	0.106397	0.302121	MMP14|COL2A1|INPPL1
membrane fusion	Gene Ontology	GO:0061025	3	19	0.106397	0.302121	MYOF|UBXN2A|MX1
epidermal growth factor receptor binding	Gene Ontology	GO:0005154	3	19	0.106397	0.302121	HBEGF|EGF|LINGO1
C-C chemokine receptor activity	Gene Ontology	GO:0016493	3	19	0.106397	0.302121	ACKR4|XCR1|CCRL2
negative regulation of Ras protein signal transduction	Gene Ontology	GO:0046580	3	19	0.106397	0.302121	EPHB2|SPRY3|LZTR1
hair follicle morphogenesis	Gene Ontology	GO:0031069	3	19	0.106397	0.302121	GORAB|FGF10|NGFR
coronary vasculature development	Gene Ontology	GO:0060976	3	19	0.106397	0.302121	MEGF8|GPC3|PTK7
Notch binding	Gene Ontology	GO:0005112	3	19	0.106397	0.302121	SNED1|CHAC1|ADAM17
poly(U) RNA binding	Gene Ontology	GO:0008266	3	19	0.106397	0.302121	PABPC1|RBMS3|ATXN1
calcium channel regulator activity	Gene Ontology	GO:0005246	3	19	0.106397	0.302121	CACNG1|CAV3|RRAD
syntaxin-1 binding	Gene Ontology	GO:0017075	3	19	0.106397	0.302121	CPLX1|UNC13B|DAPK1
response to cytokine	Gene Ontology	GO:0034097	3	19	0.106397	0.302121	COL3A1|PPP3CB|TIMP1
phosphatidylinositol phosphorylation	Gene Ontology	GO:0046854	5	43	0.106542	0.302121	IP6K3|CISH|PIP4K2C|IP6K1|PIP4K2B
GTPase activator activity	Gene Ontology	GO:0005096	14	170	0.106667	0.302121	TBC1D8|PLCB1|ADAP1|LLGL2|ARHGAP24|RGS14|ASAP1|TBC1D9B|ARHGAP23|RGS4|ARHGAP35|RAP1GDS1|ARHGAP1|ASAP3
activation of MAPK activity	Gene Ontology	GO:0000187	6	56	0.106716	0.302121	CSPG4|KIT|PLCE1|MAP2K6|FGF10|EGF
phosphatidylinositol-4,5-bisphosphate binding	Gene Ontology	GO:0005546	6	56	0.106716	0.302121	PLCB1|SESTD1|ANXA9|AMER1|VILL|ASAP1
heat shock protein binding	Gene Ontology	GO:0031072	4	31	0.110029	0.302121	HSPA9|METTL21C|APOA1|DNAJA4
positive regulation of phagocytosis	Gene Ontology	GO:0050766	4	31	0.110029	0.302121	PTX3|APOA1|FCGR1A|GAS6
cell population proliferation	Gene Ontology	GO:0008283	7	70	0.110047	0.302121	ENPEP|AXIN2|CSPG4|USP28|PES1|KANK1|TGFBI
positive regulation of glycogen biosynthetic process	Gene Ontology	GO:0045725	2	9	0.111017	0.302121	PTH1R|EPM2AIP1
wound healing, spreading of cells	Gene Ontology	GO:0044319	2	9	0.111017	0.302121	DDR1|ARHGAP35
enoyl-CoA hydratase activity	Gene Ontology	GO:0004300	2	9	0.111017	0.302121	HADHA|ECHDC2
regulation of protein localization to plasma membrane	Gene Ontology	GO:1903076	2	9	0.111017	0.302121	MMP14|CSRP3
structural constituent of muscle	Gene Ontology	GO:0008307	2	9	0.111017	0.302121	JPH1|CSRP2
sphingosine biosynthetic process	Gene Ontology	GO:0046512	2	9	0.111017	0.302121	ACER3|AGK
positive regulation of vascular endothelial cell proliferation	Gene Ontology	GO:1905564	2	9	0.111017	0.302121	ITGA4|ADAM17
protein refolding	Gene Ontology	GO:0042026	2	9	0.111017	0.302121	HSPD1|HSPA9
polypeptide N-acetylgalactosaminyltransferase activity	Gene Ontology	GO:0004653	2	9	0.111017	0.302121	GALNT16|GALNT5
actin nucleation	Gene Ontology	GO:0045010	2	9	0.111017	0.302121	SPIRE1|LMOD1
activation of adenylate cyclase activity	Gene Ontology	GO:0007190	2	9	0.111017	0.302121	LGR4|ADRB2
positive regulation of lipoprotein lipase activity	Gene Ontology	GO:0051006	2	9	0.111017	0.302121	GPIHBP1|APOA1
1-phosphatidylinositol binding	Gene Ontology	GO:0005545	2	9	0.111017	0.302121	EPB41|SNX10
troponin complex	Gene Ontology	GO:0005861	2	9	0.111017	0.302121	TNNT2|TNNC2
regulation of synapse organization	Gene Ontology	GO:0050807	2	9	0.111017	0.302121	NEDD4|ETV5
regulation of cardiac muscle contraction	Gene Ontology	GO:0055117	2	9	0.111017	0.302121	ADRA1B|EHD3
heparan sulfate proteoglycan binding	Gene Ontology	GO:0043395	2	9	0.111017	0.302121	COMP|APOE
very long-chain fatty acid-CoA ligase activity	Gene Ontology	GO:0031957	2	9	0.111017	0.302121	ACSBG1|SLC27A3
phagocytosis, recognition	Gene Ontology	GO:0006910	2	9	0.111017	0.302121	ADGRB1|FCGR1A
lateral ventricle development	Gene Ontology	GO:0021670	2	9	0.111017	0.302121	TSKU|ATP1B2
central nervous system myelination	Gene Ontology	GO:0022010	2	9	0.111017	0.302121	SOX10|PLP1
regulation of short-term neuronal synaptic plasticity	Gene Ontology	GO:0048172	2	9	0.111017	0.302121	SLC4A10|SLC8A2
insulin-like growth factor I binding	Gene Ontology	GO:0031994	2	9	0.111017	0.302121	IGF1R|IGFBP4
positive regulation of pseudopodium assembly	Gene Ontology	GO:0031274	2	9	0.111017	0.302121	CCL21|CDC42EP5
negative regulation of microtubule polymerization	Gene Ontology	GO:0031115	2	9	0.111017	0.302121	CLIP3|SNCA
ubiquitin ligase-substrate adaptor activity	Gene Ontology	GO:1990756	2	9	0.111017	0.302121	ARRDC4|SPSB1
acetylcholine receptor activity	Gene Ontology	GO:0015464	2	9	0.111017	0.302121	ANXA9|CHRNA1
myofibril assembly	Gene Ontology	GO:0030239	2	9	0.111017	0.302121	TMOD4|LMOD1
Ras guanyl-nucleotide exchange factor activity	Gene Ontology	GO:0005088	2	9	0.111017	0.302121	RAPGEF4|EGF
anchored component of external side of plasma membrane	Gene Ontology	GO:0031362	2	9	0.111017	0.302121	GPIHBP1|FOLR2
negative regulation of epithelial cell migration	Gene Ontology	GO:0010633	2	9	0.111017	0.302121	PTPRG|SEMA3A
negative regulation of protein localization to nucleus	Gene Ontology	GO:1900181	2	9	0.111017	0.302121	DCLK1|MFHAS1
regulation of sodium ion transport	Gene Ontology	GO:0002028	2	9	0.111017	0.302121	NOS1|ADRB2
mitochondrial respiratory chain complex III assembly	Gene Ontology	GO:0034551	2	9	0.111017	0.302121	LYRM7|SLC25A33
protein auto-ADP-ribosylation	Gene Ontology	GO:0070213	2	9	0.111017	0.302121	TIPARP|PARP12
sodium:potassium-exchanging ATPase complex	Gene Ontology	GO:0005890	2	9	0.111017	0.302121	ATP1B2|ATP1B1
cytoskeletal anchor activity	Gene Ontology	GO:0008093	2	9	0.111017	0.302121	BAIAP2|GAS2L3
digestive tract morphogenesis	Gene Ontology	GO:0048546	2	9	0.111017	0.302121	SOX10|EPHB3
sodium-independent organic anion transmembrane transporter activity	Gene Ontology	GO:0015347	2	9	0.111017	0.302121	SLCO4A1|SLCO2A1
positive regulation of intracellular protein transport	Gene Ontology	GO:0090316	2	9	0.111017	0.302121	RAB29|KIF20B
maintenance of epithelial cell apical/basal polarity	Gene Ontology	GO:0045199	2	9	0.111017	0.302121	LIN7B|WDR1
phosphatidylcholine metabolic process	Gene Ontology	GO:0046470	2	9	0.111017	0.302121	ABHD3|APOA1
sodium:potassium-exchanging ATPase activity	Gene Ontology	GO:0005391	2	9	0.111017	0.302121	ATP1B2|ATP1B1
purine nucleotide biosynthetic process	Gene Ontology	GO:0006164	2	9	0.111017	0.302121	OAS1|MTHFD1
positive regulation of gluconeogenesis	Gene Ontology	GO:0045722	2	9	0.111017	0.302121	DDB1|KAT2B
histone lysine methylation	Gene Ontology	GO:0034968	2	9	0.111017	0.302121	SMYD1|SETD7
positive regulation of long-term synaptic potentiation	Gene Ontology	GO:1900273	2	9	0.111017	0.302121	EPHB2|ADCY1
NAD biosynthetic process	Gene Ontology	GO:0009435	2	9	0.111017	0.302121	NMNAT3|NMNAT1
ATP-dependent microtubule motor activity, minus-end-directed	Gene Ontology	GO:0008569	2	9	0.111017	0.302121	DNAH10|KIFC3
calcineurin-NFAT signaling cascade	Gene Ontology	GO:0033173	2	9	0.111017	0.302121	PPP3CB|NFATC4
phosphatidylserine binding	Gene Ontology	GO:0001786	5	44	0.113811	0.308991	SYT12|ANXA9|GAS6|ASAP1|ADGRB1
negative regulation of translation	Gene Ontology	GO:0017148	5	44	0.113811	0.308991	NANOS1|EIF2AK2|SHMT2|DAPK1|GAPDH
bicarbonate transport	Gene Ontology	GO:0015701	3	20	0.117806	0.315613	SLC4A10|SLC4A7|SLC26A7
calcium-ion regulated exocytosis	Gene Ontology	GO:0017156	3	20	0.117806	0.315613	SYT12|RAPGEF4|PPP3CB
ion transport	Gene Ontology	GO:0006811	3	20	0.117806	0.315613	STEAP1|KCNN2|KCNN1
Hsp70 protein binding	Gene Ontology	GO:0030544	3	20	0.117806	0.315613	RNF207|HIKESHI|SNCA
response to heat	Gene Ontology	GO:0009408	3	20	0.117806	0.315613	NOS1|CASQ1|DNAJA4
positive regulation of macroautophagy	Gene Ontology	GO:0016239	3	20	0.117806	0.315613	GNAI3|KDR|SESN3
estrogen receptor binding	Gene Ontology	GO:0030331	3	20	0.117806	0.315613	PADI2|PPARGC1B|CCDC62
MAP kinase activity	Gene Ontology	GO:0004707	3	20	0.117806	0.315613	MAPK10|MAPK4|MAPK13
response to retinoic acid	Gene Ontology	GO:0032526	3	20	0.117806	0.315613	RXRG|KLF4|RXRA
phosphoprotein binding	Gene Ontology	GO:0051219	3	20	0.117806	0.315613	CBX4|EPB41|SNCA
negative regulation of intrinsic apoptotic signaling pathway	Gene Ontology	GO:2001243	3	20	0.117806	0.315613	PPIF|IVNS1ABP|HELLS
osteoclast differentiation	Gene Ontology	GO:0030316	3	20	0.117806	0.315613	GPC3|TFRC|SNX10
voltage-gated calcium channel complex	Gene Ontology	GO:0005891	3	20	0.117806	0.315613	CACNA1H|CACNA2D3|CACNA1G
potassium channel regulator activity	Gene Ontology	GO:0015459	3	20	0.117806	0.315613	ADRB2|SGK2|KCNE5
embryonic organ development	Gene Ontology	GO:0048568	3	20	0.117806	0.315613	PDGFRB|TEAD1|PBX3
positive regulation of stress fiber assembly	Gene Ontology	GO:0051496	4	32	0.118919	0.317118	ABL1|LIMK1|APOA1|TESK1
tubulin binding	Gene Ontology	GO:0015631	4	32	0.118919	0.317118	TPPP|TTLL4|TTLL7|TTLL11
outflow tract morphogenesis	Gene Ontology	GO:0003151	4	32	0.118919	0.317118	NEDD4|FZD2|ELN|SOX17
positive regulation of protein serine/threonine kinase activity	Gene Ontology	GO:0071902	4	32	0.118919	0.317118	ACSL1|ADRB2|SLC8A2|SNCA
calcium ion transport	Gene Ontology	GO:0006816	4	32	0.118919	0.317118	CACNA1H|SRI|CAMK2G|CAMK2A
beta-catenin binding	Gene Ontology	GO:0008013	6	58	0.119494	0.317913	AMER1|SOX17|KLF4|KANK1|DACT1|CTNNA3
hematopoietic progenitor cell differentiation	Gene Ontology	GO:0002244	6	58	0.119494	0.317913	PDGFRA|CEBPD|EML1|KIT|GPATCH4|KDR
protein processing	Gene Ontology	GO:0016485	5	45	0.121309	0.322244	COMP|CPZ|AEBP1|CASP3|ADAMTS2
brain development	Gene Ontology	GO:0007420	8	87	0.127049	0.328591	ROBO2|DPYSL2|EML1|MEIS2|AMIGO1|CITED1|PBX3|ARNT2
cytoplasmic vesicle membrane	Gene Ontology	GO:0030659	4	33	0.128108	0.328591	SORT1|VOPP1|SPIRE1|C2CD5
SMAD binding	Gene Ontology	GO:0046332	4	33	0.128108	0.328591	COL5A2|COL3A1|ACVRL1|COL1A2
embryonic skeletal system morphogenesis	Gene Ontology	GO:0048704	4	33	0.128108	0.328591	HOXB2|MEGF8|HOXB6|HOXD3
very long-chain fatty acid metabolic process	Gene Ontology	GO:0000038	2	10	0.128749	0.328591	ACSL1|ACSBG1
adenylate cyclase activity	Gene Ontology	GO:0004016	2	10	0.128749	0.328591	ADCY6|ADCY1
negative regulation of epidermal growth factor-activated receptor activity	Gene Ontology	GO:0007175	2	10	0.128749	0.328591	CBLB|ERRFI1
cysteine-type peptidase activity	Gene Ontology	GO:0008234	2	10	0.128749	0.328591	TINAGL1|CTSF
astrocyte development	Gene Ontology	GO:0014002	2	10	0.128749	0.328591	MT3|LAMC3
water channel activity	Gene Ontology	GO:0015250	2	10	0.128749	0.328591	AQP4|AQP11
regulation of postsynaptic neurotransmitter receptor activity	Gene Ontology	GO:0098962	2	10	0.128749	0.328591	BEGAIN|HOMER1
positive regulation of oligodendrocyte differentiation	Gene Ontology	GO:0048714	2	10	0.128749	0.328591	PTN|IL34
triglyceride biosynthetic process	Gene Ontology	GO:0019432	2	10	0.128749	0.328591	GPAT3|LPIN2
acetylcholine-gated channel complex	Gene Ontology	GO:0005892	2	10	0.128749	0.328591	CHRNA1|CHRND
chondroitin sulfate biosynthetic process	Gene Ontology	GO:0030206	2	10	0.128749	0.328591	UGDH|CHST11
positive regulation of neutrophil chemotaxis	Gene Ontology	GO:0090023	2	10	0.128749	0.328591	CCL21|THBS4
CTP biosynthetic process	Gene Ontology	GO:0006241	2	10	0.128749	0.328591	NME1|CTPS1
high-density lipoprotein particle	Gene Ontology	GO:0034364	2	10	0.128749	0.328591	APOE|APOA1
cellular potassium ion homeostasis	Gene Ontology	GO:0030007	2	10	0.128749	0.328591	ATP1B2|ATP1B1
negative regulation of focal adhesion assembly	Gene Ontology	GO:0051895	2	10	0.128749	0.328591	RCC2|ACVRL1
vasculature development	Gene Ontology	GO:0001944	2	10	0.128749	0.328591	RECK|B9D1
protein targeting to lysosome	Gene Ontology	GO:0006622	2	10	0.128749	0.328591	SORT1|NEDD4
positive regulation of neuron migration	Gene Ontology	GO:2001224	2	10	0.128749	0.328591	SEMA3A|KIF20B
camera-type eye morphogenesis	Gene Ontology	GO:0048593	2	10	0.128749	0.328591	EPHB2|TENM3
planar cell polarity pathway involved in neural tube closure	Gene Ontology	GO:0090179	2	10	0.128749	0.328591	FZD2|PTK7
phosphatidylinositol-5-phosphate binding	Gene Ontology	GO:0010314	2	10	0.128749	0.328591	PLEKHA5|SESTD1
positive regulation of telomere capping	Gene Ontology	GO:1904355	2	10	0.128749	0.328591	NEK7|ANKRD39
aorta morphogenesis	Gene Ontology	GO:0035909	2	10	0.128749	0.328591	TBX2|PDGFRB
aminopeptidase activity	Gene Ontology	GO:0004177	2	10	0.128749	0.328591	ENPEP|NPEPL1
Rab protein signal transduction	Gene Ontology	GO:0032482	2	10	0.128749	0.328591	RAB9B|RAB30
cAMP biosynthetic process	Gene Ontology	GO:0006171	2	10	0.128749	0.328591	ADCY6|ADCY1
regulation of calcium ion transport	Gene Ontology	GO:0051924	2	10	0.128749	0.328591	SLN|EPB41
cellular response to prostaglandin E stimulus	Gene Ontology	GO:0071380	2	10	0.128749	0.328591	ADCY6|PRKAA2
protein ADP-ribosylation	Gene Ontology	GO:0006471	2	10	0.128749	0.328591	ART3|ANKRD39
embryonic viscerocranium morphogenesis	Gene Ontology	GO:0048703	2	10	0.128749	0.328591	CHST11|MTHFD1L
gastrulation with mouth forming second	Gene Ontology	GO:0001702	2	10	0.128749	0.328591	UGDH|LRP5
cellular response to hormone stimulus	Gene Ontology	GO:0032870	2	10	0.128749	0.328591	CACNA1H|ROBO2
negative regulation of tumor necrosis factor-mediated signaling pathway	Gene Ontology	GO:0010804	2	10	0.128749	0.328591	APOA1|GAS6
branching involved in mammary gland duct morphogenesis	Gene Ontology	GO:0060444	2	10	0.128749	0.328591	DDR1|LRP5
inflammatory response to antigenic stimulus	Gene Ontology	GO:0002437	2	10	0.128749	0.328591	HMGB2|ZNF397
white fat cell differentiation	Gene Ontology	GO:0050872	2	10	0.128749	0.328591	FABP4|FGF10
I-SMAD binding	Gene Ontology	GO:0070411	2	10	0.128749	0.328591	TGFB1I1|AXIN2
regulation of peptidyl-tyrosine phosphorylation	Gene Ontology	GO:0050730	2	10	0.128749	0.328591	PDGFRB|PDGFD
NLS-bearing protein import into nucleus	Gene Ontology	GO:0006607	2	10	0.128749	0.328591	KPNA5|KPNA1
positive regulation of synaptic transmission	Gene Ontology	GO:0050806	2	10	0.128749	0.328591	CLSTN1|CLSTN3
long-chain fatty acid transporter activity	Gene Ontology	GO:0005324	2	10	0.128749	0.328591	FABP4|SLC27A3
carboxylic acid metabolic process	Gene Ontology	GO:0019752	2	10	0.128749	0.328591	GADL1|LDHA
striated muscle cell differentiation	Gene Ontology	GO:0051146	2	10	0.128749	0.328591	POPDC2|MYOD1
complement activation	Gene Ontology	GO:0006956	2	10	0.128749	0.328591	C3|C4A
phospholipid biosynthetic process	Gene Ontology	GO:0008654	2	10	0.128749	0.328591	FITM2|ISYNA1
negative regulation of keratinocyte proliferation	Gene Ontology	GO:0010839	2	10	0.128749	0.328591	EFNB2|FGFR2
mitochondrial membrane	Gene Ontology	GO:0031966	5	46	0.129031	0.328825	ABCG2|LYRM7|UCP2|SLC25A33|MX1
chloride channel activity	Gene Ontology	GO:0005254	5	46	0.129031	0.328825	ANO1|ANO5|GABRG1|CLIC4|SLC26A7
phospholipase A2 activity	Gene Ontology	GO:0004623	3	21	0.129645	0.32893	ABHD3|PLA2G4A|PLA2G4E
negative regulation of extrinsic apoptotic signaling pathway via death domain receptors	Gene Ontology	GO:1902042	3	21	0.129645	0.32893	FAIM2|HMGB2|SERPINE1
macroautophagy	Gene Ontology	GO:0016236	3	21	0.129645	0.32893	ATG10|HDAC10|GABARAPL1
negative regulation of axon extension involved in axon guidance	Gene Ontology	GO:0048843	3	21	0.129645	0.32893	SEMA3A|SEMA7A|SEMA4D
carbohydrate phosphorylation	Gene Ontology	GO:0046835	3	21	0.129645	0.32893	PFKFB1|PFKFB3|PFKM
cis-regulatory region sequence-specific DNA binding	Gene Ontology	GO:0000987	3	21	0.129645	0.32893	SOX10|HMGB2|ZNF704
transcription by RNA polymerase II	Gene Ontology	GO:0006366	6	60	0.132992	0.33668	HIF3A|ETV1|EGR1|DEAF1|GTF2IRD1|NMI
microtubule-based movement	Gene Ontology	GO:0007018	6	60	0.132992	0.33668	DNAH10|KIF1A|KIF24|KIF20B|KIFC3|KIF3A
positive regulation of protein kinase B signaling	Gene Ontology	GO:0051897	6	60	0.132992	0.33668	TSPYL5|F3|MFHAS1|HBEGF|CCL21|GAS6
hydrolase activity	Gene Ontology	GO:0016787	7	74	0.133723	0.337786	CMBL|INPPL1|DHX58|NCEH1|IFIH1|SERHL2|ACOT9
positive regulation of phosphatidylinositol 3-kinase signaling	Gene Ontology	GO:0014068	5	47	0.136971	0.344727	PDGFRB|PDGFD|NEDD4|KDR|WNT16
spermatid development	Gene Ontology	GO:0007286	5	47	0.136971	0.344727	NECTIN3|REC8|STRBP|DDX25|CCNB1IP1
excitatory postsynaptic potential	Gene Ontology	GO:0060079	5	47	0.136971	0.344727	CAMKK1|CHRNG|CHRNA1|CHRND|SNCA
positive regulation of protein ubiquitination	Gene Ontology	GO:0031398	4	34	0.137582	0.345509	TSPYL5|ADRB2|WFS1|PSMD10
non-membrane spanning protein tyrosine kinase activity	Gene Ontology	GO:0004715	4	34	0.137582	0.345509	ABL1|PKDCC|MATK|YES1
melanosome	Gene Ontology	GO:0042470	4	34	0.137582	0.345509	MMP14|RAB29|GANAB|TFRC
immune response	Gene Ontology	GO:0006955	11	133	0.137925	0.346117	TGFBR3|IGF1R|IFI44|ACKR4|XCR1|CD36|CCRL2|IFI44L|SCAP|TLR8|CXCL12
actin filament	Gene Ontology	GO:0005884	6	61	0.140002	0.350068	DBNL|GAS2L3|ACTC1|TPM1|EZR|HCLS1
negative regulation of cell growth	Gene Ontology	GO:0030308	7	75	0.140007	0.350068	CDKN2C|ACVRL1|TP53|DCBLD2|MT3|CDKN2AIP|SOX17
neuron differentiation	Gene Ontology	GO:0030182	7	75	0.140007	0.350068	CASP3|HOXD1|RUNX1|RNF112|WNT16|WNT5B|ATP2B2
ubiquitin-protein transferase activity	Gene Ontology	GO:0004842	9	104	0.140959	0.351081	DZIP3|MAGEL2|WDSUB1|PPIL2|RNF144B|DDB2|TRIM47|TRIM56|KLHL9
somatic stem cell population maintenance	Gene Ontology	GO:0035019	3	22	0.141882	0.351081	FGF10|KLF10|LRP5
regulation of dopamine secretion	Gene Ontology	GO:0014059	3	22	0.141882	0.351081	SYT12|DTNBP1|SNCA
metallocarboxypeptidase activity	Gene Ontology	GO:0004181	3	22	0.141882	0.351081	CPZ|AEBP1|VASH2
cellular response to growth factor stimulus	Gene Ontology	GO:0071363	3	22	0.141882	0.351081	NOS1|KLF4|GAS6
negative regulation of autophagy	Gene Ontology	GO:0010507	3	22	0.141882	0.351081	MT3|DAP|LEPR
positive regulation of Rho protein signal transduction	Gene Ontology	GO:0035025	3	22	0.141882	0.351081	COL3A1|APOA1|ABRA
hydrogen peroxide catabolic process	Gene Ontology	GO:0042744	3	22	0.141882	0.351081	DUOX1|DUOX2|PXDN
neuronal action potential	Gene Ontology	GO:0019228	3	22	0.141882	0.351081	SCN8A|CHRNA1|CACNA1G
embryonic skeletal system development	Gene Ontology	GO:0048706	3	22	0.141882	0.351081	DMRT2|DEAF1|HOXD1
triglyceride metabolic process	Gene Ontology	GO:0006641	3	22	0.141882	0.351081	APOE|CAV3|SLC37A4
GPI anchor biosynthetic process	Gene Ontology	GO:0006506	3	22	0.141882	0.351081	PIGQ|PIGV|PIGO
inflammatory response	Gene Ontology	GO:0006954	12	150	0.146801	0.351081	IL17D|ACER3|IL17B|IL2RA|PARP4|MFHAS1|CCRL2|CCL21|C3|TLR8|KIT|CSRP3
synaptonemal complex	Gene Ontology	GO:0000795	2	11	0.147076	0.351081	REC8|CCNB1IP1
dendrite self-avoidance	Gene Ontology	GO:0070593	2	11	0.147076	0.351081	NRCAM|CHL1
fusion of sperm to egg plasma membrane involved in single fertilization	Gene Ontology	GO:0007342	2	11	0.147076	0.351081	CD9|FOLR2
respiratory system process	Gene Ontology	GO:0003016	2	11	0.147076	0.351081	STK40|NDN
lysophospholipase activity	Gene Ontology	GO:0004622	2	11	0.147076	0.351081	ABHD4|GDE1
protein-lysine N-methyltransferase activity	Gene Ontology	GO:0016279	2	11	0.147076	0.351081	METTL21C|SMYD2
vascular endothelial growth factor signaling pathway	Gene Ontology	GO:0038084	2	11	0.147076	0.351081	VEGFA|NRP1
regulation of mitotic nuclear division	Gene Ontology	GO:0007088	2	11	0.147076	0.351081	CCDC8|KIF20B
apoptotic cell clearance	Gene Ontology	GO:0043277	2	11	0.147076	0.351081	TXNDC5|GAS6
dopamine receptor signaling pathway	Gene Ontology	GO:0007212	2	11	0.147076	0.351081	ADCY6|GNAI3
purine nucleotide metabolic process	Gene Ontology	GO:0006163	2	11	0.147076	0.351081	GMPR2|AK1
intracellular estrogen receptor signaling pathway	Gene Ontology	GO:0030520	2	11	0.147076	0.351081	PADI2|PPARGC1B
positive regulation of interferon-alpha production	Gene Ontology	GO:0032727	2	11	0.147076	0.351081	HSPD1|IFIH1
negative regulation of cellular senescence	Gene Ontology	GO:2000773	2	11	0.147076	0.351081	ABL1|PLK2
osteoblast development	Gene Ontology	GO:0002076	2	11	0.147076	0.351081	TNN|LRP5
actin crosslink formation	Gene Ontology	GO:0051764	2	11	0.147076	0.351081	BAIAP2|GAS2L3
negative regulation of cell motility	Gene Ontology	GO:2000146	2	11	0.147076	0.351081	FRMD5|FBLN1
negative regulation of fibroblast growth factor receptor signaling pathway	Gene Ontology	GO:0040037	2	11	0.147076	0.351081	SPRY3|NGFR
protein kinase A binding	Gene Ontology	GO:0051018	2	11	0.147076	0.351081	DACT1|CRYBG3
cartilage condensation	Gene Ontology	GO:0001502	2	11	0.147076	0.351081	BARX2|COL2A1
positive regulation of cilium assembly	Gene Ontology	GO:0045724	2	11	0.147076	0.351081	ARHGAP35|CCP110
synaptic transmission, GABAergic	Gene Ontology	GO:0051932	2	11	0.147076	0.351081	GABRG1|CLSTN3
positive regulation of CREB transcription factor activity	Gene Ontology	GO:0032793	2	11	0.147076	0.351081	VEGFA|ADCY1
glutamine metabolic process	Gene Ontology	GO:0006541	2	11	0.147076	0.351081	CPS1|CTPS1
regulation of protein kinase B signaling	Gene Ontology	GO:0051896	2	11	0.147076	0.351081	CAV3|SESN3
amino acid binding	Gene Ontology	GO:0016597	2	11	0.147076	0.351081	SHMT2|DDAH1
cholesterol transfer activity	Gene Ontology	GO:0120020	2	11	0.147076	0.351081	APOE|APOA1
glutamate metabolic process	Gene Ontology	GO:0006536	2	11	0.147076	0.351081	ALDH18A1|GOT1
lipid glycosylation	Gene Ontology	GO:0030259	2	11	0.147076	0.351081	ST3GAL2|B3GALT1
Ada2/Gcn5/Ada3 transcription activator complex	Gene Ontology	GO:0005671	2	11	0.147076	0.351081	YEATS2|KAT2B
Ras GTPase binding	Gene Ontology	GO:0017016	2	11	0.147076	0.351081	LZTR1|PLCE1
negative regulation of ossification	Gene Ontology	GO:0030279	2	11	0.147076	0.351081	KREMEN1|LRP4
receptor ligand activity	Gene Ontology	GO:0048018	2	11	0.147076	0.351081	VEGFA|GAS6
synaptic vesicle priming	Gene Ontology	GO:0016082	2	11	0.147076	0.351081	UNC13B|SNCA
protein kinase C signaling	Gene Ontology	GO:0070528	2	11	0.147076	0.351081	CSRP3|ANKRD1
TORC2 complex	Gene Ontology	GO:0031932	2	11	0.147076	0.351081	PRR5L|SESN3
regulation of smoothened signaling pathway	Gene Ontology	GO:0008589	2	11	0.147076	0.351081	FGF10|FBXL17
negative regulation of cAMP-mediated signaling	Gene Ontology	GO:0043951	2	11	0.147076	0.351081	CDC34|RNF157
regulation of neuron migration	Gene Ontology	GO:2001222	2	11	0.147076	0.351081	CAMK2A|IGSF10
regulation of insulin secretion involved in cellular response to glucose stimulus	Gene Ontology	GO:0061178	2	11	0.147076	0.351081	EPHA5|LRP5
cell morphogenesis	Gene Ontology	GO:0000902	6	62	0.147178	0.351081	CYFIP2|PDPN|SHROOM1|SREBF1|CAP2|THOC2
early endosome membrane	Gene Ontology	GO:0031901	4	35	0.147328	0.351081	CLIP3|TMEM184A|RCC2|SORCS2
protein peptidyl-prolyl isomerization	Gene Ontology	GO:0000413	4	35	0.147328	0.351081	PPIL2|FKBP8|PPIB|FKBP10
damaged DNA binding	Gene Ontology	GO:0003684	4	35	0.147328	0.351081	DDB2|HMGB2|DDB1|POLH
wound healing	Gene Ontology	GO:0042060	4	35	0.147328	0.351081	COL3A1|FGF10|PTK7|DCBLD2
neural crest cell migration	Gene Ontology	GO:0001755	4	35	0.147328	0.351081	SOX10|SEMA3A|SEMA7A|SEMA4D
protein homotetramerization	Gene Ontology	GO:0051289	4	35	0.147328	0.351081	HCN1|PFKM|PFKL|SHMT2
peptidyl-prolyl cis-trans isomerase activity	Gene Ontology	GO:0003755	4	35	0.147328	0.351081	PPIL2|FKBP8|PPIB|FKBP10
protein targeting to membrane	Gene Ontology	GO:0006612	4	35	0.147328	0.351081	ZDHHC9|ZDHHC14|AQP11|ZDHHC21
adult locomotory behavior	Gene Ontology	GO:0008344	4	35	0.147328	0.351081	CHL1|NR4A2|CCND2|SNCA
cytokine activity	Gene Ontology	GO:0005125	10	120	0.147336	0.351081	IL17D|GPI|IL17B|NTN1|TIMP1|MSTN|IL34|VEGFA|WNT16|WNT5B
iron ion binding	Gene Ontology	GO:0005506	9	106	0.151901	0.361708	CYP1A1|CYP2A19|SCD|PPEF1|CYP3A29|P3H3|FAXDC2|CYP2R1|CYP27A1
histone deacetylase binding	Gene Ontology	GO:0042826	7	77	0.15299	0.363801	ANKRD1|BHLHE41|KAT2B|NR2C1|MIER1|HDAC10|DACT1
integral component of endoplasmic reticulum membrane	Gene Ontology	GO:0030176	7	77	0.15299	0.363801	ACER3|LNPK|SCD|FITM2|SGMS2|WFS1|FKBP8
cellular response to heat	Gene Ontology	GO:0034605	3	23	0.154484	0.364586	HIKESHI|MYOF|ANO1
cortical actin cytoskeleton organization	Gene Ontology	GO:0030866	3	23	0.154484	0.364586	EPB41L3|LLGL2|EPB41
actin filament polymerization	Gene Ontology	GO:0030041	3	23	0.154484	0.364586	HCLS1|SPIRE1|DIAPH1
alpha-tubulin binding	Gene Ontology	GO:0043014	3	23	0.154484	0.364586	TTLL7|CAV3|SNCA
positive regulation of blood vessel endothelial cell migration	Gene Ontology	GO:0043536	3	23	0.154484	0.364586	PRKCA|VEGFA|ADAM17
microtubule bundle formation	Gene Ontology	GO:0001578	3	23	0.154484	0.364586	TPPP|CAPN6|MAP1B
B cell receptor signaling pathway	Gene Ontology	GO:0050853	3	23	0.154484	0.364586	ABL1|RFTN1|SLC7A8
positive regulation of multicellular organism growth	Gene Ontology	GO:0040018	3	23	0.154484	0.364586	GHSR|PPIB|EZR
endoplasmic reticulum organization	Gene Ontology	GO:0007029	3	23	0.154484	0.364586	RNF112|CASQ1|ATL2
T cell homeostasis	Gene Ontology	GO:0043029	3	23	0.154484	0.364586	PPP3CB|RIPK3|CASP3
positive regulation of fibroblast proliferation	Gene Ontology	GO:0048146	4	36	0.157332	0.369788	PDGFRA|FGF10|NGFR|GAS6
negative regulation of protein kinase activity	Gene Ontology	GO:0006469	4	36	0.157332	0.369788	WWTR1|FABP4|DEPTOR|DTNBP1
thymus development	Gene Ontology	GO:0048538	4	36	0.157332	0.369788	ABL1|EPHB3|RIPK3|FGF10
somitogenesis	Gene Ontology	GO:0001756	4	36	0.157332	0.369788	TBX18|PLXNA2|AXIN2|MYF6
structural constituent of cytoskeleton	Gene Ontology	GO:0005200	4	36	0.157332	0.369788	SPTB|TUBA1B|TUBA8|SREBF1
proton transmembrane transport	Gene Ontology	GO:1902600	7	78	0.159684	0.374807	SLC4A10|SLC9A7|SLC9A1|SLC9A2|NOX5|UCP2|COX7A2
nuclear envelope	Gene Ontology	GO:0005635	6	64	0.162015	0.378043	PLPP7|SIGMAR1|SHISA5|DNASE1|BIN1|RBM15B
chemokine-mediated signaling pathway	Gene Ontology	GO:0070098	5	50	0.162018	0.378043	ACKR4|CCL21|CXCL12|XCR1|CCRL2
calcium ion import across plasma membrane	Gene Ontology	GO:0098703	2	12	0.165887	0.378043	SLC8A2|TRPV3
phospholipase A2 activity (consuming 1,2-dipalmitoylphosphatidylcholine)	Gene Ontology	GO:0102567	2	12	0.165887	0.378043	PLA2G4A|PLA2G4E
anterior/posterior axis specification	Gene Ontology	GO:0009948	2	12	0.165887	0.378043	GPC3|SIX2
negative regulation of cell cycle arrest	Gene Ontology	GO:0071157	2	12	0.165887	0.378043	FZD9|FGF10
cell migration involved in sprouting angiogenesis	Gene Ontology	GO:0002042	2	12	0.165887	0.378043	EFNB2|VEGFA
protein modification by small protein conjugation	Gene Ontology	GO:0032446	2	12	0.165887	0.378043	ATG10|UBA7
5'-nucleotidase activity	Gene Ontology	GO:0008253	2	12	0.165887	0.378043	NT5DC2|NT5C1A
positive regulation of vascular associated smooth muscle cell proliferation	Gene Ontology	GO:1904707	2	12	0.165887	0.378043	NR4A3|DNMT1
male genitalia development	Gene Ontology	GO:0030539	2	12	0.165887	0.378043	LGR4|PDGFRA
arachidonic acid metabolic process	Gene Ontology	GO:0019369	2	12	0.165887	0.378043	DAGLA|EPHX1
cell-cell contact zone	Gene Ontology	GO:0044291	2	12	0.165887	0.378043	NECTIN3|FGFRL1
fibroblast growth factor binding	Gene Ontology	GO:0017134	2	12	0.165887	0.378043	FGFRL1|FGFR2
inorganic anion exchanger activity	Gene Ontology	GO:0005452	2	12	0.165887	0.378043	SLC4A10|SLC4A7
protein phosphatase type 1 complex	Gene Ontology	GO:0000164	2	12	0.165887	0.378043	PPP1R3D|PPP1R3A
cell-substrate adhesion	Gene Ontology	GO:0031589	2	12	0.165887	0.378043	ATP1B2|GAS6
stress-activated protein kinase signaling cascade	Gene Ontology	GO:0031098	2	12	0.165887	0.378043	NRK|TNIK
negative regulation of viral entry into host cell	Gene Ontology	GO:0046597	2	12	0.165887	0.378043	IFITM3|PTX3
calcium ion import	Gene Ontology	GO:0070509	2	12	0.165887	0.378043	CACNA1H|CACNA1G
protein maturation	Gene Ontology	GO:0051604	2	12	0.165887	0.378043	SERPINH1|DUOXA2
cellular response to extracellular stimulus	Gene Ontology	GO:0031668	2	12	0.165887	0.378043	NR4A2|ARHGAP35
stereocilium tip	Gene Ontology	GO:0032426	2	12	0.165887	0.378043	USH1C|CDC14A
N-acyltransferase activity	Gene Ontology	GO:0016410	2	12	0.165887	0.378043	CERS4|CERS2
JNK cascade	Gene Ontology	GO:0007254	2	12	0.165887	0.378043	MAPK10|CDC42EP5
lipoprotein metabolic process	Gene Ontology	GO:0042157	2	12	0.165887	0.378043	APOA1|APOLD1
positive regulation of cytokine production involved in inflammatory response	Gene Ontology	GO:1900017	2	12	0.165887	0.378043	IL17D|IL17B
transcription coactivator binding	Gene Ontology	GO:0001223	2	12	0.165887	0.378043	NR4A3|VGLL4
calcium activated cation channel activity	Gene Ontology	GO:0005227	2	12	0.165887	0.378043	TMEM63A|ANO1
phospholipase A2 activity consuming 1,2-dioleoylphosphatidylethanolamine)	Gene Ontology	GO:0102568	2	12	0.165887	0.378043	PLA2G4A|PLA2G4E
phosphatidylinositol 3-kinase binding	Gene Ontology	GO:0043548	2	12	0.165887	0.378043	IGF1R|IRS1
regulation of protein kinase A signaling	Gene Ontology	GO:0010738	2	12	0.165887	0.378043	PDE4A|PRKAR1B
negative regulation of JNK cascade	Gene Ontology	GO:0046329	2	12	0.165887	0.378043	DACT1|KLHL31
cellular response to unfolded protein	Gene Ontology	GO:0034620	2	12	0.165887	0.378043	HSPA9|HSPB8
chondrocyte development	Gene Ontology	GO:0002063	2	12	0.165887	0.378043	CHST11|COMP
focal adhesion assembly	Gene Ontology	GO:0048041	2	12	0.165887	0.378043	RCC2|RHOD
podosome	Gene Ontology	GO:0002102	2	12	0.165887	0.378043	DBNL|ASAP1
positive regulation of G protein-coupled receptor signaling pathway	Gene Ontology	GO:0045745	2	12	0.165887	0.378043	C3|FZD2
NADPH oxidase complex	Gene Ontology	GO:0043020	2	12	0.165887	0.378043	DUOX1|DUOX2
regulation of establishment of cell polarity	Gene Ontology	GO:2000114	2	12	0.165887	0.378043	KIF20B|KANK1
cellular response to copper ion	Gene Ontology	GO:0071280	2	12	0.165887	0.378043	MT3|SNCA
thyroid hormone generation	Gene Ontology	GO:0006590	2	12	0.165887	0.378043	DUOX1|DUOX2
histone H3 acetylation	Gene Ontology	GO:0043966	3	24	0.167418	0.379388	YEATS2|TADA1|MYOD1
glucose metabolic process	Gene Ontology	GO:0006006	3	24	0.167418	0.379388	PGM1|INPPL1|GAPDH
Golgi cisterna membrane	Gene Ontology	GO:0032580	3	24	0.167418	0.379388	ST3GAL1|FUT2|FUT1
negative regulation of endothelial cell proliferation	Gene Ontology	GO:0001937	3	24	0.167418	0.379388	TNMD|APOE|ACVRL1
RNA polymerase II repressing transcription factor binding	Gene Ontology	GO:0001103	3	24	0.167418	0.379388	PPARG|DDRGK1|MIER1
lung alveolus development	Gene Ontology	GO:0048286	3	24	0.167418	0.379388	ERRFI1|PKDCC|STK40
cellular response to hydrogen peroxide	Gene Ontology	GO:0070301	3	24	0.167418	0.379388	ABL1|PDGFRB|RIPK3
regulation of exocytosis	Gene Ontology	GO:0017157	3	24	0.167418	0.379388	RAPGEF4|RAB15|RAB3B
RNA polymerase II activating transcription factor binding	Gene Ontology	GO:0001102	4	37	0.167578	0.379388	TBX18|PITX2|TBX2|BHLHE41
B cell differentiation	Gene Ontology	GO:0030183	4	37	0.167578	0.379388	FZD9|POLM|LYL1|KIT
lamellipodium	Gene Ontology	GO:0030027	8	94	0.168566	0.381374	DBNL|INPPL1|PTPN13|ACTC1|PDPN|PLCE1|CFL1|CTNNA3
regulation of transcription by RNA polymerase II	Gene Ontology	GO:0006357	37	559	0.169099	0.382331	HIF3A|DMRT2|HMGB2|FOSB|NFKBID|MKX|SPI1|NR6A1|NFE2L3|DEAF1|MEIS2|HOXD1|ZNF704|RUNX1|ZSCAN20|ZBTB37|LYL1|FOS|RXRG|HOXB6|RXRA|FOXD3|E4F1|NR2C1|ANKRD1|ETV4|ETV1|BARX2|PCGF3|ETV5|ARID5B|LIN9|MLXIP|NR2F1|PLAGL1|TADA1|ATF3
positive regulation of peptidyl-serine phosphorylation	Gene Ontology	GO:0033138	5	51	0.17075	0.385809	NOS1|GAS6|VEGFA|TFRC|SNCA
T cell receptor signaling pathway	Gene Ontology	GO:0050852	5	52	0.17966	0.403691	ABL1|DENND1B|RFTN1|BTNL9|NRAS
cellular response to calcium ion	Gene Ontology	GO:0071277	5	52	0.17966	0.403691	SYT12|PPIF|CLIC4|SREBF1|PRKAA2
chromatin	Gene Ontology	GO:0000785	7	81	0.180532	0.403691	LOXL2|HMGN2|HLCS|PLK2|NEDD4|WDR82|TRIM56
neurogenesis	Gene Ontology	GO:0022008	3	25	0.180654	0.403691	DAGLA|NAV3|CHAC1
dendrite morphogenesis	Gene Ontology	GO:0048813	3	25	0.180654	0.403691	DCLK1|CAMK2A|DTNBP1
protein K63-linked deubiquitination	Gene Ontology	GO:0070536	3	25	0.180654	0.403691	SHMT2|OTUD1|ABRAXAS1
inner ear development	Gene Ontology	GO:0048839	3	25	0.180654	0.403691	MAF|DUOX2|CEBPD
SH2 domain binding	Gene Ontology	GO:0042169	3	25	0.180654	0.403691	ABL1|INPPL1|SLC7A8
cellular response to mechanical stimulus	Gene Ontology	GO:0071260	3	25	0.180654	0.403691	GADD45A|TLR8|ANKRD1
bone development	Gene Ontology	GO:0060348	3	25	0.180654	0.403691	PAPSS2|PPIB|MIGA2
clathrin-coated pit	Gene Ontology	GO:0005905	3	25	0.180654	0.403691	SORT1|HSPD1|TFRC
camera-type eye development	Gene Ontology	GO:0043010	3	25	0.180654	0.403691	FKBP8|ARHGAP35|B9D1
brush border membrane	Gene Ontology	GO:0031526	3	25	0.180654	0.403691	ACE2|ABCG2|SLC3A1
positive regulation of glucose import	Gene Ontology	GO:0046326	3	25	0.180654	0.403691	PTH1R|GPC3|C2CD5
protein domain specific binding	Gene Ontology	GO:0019904	9	111	0.180994	0.404188	PLXNB3|RCC2|DBNL|HMGB2|NEDD4|ICA1|YWHAH|KCNN2|KHDRBS3
retinol dehydrogenase activity	Gene Ontology	GO:0004745	2	13	0.185081	0.405437	DHRS7C|RDH16
positive regulation of mitochondrial fission	Gene Ontology	GO:0090141	2	13	0.185081	0.405437	SPIRE1|KDR
mechanosensitive ion channel activity	Gene Ontology	GO:0008381	2	13	0.185081	0.405437	TMEM63A|PIEZO2
G protein-coupled glutamate receptor signaling pathway	Gene Ontology	GO:0007216	2	13	0.185081	0.405437	HOMER1|DAGLA
blastocyst hatching	Gene Ontology	GO:0001835	2	13	0.185081	0.405437	SLC25A34|CCDC62
smooth muscle tissue development	Gene Ontology	GO:0048745	2	13	0.185081	0.405437	PDGFRB|TIPARP
regulation of axonogenesis	Gene Ontology	GO:0050770	2	13	0.185081	0.405437	EPHB3|ARHGAP35
filopodium assembly	Gene Ontology	GO:0046847	2	13	0.185081	0.405437	S1PR2|EZR
signal transduction involved in regulation of gene expression	Gene Ontology	GO:0023019	2	13	0.185081	0.405437	PDGFRA|SOX17
protein localization to Golgi apparatus	Gene Ontology	GO:0034067	2	13	0.185081	0.405437	PAQR3|OPTN
signal transduction by protein phosphorylation	Gene Ontology	GO:0023014	2	13	0.185081	0.405437	NRK|TNIK
water transport	Gene Ontology	GO:0006833	2	13	0.185081	0.405437	AQP4|AQP11
intrinsic apoptotic signaling pathway by p53 class mediator	Gene Ontology	GO:0072332	2	13	0.185081	0.405437	PERP|PDK2
MyD88-dependent toll-like receptor signaling pathway	Gene Ontology	GO:0002755	2	13	0.185081	0.405437	HSPD1|TLR8
centrosome localization	Gene Ontology	GO:0051642	2	13	0.185081	0.405437	PLXNA2|SYNE2
vascular endothelial growth factor receptor signaling pathway	Gene Ontology	GO:0048010	2	13	0.185081	0.405437	VEGFA|NRP1
virus receptor activity	Gene Ontology	GO:0001618	2	13	0.185081	0.405437	ACE2|ANPEP
negative regulation of actin filament polymerization	Gene Ontology	GO:0030837	2	13	0.185081	0.405437	KANK4|KANK1
stress fiber assembly	Gene Ontology	GO:0043149	2	13	0.185081	0.405437	ELN|ZYX
calcium-dependent protein kinase C activity	Gene Ontology	GO:0004698	2	13	0.185081	0.405437	PRKCA|PRKD1
positive regulation of apoptotic signaling pathway	Gene Ontology	GO:2001235	2	13	0.185081	0.405437	CTSC|NGFR
steroid biosynthetic process	Gene Ontology	GO:0006694	2	13	0.185081	0.405437	DHRS11|NSDHL
regulation of store-operated calcium entry	Gene Ontology	GO:2001256	2	13	0.185081	0.405437	HOMER1|CASQ1
nucleoside diphosphate phosphorylation	Gene Ontology	GO:0006165	2	13	0.185081	0.405437	AK1|NME1
neuromuscular process	Gene Ontology	GO:0050905	2	13	0.185081	0.405437	COMP|CHRNA1
histone deacetylase activity	Gene Ontology	GO:0004407	2	13	0.185081	0.405437	MIER1|HDAC10
regulation of blood vessel diameter	Gene Ontology	GO:0097746	2	13	0.185081	0.405437	ADCY6|ADRB2
lipid droplet organization	Gene Ontology	GO:0034389	2	13	0.185081	0.405437	PNPLA2|FITM2
integral component of postsynaptic specialization membrane	Gene Ontology	GO:0099060	2	13	0.185081	0.405437	CHRNA1|CHRND
interleukin-1-mediated signaling pathway	Gene Ontology	GO:0070498	2	13	0.185081	0.405437	PLCB1|EGR1
proteasome-mediated ubiquitin-dependent protein catabolic process	Gene Ontology	GO:0043161	9	112	0.187094	0.409588	SIAH2|WWP1|CDC34|NEDD4|SPOPL|BFAR|UBXN2A|SPSB1|DDB1
scavenger receptor activity	Gene Ontology	GO:0005044	4	39	0.18874	0.412405	ACKR4|SSC4D|LOXL2|LOXL4
regulation of actin cytoskeleton organization	Gene Ontology	GO:0032956	4	39	0.18874	0.412405	PDGFRB|EPHA5|FZD10|RHOD
synaptic vesicle	Gene Ontology	GO:0008021	6	68	0.193476	0.421573	RAB15|SYT12|RNF112|RAB3B|MT3|BIN1
Golgi organization	Gene Ontology	GO:0007030	6	68	0.193476	0.421573	RAB30|RAB29|ATL2|HIKESHI|UBXN2A|KIFC3
release of sequestered calcium ion into cytosol	Gene Ontology	GO:0051209	3	26	0.194158	0.421573	CCL21|RYR3|XCR1
cellular response to transforming growth factor beta stimulus	Gene Ontology	GO:0071560	3	26	0.194158	0.421573	CLEC3B|COL4A2|ANKRD1
positive regulation of pri-miRNA transcription by RNA polymerase II	Gene Ontology	GO:1902895	3	26	0.194158	0.421573	EGR1|NGFR|SREBF1
chondrocyte differentiation	Gene Ontology	GO:0002062	3	26	0.194158	0.421573	RUNX1|COL2A1|SIX2
cis-Golgi network	Gene Ontology	GO:0005801	3	26	0.194158	0.421573	KDELR3|RAB29|RAB30
voltage-gated calcium channel activity	Gene Ontology	GO:0005245	3	26	0.194158	0.421573	CACNA1H|CACNG1|CACNA2D3
protein-cysteine S-palmitoyltransferase activity	Gene Ontology	GO:0019706	3	26	0.194158	0.421573	ZDHHC9|ZDHHC14|ZDHHC21
negative regulation of nucleic acid-templated transcription	Gene Ontology	GO:1903507	3	26	0.194158	0.421573	HSBP1L1|WTIP|ANKRD1
positive regulation of MAPK cascade	Gene Ontology	GO:0043410	5	54	0.197977	0.429324	IGFBP4|CDON|FGFR2|ADRB2|ADRA2B
anatomical structure morphogenesis	Gene Ontology	GO:0009653	4	40	0.199625	0.432354	PITX2|FBN2|FOXD3|SOX17
positive regulation of epithelial cell proliferation	Gene Ontology	GO:0050679	4	40	0.199625	0.432354	NR4A3|FGF10|NRAS|NME1
ciliary basal body	Gene Ontology	GO:0036064	8	99	0.201522	0.434856	TTLL4|FBF1|DZIP1L|EZR|TTLL11|ARHGAP35|CFAP70|B9D1
regulation of apoptotic process	Gene Ontology	GO:0042981	6	69	0.201681	0.434856	BCL2L15|LRP5|EGR1|BOK|ABL1|LOX
regulation of Notch signaling pathway	Gene Ontology	GO:0008593	2	14	0.204564	0.434856	POSTN|LLGL2
endothelial cell migration	Gene Ontology	GO:0043542	2	14	0.204564	0.434856	ABL1|LOXL2
FMN binding	Gene Ontology	GO:0010181	2	14	0.204564	0.434856	NOS1|PNPO
ATP metabolic process	Gene Ontology	GO:0046034	2	14	0.204564	0.434856	AK1|ATP1B1
iron ion transport	Gene Ontology	GO:0006826	2	14	0.204564	0.434856	TFRC|SFXN1
positive regulation of protein autophosphorylation	Gene Ontology	GO:0031954	2	14	0.204564	0.434856	PDGFD|VEGFA
positive regulation of neural precursor cell proliferation	Gene Ontology	GO:2000179	2	14	0.204564	0.434856	FZD9|CDON
positive regulation of insulin secretion	Gene Ontology	GO:0032024	2	14	0.204564	0.434856	PFKM|DOC2B
ubiquitin-like protein ligase binding	Gene Ontology	GO:0044389	2	14	0.204564	0.434856	UBE2C|DDRGK1
positive regulation of receptor internalization	Gene Ontology	GO:0002092	2	14	0.204564	0.434856	VEGFA|EGF
regulation of canonical Wnt signaling pathway	Gene Ontology	GO:0060828	2	14	0.204564	0.434856	ZNF703|AMER1
activation of protein kinase B activity	Gene Ontology	GO:0032148	2	14	0.204564	0.434856	MT3|ADRA2B
interstitial matrix	Gene Ontology	GO:0005614	2	14	0.204564	0.434856	COL14A1|ADAMTSL4
synaptic transmission, cholinergic	Gene Ontology	GO:0007271	2	14	0.204564	0.434856	ANXA9|CHRNA1
positive regulation of cholesterol efflux	Gene Ontology	GO:0010875	2	14	0.204564	0.434856	APOE|APOA1
positive regulation of monocyte chemotaxis	Gene Ontology	GO:0090026	2	14	0.204564	0.434856	PLA2G7|SERPINE1
synaptonemal complex assembly	Gene Ontology	GO:0007130	2	14	0.204564	0.434856	REC8|TEX12
anion:anion antiporter activity	Gene Ontology	GO:0015301	2	14	0.204564	0.434856	SLC4A10|SLC26A7
mammary gland alveolus development	Gene Ontology	GO:0060749	2	14	0.204564	0.434856	DDR1|EGF
blastocyst formation	Gene Ontology	GO:0001825	2	14	0.204564	0.434856	PTPN18|CCNB1IP1
poly(A) binding	Gene Ontology	GO:0008143	2	14	0.204564	0.434856	PABPC1|RBMS3
B cell homeostasis	Gene Ontology	GO:0001782	2	14	0.204564	0.434856	CASP3|DOCK11
protein localization to organelle	Gene Ontology	GO:0033365	2	14	0.204564	0.434856	PES1|CSRP3
positive regulation of interleukin-12 production	Gene Ontology	GO:0032735	2	14	0.204564	0.434856	HSPD1|PLCB1
positive regulation of lamellipodium assembly	Gene Ontology	GO:0010592	2	14	0.204564	0.434856	MSTN|PLCE1
olfactory bulb development	Gene Ontology	GO:0021772	2	14	0.204564	0.434856	SEMA3A|CRTAC1
mitotic cell cycle	Gene Ontology	GO:0000278	5	55	0.207368	0.439511	PLK2|TUBA1B|RGS14|TUBA8|NUDT15
mRNA export from nucleus	Gene Ontology	GO:0006406	3	27	0.207901	0.439511	THOC2|RBM15B|DDX25
heterophilic cell-cell adhesion via plasma membrane cell adhesion molecules	Gene Ontology	GO:0007157	3	27	0.207901	0.439511	TENM3|NECTIN3|ADGRL1
protein N-linked glycosylation	Gene Ontology	GO:0006487	3	27	0.207901	0.439511	GFPT1|ST3GAL1|PMM1
spleen development	Gene Ontology	GO:0048536	3	27	0.207901	0.439511	ABL1|RIPK3|FGF10
regulation of cytokinesis	Gene Ontology	GO:0032465	3	27	0.207901	0.439511	PLK2|CCP110|KLHL9
lipid homeostasis	Gene Ontology	GO:0055088	3	27	0.207901	0.439511	PNPLA2|ABHD4|ACOXL
phosphotyrosine residue binding	Gene Ontology	GO:0001784	3	27	0.207901	0.439511	ABL1|CBLB|NCK2
positive regulation of proteasomal ubiquitin-dependent protein catabolic process	Gene Ontology	GO:0032436	4	41	0.210693	0.445141	TRIB1|ZFAND2A|PSMD10|DDRGK1
early endosome	Gene Ontology	GO:0005769	10	132	0.214924	0.453801	NEURL1B|EHD3|LIPG|HSPD1|RAB29|SORT1|ADRB2|TFRC|MVB12B|RNF157
spermatogenesis	Gene Ontology	GO:0007283	11	148	0.216483	0.456534	LGR4|INPP5B|IFT27|NR6A1|ADAMTS2|HMGB2|OAZ3|KIT|GAMT|CREM|SOX17
BMP signaling pathway	Gene Ontology	GO:0030509	5	56	0.2169	0.457134	TGFBR3|COMP|MEGF8|ACVRL1|EGR1
brush border	Gene Ontology	GO:0005903	3	28	0.221851	0.46301	USH1C|EZR|CAPZA2
forebrain development	Gene Ontology	GO:0030900	3	28	0.221851	0.46301	DCLK1|ARHGAP35|NOTCH3
lipopolysaccharide binding	Gene Ontology	GO:0001530	3	28	0.221851	0.46301	HSPD1|ADGRB1|SPON2
regulation of synaptic vesicle exocytosis	Gene Ontology	GO:2000300	3	28	0.221851	0.46301	ADCY1|CHRM2|DTNBP1
intercellular bridge	Gene Ontology	GO:0045171	4	42	0.221928	0.46301	MTUS2|EPB41|KIF20B|USB1
decidualization	Gene Ontology	GO:0046697	2	15	0.224254	0.46301	PTN|GHSR
L-ascorbic acid binding	Gene Ontology	GO:0031418	2	15	0.224254	0.46301	EGLN3|P3H3
insulin receptor binding	Gene Ontology	GO:0005158	2	15	0.224254	0.46301	IGF1R|IRS1
four-way junction DNA binding	Gene Ontology	GO:0000400	2	15	0.224254	0.46301	ABL1|HMGB2
steroid binding	Gene Ontology	GO:0005496	2	15	0.224254	0.46301	ESRRG|ESRRB
cholesterol efflux	Gene Ontology	GO:0033344	2	15	0.224254	0.46301	APOE|APOA1
translation regulator activity	Gene Ontology	GO:0045182	2	15	0.224254	0.46301	CNBP|CPEB3
cell volume homeostasis	Gene Ontology	GO:0006884	2	15	0.224254	0.46301	SREBF1|GNB3
K63-linked polyubiquitin modification-dependent protein binding	Gene Ontology	GO:0070530	2	15	0.224254	0.46301	TAB2|OPTN
mRNA stabilization	Gene Ontology	GO:0048255	2	15	0.224254	0.46301	DND1|AXIN2
carboxylic ester hydrolase activity	Gene Ontology	GO:0052689	2	15	0.224254	0.46301	NCEH1|ABHD4
TBP-class protein binding	Gene Ontology	GO:0017025	2	15	0.224254	0.46301	YEATS2|CAND2
hippo signaling	Gene Ontology	GO:0035329	2	15	0.224254	0.46301	WWTR1|TEAD1
cortical cytoskeleton organization	Gene Ontology	GO:0030865	2	15	0.224254	0.46301	WDR1|RHOD
condensed chromosome	Gene Ontology	GO:0000793	2	15	0.224254	0.46301	HMGB2|PES1
carbonate dehydratase activity	Gene Ontology	GO:0004089	2	15	0.224254	0.46301	CA3|CA9
molecular_function	Gene Ontology	GO:0003674	2	15	0.224254	0.46301	TDRD12|FITM2
nuclear hormone receptor binding	Gene Ontology	GO:0035257	2	15	0.224254	0.46301	MYOD1|CRY2
positive regulation of cell differentiation	Gene Ontology	GO:0045597	2	15	0.224254	0.46301	PTN|SOX17
centriole replication	Gene Ontology	GO:0007099	2	15	0.224254	0.46301	PLK4|CCP110
postsynaptic density membrane	Gene Ontology	GO:0098839	2	15	0.224254	0.46301	ATP2B2|RGS9
calcium-dependent cysteine-type endopeptidase activity	Gene Ontology	GO:0004198	2	15	0.224254	0.46301	CAPN6|CAPN15
calcium ion-regulated exocytosis of neurotransmitter	Gene Ontology	GO:0048791	2	15	0.224254	0.46301	SYT12|DOC2B
ankyrin binding	Gene Ontology	GO:0030506	2	15	0.224254	0.46301	NRCAM|SPTB
acyl-CoA metabolic process	Gene Ontology	GO:0006637	2	15	0.224254	0.46301	ACOT7|ACOT9
negative regulation of cell adhesion	Gene Ontology	GO:0007162	2	15	0.224254	0.46301	PLXNB3|DUSP1
visual perception	Gene Ontology	GO:0007601	7	87	0.225325	0.464943	SLC4A10|ROM1|CRYBG3|NOB1|LAMC3|WFS1|COL2A1
cellular response to lipopolysaccharide	Gene Ontology	GO:0071222	6	72	0.227017	0.467876	SPON2|PLSCR4|ANKRD1|HMGB2|ABL1|SERPINE1
small GTPase mediated signal transduction	Gene Ontology	GO:0007264	6	72	0.227017	0.467876	DOCK11|RAPGEF4|SH2D3A|RHOBTB1|ARHGAP1|RHOD
vasculogenesis	Gene Ontology	GO:0001570	4	43	0.233316	0.479608	TGFBR3|CITED1|TIPARP|SOX17
syntaxin binding	Gene Ontology	GO:0019905	4	43	0.233316	0.479608	SYT12|ABL1|DOC2B|CPLX1
visual learning	Gene Ontology	GO:0008542	3	29	0.23598	0.479608	SYNPO|DEAF1|MEIS2
hormone-mediated signaling pathway	Gene Ontology	GO:0009755	3	29	0.23598	0.479608	PPARG|GHSR|LGR4
lateral plasma membrane	Gene Ontology	GO:0016328	3	29	0.23598	0.479608	KCNB1|ATP1B2|ATP1B1
sperm flagellum	Gene Ontology	GO:0036126	3	29	0.23598	0.479608	ABHD2|CFAP70|ATP1B1
RNA splicing	Gene Ontology	GO:0008380	3	29	0.23598	0.479608	IVNS1ABP|RNPS1|USB1
endosome to lysosome transport	Gene Ontology	GO:0008333	3	29	0.23598	0.479608	SORT1|BIN1|RNF157
chaperone binding	Gene Ontology	GO:0051087	5	58	0.236354	0.479608	HSPD1|BIN1|TIMM44|PDPN|RNF207
cellular response to tumor necrosis factor	Gene Ontology	GO:0071356	5	58	0.236354	0.479608	CCL21|FABP4|GPD1|MYOD1|ANKRD1
positive regulation of erythrocyte differentiation	Gene Ontology	GO:0045648	2	16	0.244074	0.479608	HMGB2|ISG15
transferase activity, transferring hexosyl groups	Gene Ontology	GO:0016758	2	16	0.244074	0.479608	A4GALT|B3GALT1
spectrin binding	Gene Ontology	GO:0030507	2	16	0.244074	0.479608	USH1C|SREBF1
histone acetyltransferase binding	Gene Ontology	GO:0035035	2	16	0.244074	0.479608	NR4A3|EGR1
mitotic spindle pole	Gene Ontology	GO:0097431	2	16	0.244074	0.479608	EML1|KIF20B
nucleoside diphosphate kinase activity	Gene Ontology	GO:0004550	2	16	0.244074	0.479608	AK1|NME1
Arp2/3 complex-mediated actin nucleation	Gene Ontology	GO:0034314	2	16	0.244074	0.479608	ARPC1B|MAGEL2
transcription elongation factor complex	Gene Ontology	GO:0008023	2	16	0.244074	0.479608	ELL2|AFF2
myosin binding	Gene Ontology	GO:0017022	2	16	0.244074	0.479608	ACTC1|CALD1
fibronectin binding	Gene Ontology	GO:0001968	2	16	0.244074	0.479608	FBLN1|VEGFA
regulation of I-kappaB kinase/NF-kappaB signaling	Gene Ontology	GO:0043122	2	16	0.244074	0.479608	OPTN|PIDD1
positive regulation of mesenchymal cell proliferation	Gene Ontology	GO:0002053	2	16	0.244074	0.479608	PRRX1|LRP5
cell death	Gene Ontology	GO:0008219	2	16	0.244074	0.479608	PARP4|EMP3
positive regulation of telomere maintenance via telomerase	Gene Ontology	GO:0032212	2	16	0.244074	0.479608	NEK7|POT1
Cul4-RING E3 ubiquitin ligase complex	Gene Ontology	GO:0080008	2	16	0.244074	0.479608	DCAF8|DCAF6
methyl-CpG binding	Gene Ontology	GO:0008327	2	16	0.244074	0.479608	DNMT1|MBD3
vesicle membrane	Gene Ontology	GO:0012506	2	16	0.244074	0.479608	NOS1|NCK2
middle ear morphogenesis	Gene Ontology	GO:0042474	2	16	0.244074	0.479608	PRRX1|SIX2
regulation of cell differentiation	Gene Ontology	GO:0045595	2	16	0.244074	0.479608	PLEKHB1|RUNX1
T cell differentiation in thymus	Gene Ontology	GO:0033077	2	16	0.244074	0.479608	FZD8|RIPK3
embryonic pattern specification	Gene Ontology	GO:0009880	2	16	0.244074	0.479608	FGF10|MEIS2
peripheral nervous system development	Gene Ontology	GO:0007422	2	16	0.244074	0.479608	SOX10|ALDH3A2
glutathione transferase activity	Gene Ontology	GO:0004364	2	16	0.244074	0.479608	GSTA4|MGST1
receptor signaling pathway via JAK-STAT	Gene Ontology	GO:0007259	2	16	0.244074	0.479608	STAT6|STAT2
ATPase activator activity	Gene Ontology	GO:0001671	2	16	0.244074	0.479608	ATP1B2|ATP1B1
adenylate cyclase-activating adrenergic receptor signaling pathway	Gene Ontology	GO:0071880	2	16	0.244074	0.479608	ADRB2|ADRA2B
cellular senescence	Gene Ontology	GO:0090398	2	16	0.244074	0.479608	TBX2|NRAS
negative regulation of peptidyl-serine phosphorylation	Gene Ontology	GO:0033137	2	16	0.244074	0.479608	PAQR3|NCK2
GDP binding	Gene Ontology	GO:0019003	4	44	0.244841	0.479608	RAB29|RAB9B|NRAS|GNAI3
regulation of catalytic activity	Gene Ontology	GO:0050790	4	44	0.244841	0.479608	PRKAG3|PRKAG2|PRKAB2|SLN
positive regulation of nucleic acid-templated transcription	Gene Ontology	GO:1903508	4	44	0.244841	0.479608	NUPR1|TADA1|ARID5B|ANKRD1
positive regulation of I-kappaB kinase/NF-kappaB signaling	Gene Ontology	GO:0043123	7	90	0.249038	0.479608	TAB2|UNC5CL|CCL21|TFRC|ABL1|TRAF3IP2|S100A12
lens development in camera-type eye	Gene Ontology	GO:0002088	3	30	0.250258	0.479608	CDON|NHS|CRYBG3
negative regulation of osteoblast differentiation	Gene Ontology	GO:0045668	3	30	0.250258	0.479608	CITED1|AXIN2|LRP5
response to UV	Gene Ontology	GO:0009411	3	30	0.250258	0.479608	DDB2|USP1|CASP3
calcium channel activity	Gene Ontology	GO:0005262	3	30	0.250258	0.479608	ANXA9|PANX1|TRPV3
chromatin remodeling	Gene Ontology	GO:0006338	5	60	0.256266	0.479608	NPM3|HMGB2|SMYD1|CHD1L|KAT2B
positive regulation of DNA-binding transcription factor activity	Gene Ontology	GO:0051091	5	60	0.256266	0.479608	FZD2|LRP5|ARID5B|ABRA|PPARGC1B
microvillus	Gene Ontology	GO:0005902	4	45	0.256488	0.479608	USH1C|PDGFRA|CLIC4|EZR
cellular response to starvation	Gene Ontology	GO:0009267	4	45	0.256488	0.479608	KLF10|MYOD1|SREBF1|GAS6
negative regulation of DNA-binding transcription factor activity	Gene Ontology	GO:0043433	4	45	0.256488	0.479608	GLIS2|WFS1|NUPR1|GAS6
ubiquitin-dependent protein catabolic process	Gene Ontology	GO:0006511	14	204	0.258939	0.479608	ASB2|SIAH2|WWP1|RNF125|UBE2D4|USP28|NEDD4|SPOPL|USP1|KLHL3|CDC34|SPSB1|USP18|FEM1A
microtubule	Gene Ontology	GO:0005874	9	123	0.259515	0.479608	TUBA8|GAS2L3|TUBA1B|MAPT|NDRG1|KIF3A|KIF20B|KIFC3|MAPRE2
nuclear localization sequence binding	Gene Ontology	GO:0008139	2	17	0.263957	0.479608	KPNA5|KPNA1
cell development	Gene Ontology	GO:0048468	2	17	0.263957	0.479608	MAF|MKX
translational elongation	Gene Ontology	GO:0006414	2	17	0.263957	0.479608	RPLP2|TUFM
phospholipase activity	Gene Ontology	GO:0004620	2	17	0.263957	0.479608	LIPG|PLB1
insulin-like growth factor binding	Gene Ontology	GO:0005520	2	17	0.263957	0.479608	IGF1R|HTRA3
cell periphery	Gene Ontology	GO:0071944	2	17	0.263957	0.479608	PANK1|MBP
protein import into mitochondrial matrix	Gene Ontology	GO:0030150	2	17	0.263957	0.479608	TOMM40L|TIMM44
peptide cross-linking	Gene Ontology	GO:0018149	2	17	0.263957	0.479608	COL3A1|TGM1
neuromuscular synaptic transmission	Gene Ontology	GO:0007274	2	17	0.263957	0.479608	ETV5|CHRNA1
negative regulation of Rho protein signal transduction	Gene Ontology	GO:0035024	2	17	0.263957	0.479608	ARHGAP35|KANK1
positive regulation of cyclin-dependent protein serine/threonine kinase activity	Gene Ontology	GO:0045737	2	17	0.263957	0.479608	PSMD10|ADAM17
negative regulation of mitotic cell cycle	Gene Ontology	GO:0045930	2	17	0.263957	0.479608	CDKN1C|ABL1
bone resorption	Gene Ontology	GO:0045453	2	17	0.263957	0.479608	ADRB2|SNX10
iron-sulfur cluster assembly	Gene Ontology	GO:0016226	2	17	0.263957	0.479608	HSPA9|IBA57
positive regulation of osteoclast differentiation	Gene Ontology	GO:0045672	2	17	0.263957	0.479608	KLF10|PPARGC1B
protein-macromolecule adaptor activity	Gene Ontology	GO:0030674	3	31	0.264659	0.479608	DDB1|COL1A2|GAS6
frizzled binding	Gene Ontology	GO:0005109	3	31	0.264659	0.479608	WNT5B|CTHRC1|WNT16
nuclear receptor transcription coactivator activity	Gene Ontology	GO:0030374	3	31	0.264659	0.479608	DCAF6|PPARGC1B|CCDC62
midbody	Gene Ontology	GO:0030496	7	92	0.265252	0.479608	CLIC4|RCC2|CTNND1|DTNBP1|KIF20B|GNAI3|KLHL9
kinase binding	Gene Ontology	GO:0019900	4	46	0.268243	0.479608	TNS2|PFKL|IGSF9B|GADD45A
protein deubiquitination	Gene Ontology	GO:0016579	5	62	0.276562	0.479608	USP1|USP18|USP54|OTUD1|USP28
transmembrane signaling receptor activity	Gene Ontology	GO:0004888	5	62	0.276562	0.479608	CHRND|TLR8|LYVE1|FCGR1A|CHRNG
serine-type endopeptidase inhibitor activity	Gene Ontology	GO:0004867	5	62	0.276562	0.479608	COL6A3|SERPINH1|SERPING1|COL28A1|SERPINE1
regulation of systemic arterial blood pressure by renin-angiotensin	Gene Ontology	GO:0003081	1	5	0.276943	0.479608	ENPEP
nuclear envelope reassembly	Gene Ontology	GO:0031468	1	5	0.276943	0.479608	UBXN2A
peptidase inhibitor activity	Gene Ontology	GO:0030414	1	5	0.276943	0.479608	WFDC1
positive regulation of phospholipase activity	Gene Ontology	GO:0010518	1	5	0.276943	0.479608	FGFR2
cation binding	Gene Ontology	GO:0043169	1	5	0.276943	0.479608	GBE1
cell cortex region	Gene Ontology	GO:0099738	1	5	0.276943	0.479608	EPB41
class I DNA-(apurinic or apyrimidinic site) endonuclease activity	Gene Ontology	GO:0140078	1	5	0.276943	0.479608	APEX2
bundle of His cell-Purkinje myocyte adhesion involved in cell communication	Gene Ontology	GO:0086073	1	5	0.276943	0.479608	CTNNA3
ciliary body morphogenesis	Gene Ontology	GO:0061073	1	5	0.276943	0.479608	TSKU
L-aspartate transmembrane transporter activity	Gene Ontology	GO:0015183	1	5	0.276943	0.479608	SLC25A22
urate transport	Gene Ontology	GO:0015747	1	5	0.276943	0.479608	ABCG2
neutrophil activation involved in immune response	Gene Ontology	GO:0002283	1	5	0.276943	0.479608	DNASE1
BRISC complex	Gene Ontology	GO:0070552	1	5	0.276943	0.479608	SHMT2
DNA damage induced protein phosphorylation	Gene Ontology	GO:0006975	1	5	0.276943	0.479608	ABL1
arrestin family protein binding	Gene Ontology	GO:1990763	1	5	0.276943	0.479608	CHRM2
regulation of double-strand break repair via nonhomologous end joining	Gene Ontology	GO:2001032	1	5	0.276943	0.479608	POT1
negative regulation of phosphorylation	Gene Ontology	GO:0042326	1	5	0.276943	0.479608	CDKN1C
core promoter sequence-specific DNA binding	Gene Ontology	GO:0001046	1	5	0.276943	0.479608	KLF10
regulation of fibroblast migration	Gene Ontology	GO:0010762	1	5	0.276943	0.479608	RCC2
regulation of vascular endothelial growth factor signaling pathway	Gene Ontology	GO:1900746	1	5	0.276943	0.479608	TSPAN12
GPI-linked ephrin receptor activity	Gene Ontology	GO:0005004	1	5	0.276943	0.479608	EPHA5
bud elongation involved in lung branching	Gene Ontology	GO:0060449	1	5	0.276943	0.479608	FGF10
positive regulation of small GTPase mediated signal transduction	Gene Ontology	GO:0051057	1	5	0.276943	0.479608	CDON
amyloid fibril formation	Gene Ontology	GO:1990000	1	5	0.276943	0.479608	RIPK3
positive regulation of hepatocyte proliferation	Gene Ontology	GO:2000347	1	5	0.276943	0.479608	PTN
positive regulation of non-motile cilium assembly	Gene Ontology	GO:1902857	1	5	0.276943	0.479608	ATMIN
photoreceptor outer segment membrane	Gene Ontology	GO:0042622	1	5	0.276943	0.479608	ROM1
regulation of cholesterol metabolic process	Gene Ontology	GO:0090181	1	5	0.276943	0.479608	GNB3
positive regulation of actin filament bundle assembly	Gene Ontology	GO:0032233	1	5	0.276943	0.479608	SYNPO
postsynaptic endocytic zone membrane	Gene Ontology	GO:0098844	1	5	0.276943	0.479608	MX1
negative regulation of transporter activity	Gene Ontology	GO:0032410	1	5	0.276943	0.479608	SNCA
neutrophil mediated immunity	Gene Ontology	GO:0002446	1	5	0.276943	0.479608	WDR1
type 2 fibroblast growth factor receptor binding	Gene Ontology	GO:0005111	1	5	0.276943	0.479608	FGF10
regulation of response to DNA damage stimulus	Gene Ontology	GO:2001020	1	5	0.276943	0.479608	ABL1
regulation of synapse assembly	Gene Ontology	GO:0051963	1	5	0.276943	0.479608	GHSR
positive regulation of triglyceride biosynthetic process	Gene Ontology	GO:0010867	1	5	0.276943	0.479608	SREBF1
regulation of presynaptic cytosolic calcium ion concentration	Gene Ontology	GO:0099509	1	5	0.276943	0.479608	ATP2B2
growth hormone receptor signaling pathway via JAK-STAT	Gene Ontology	GO:0060397	1	5	0.276943	0.479608	STAT6
PTW/PP1 phosphatase complex	Gene Ontology	GO:0072357	1	5	0.276943	0.479608	WDR82
MMXD complex	Gene Ontology	GO:0071817	1	5	0.276943	0.479608	SLC25A5
proton channel activity	Gene Ontology	GO:0015252	1	5	0.276943	0.479608	NOX5
NADPH-hemoprotein reductase activity	Gene Ontology	GO:0003958	1	5	0.276943	0.479608	NOS1
desmosome organization	Gene Ontology	GO:0002934	1	5	0.276943	0.479608	PERP
Golgi cisterna	Gene Ontology	GO:0031985	1	5	0.276943	0.479608	RAB30
phosphatidylcholine biosynthetic process	Gene Ontology	GO:0006656	1	5	0.276943	0.479608	APOA1
manchette	Gene Ontology	GO:0002177	1	5	0.276943	0.479608	STRBP
transcription initiation from RNA polymerase III promoter	Gene Ontology	GO:0006384	1	5	0.276943	0.479608	POLR3H
folic acid binding	Gene Ontology	GO:0005542	1	5	0.276943	0.479608	FOLR2
equilibrioception	Gene Ontology	GO:0050957	1	5	0.276943	0.479608	USH1C
lipid oxidation	Gene Ontology	GO:0034440	1	5	0.276943	0.479608	PLA2G7
determination of digestive tract left/right asymmetry	Gene Ontology	GO:0071907	1	5	0.276943	0.479608	MEGF8
positive regulation of embryonic development	Gene Ontology	GO:0040019	1	5	0.276943	0.479608	PLCB1
endoplasmic reticulum chaperone complex	Gene Ontology	GO:0034663	1	5	0.276943	0.479608	PPIB
protein localization to synapse	Gene Ontology	GO:0035418	1	5	0.276943	0.479608	BSN
apolipoprotein A-I binding	Gene Ontology	GO:0034186	1	5	0.276943	0.479608	HSPD1
regulation of protein localization to cell surface	Gene Ontology	GO:2000008	1	5	0.276943	0.479608	EGF
SAM complex	Gene Ontology	GO:0001401	1	5	0.276943	0.479608	MTX1
gland morphogenesis	Gene Ontology	GO:0022612	1	5	0.276943	0.479608	PLAG1
dendritic cell chemotaxis	Gene Ontology	GO:0002407	1	5	0.276943	0.479608	CCL21
regulation of dopamine metabolic process	Gene Ontology	GO:0042053	1	5	0.276943	0.479608	NR4A2
peptidyl-cysteine S-nitrosylation	Gene Ontology	GO:0018119	1	5	0.276943	0.479608	NOS1
positive regulation of feeding behavior	Gene Ontology	GO:2000253	1	5	0.276943	0.479608	NR4A3
galactosylceramide biosynthetic process	Gene Ontology	GO:0006682	1	5	0.276943	0.479608	B3GALT1
negative regulation of smooth muscle cell migration	Gene Ontology	GO:0014912	1	5	0.276943	0.479608	SERPINE1
neutrophil migration	Gene Ontology	GO:1990266	1	5	0.276943	0.479608	WDR1
potassium channel activator activity	Gene Ontology	GO:0099104	1	5	0.276943	0.479608	LRRC38
glucose-6-phosphate transport	Gene Ontology	GO:0015760	1	5	0.276943	0.479608	SLC37A4
natriuretic peptide receptor activity	Gene Ontology	GO:0016941	1	5	0.276943	0.479608	NPR3
positive regulation of exit from mitosis	Gene Ontology	GO:0031536	1	5	0.276943	0.479608	UBE2C
connexin binding	Gene Ontology	GO:0071253	1	5	0.276943	0.479608	CAV3
iron ion transmembrane transporter activity	Gene Ontology	GO:0005381	1	5	0.276943	0.479608	SLC40A1
DNA damage response, signal transduction by p53 class mediator resulting in cell cycle arrest	Gene Ontology	GO:0006977	1	5	0.276943	0.479608	PIDD1
postsynaptic membrane assembly	Gene Ontology	GO:0097104	1	5	0.276943	0.479608	LRP4
cellular response to glucocorticoid stimulus	Gene Ontology	GO:0071385	1	5	0.276943	0.479608	MYOD1
polar body extrusion after meiotic divisions	Gene Ontology	GO:0040038	1	5	0.276943	0.479608	SPIRE1
embryonic body morphogenesis	Gene Ontology	GO:0010172	1	5	0.276943	0.479608	CDON
CRD-mediated mRNA stability complex	Gene Ontology	GO:0070937	1	5	0.276943	0.479608	CSDE1
aspartate transmembrane transport	Gene Ontology	GO:0015810	1	5	0.276943	0.479608	SLC25A22
mitochondrion transport along microtubule	Gene Ontology	GO:0047497	1	5	0.276943	0.479608	MAP1B
folate import across plasma membrane	Gene Ontology	GO:1904447	1	5	0.276943	0.479608	FOLR2
regulation of bone remodeling	Gene Ontology	GO:0046850	1	5	0.276943	0.479608	LEPR
presynaptic membrane assembly	Gene Ontology	GO:0097105	1	5	0.276943	0.479608	LRP4
regulation of triglyceride metabolic process	Gene Ontology	GO:0090207	1	5	0.276943	0.479608	GNB3
chaperone-mediated protein transport	Gene Ontology	GO:0072321	1	5	0.276943	0.479608	CLIP3
Cdc42 protein signal transduction	Gene Ontology	GO:0032488	1	5	0.276943	0.479608	NTN1
regulation of receptor signaling pathway via JAK-STAT	Gene Ontology	GO:0046425	1	5	0.276943	0.479608	EGF
glycerol metabolic process	Gene Ontology	GO:0006071	1	5	0.276943	0.479608	MYOF
cAMP-dependent protein kinase complex	Gene Ontology	GO:0005952	1	5	0.276943	0.479608	PRKAR1B
relaxation of cardiac muscle	Gene Ontology	GO:0055119	1	5	0.276943	0.479608	ATP1B1
lipoprotein lipase activity	Gene Ontology	GO:0004465	1	5	0.276943	0.479608	LIPG
endocardial cell differentiation	Gene Ontology	GO:0060956	1	5	0.276943	0.479608	SOX17
estradiol 17-beta-dehydrogenase activity	Gene Ontology	GO:0004303	1	5	0.276943	0.479608	DHRS11
embryonic neurocranium morphogenesis	Gene Ontology	GO:0048702	1	5	0.276943	0.479608	MTHFD1L
iron ion transmembrane transport	Gene Ontology	GO:0034755	1	5	0.276943	0.479608	SLC40A1
spectrin	Gene Ontology	GO:0008091	1	5	0.276943	0.479608	SPTB
phosphatidylinositol-4,5-bisphosphate 5-phosphatase activity	Gene Ontology	GO:0004439	1	5	0.276943	0.479608	INPP5B
dendritic spine head	Gene Ontology	GO:0044327	1	5	0.276943	0.479608	MX1
myosin light chain binding	Gene Ontology	GO:0032027	1	5	0.276943	0.479608	MYLK2
negative regulation of chemokine-mediated signaling pathway	Gene Ontology	GO:0070100	1	5	0.276943	0.479608	PADI2
neurotransmitter catabolic process	Gene Ontology	GO:0042135	1	5	0.276943	0.479608	ABAT
urea cycle	Gene Ontology	GO:0000050	1	5	0.276943	0.479608	ARG2
positive regulation of response to cytokine stimulus	Gene Ontology	GO:0060760	1	5	0.276943	0.479608	IFIH1
negative regulation of glial cell apoptotic process	Gene Ontology	GO:0034351	1	5	0.276943	0.479608	PRKCA
positive regulation of cytokine-mediated signaling pathway	Gene Ontology	GO:0001961	1	5	0.276943	0.479608	GAS6
diaphragm development	Gene Ontology	GO:0060539	1	5	0.276943	0.479608	FGFRL1
T-helper 17 cell lineage commitment	Gene Ontology	GO:0072540	1	5	0.276943	0.479608	IL6R
negative regulation of smooth muscle cell differentiation	Gene Ontology	GO:0051151	1	5	0.276943	0.479608	RBPMS2
cleavage furrow formation	Gene Ontology	GO:0036089	1	5	0.276943	0.479608	SPIRE1
gene silencing by miRNA	Gene Ontology	GO:0035195	1	5	0.276943	0.479608	WTIP
DNA ligation involved in DNA repair	Gene Ontology	GO:0051103	1	5	0.276943	0.479608	HMGB2
leucine binding	Gene Ontology	GO:0070728	1	5	0.276943	0.479608	SESN3
negative regulation of endothelial cell differentiation	Gene Ontology	GO:0045602	1	5	0.276943	0.479608	ACVRL1
translation release factor activity	Gene Ontology	GO:0003747	1	5	0.276943	0.479608	GSPT2
positive regulation of glial cell proliferation	Gene Ontology	GO:0060252	1	5	0.276943	0.479608	PLAG1
bubble DNA binding	Gene Ontology	GO:0000405	1	5	0.276943	0.479608	ABL1
leukocyte chemotaxis involved in inflammatory response	Gene Ontology	GO:0002232	1	5	0.276943	0.479608	PTN
protein K6-linked ubiquitination	Gene Ontology	GO:0085020	1	5	0.276943	0.479608	UBE2D4
retina vasculature morphogenesis in camera-type eye	Gene Ontology	GO:0061299	1	5	0.276943	0.479608	CLIC4
catalytic complex	Gene Ontology	GO:1902494	1	5	0.276943	0.479608	P3H3
HFE-transferrin receptor complex	Gene Ontology	GO:1990712	1	5	0.276943	0.479608	TFRC
antigen processing and presentation of exogenous peptide antigen via MHC class I	Gene Ontology	GO:0042590	1	5	0.276943	0.479608	FCGR1A
substrate-dependent cell migration	Gene Ontology	GO:0006929	1	5	0.276943	0.479608	CSPG4
negative regulation of plasminogen activation	Gene Ontology	GO:0010757	1	5	0.276943	0.479608	SERPINE1
glutathione biosynthetic process	Gene Ontology	GO:0006750	1	5	0.276943	0.479608	MGST2
negative regulation of CD4-positive, alpha-beta T cell proliferation	Gene Ontology	GO:2000562	1	5	0.276943	0.479608	ARG2
negative regulation of macroautophagy	Gene Ontology	GO:0016242	1	5	0.276943	0.479608	LZTS1
DEAD/H-box RNA helicase binding	Gene Ontology	GO:0017151	1	5	0.276943	0.479608	POT1
negative regulation of fibroblast apoptotic process	Gene Ontology	GO:2000270	1	5	0.276943	0.479608	GAS6
keratin filament binding	Gene Ontology	GO:1990254	1	5	0.276943	0.479608	FAM83H
regulation of postsynaptic neurotransmitter receptor internalization	Gene Ontology	GO:0099149	1	5	0.276943	0.479608	EFNB2
pattern recognition receptor activity	Gene Ontology	GO:0038187	1	5	0.276943	0.479608	TLR8
cellular response to follicle-stimulating hormone stimulus	Gene Ontology	GO:0071372	1	5	0.276943	0.479608	EPHA5
regulation of p38MAPK cascade	Gene Ontology	GO:1900744	1	5	0.276943	0.479608	CAV3
positive regulation of sodium ion transport	Gene Ontology	GO:0010765	1	5	0.276943	0.479608	PRSS8
protein K29-linked ubiquitination	Gene Ontology	GO:0035519	1	5	0.276943	0.479608	UBE2D4
insulin receptor substrate binding	Gene Ontology	GO:0043560	1	5	0.276943	0.479608	IGF1R
palmitoyl-CoA hydrolase activity	Gene Ontology	GO:0016290	1	5	0.276943	0.479608	ACOT7
cornea development in camera-type eye	Gene Ontology	GO:0061303	1	5	0.276943	0.479608	KERA
3-beta-hydroxy-delta5-steroid dehydrogenase activity	Gene Ontology	GO:0003854	1	5	0.276943	0.479608	NSDHL
interleukin-6 receptor binding	Gene Ontology	GO:0005138	1	5	0.276943	0.479608	ADAM17
VCP-NPL4-UFD1 AAA ATPase complex	Gene Ontology	GO:0034098	1	5	0.276943	0.479608	RNF125
vascular endothelial growth factor receptor 2 binding	Gene Ontology	GO:0043184	1	5	0.276943	0.479608	VEGFA
negative regulation of fibrinolysis	Gene Ontology	GO:0051918	1	5	0.276943	0.479608	SERPINE1
regulation of MAP kinase activity	Gene Ontology	GO:0043405	1	5	0.276943	0.479608	TRIB1
cardiac muscle cell development	Gene Ontology	GO:0055013	1	5	0.276943	0.479608	CAV3
central element	Gene Ontology	GO:0000801	1	5	0.276943	0.479608	TEX12
negative regulation of ubiquitin-protein transferase activity	Gene Ontology	GO:0051444	1	5	0.276943	0.479608	ABL1
tooth eruption	Gene Ontology	GO:0044691	1	5	0.276943	0.479608	SNX10
arachidonate-CoA ligase activity	Gene Ontology	GO:0047676	1	5	0.276943	0.479608	ACSL1
MPP7-DLG1-LIN7 complex	Gene Ontology	GO:0097025	1	5	0.276943	0.479608	LIN7B
Toll signaling pathway	Gene Ontology	GO:0008063	1	5	0.276943	0.479608	PELI1
positive regulation of dendritic cell chemotaxis	Gene Ontology	GO:2000510	1	5	0.276943	0.479608	GAS6
type II pneumocyte differentiation	Gene Ontology	GO:0060510	1	5	0.276943	0.479608	FGF10
transforming growth factor beta-activated receptor activity	Gene Ontology	GO:0005024	1	5	0.276943	0.479608	TGFBR3
regulation of intracellular estrogen receptor signaling pathway	Gene Ontology	GO:0033146	1	5	0.276943	0.479608	DDRGK1
regulation of cell-matrix adhesion	Gene Ontology	GO:0001952	1	5	0.276943	0.479608	DDR1
negative regulation of cytoplasmic translation	Gene Ontology	GO:2000766	1	5	0.276943	0.479608	CPEB3
fatty acid catabolic process	Gene Ontology	GO:0009062	1	5	0.276943	0.479608	LPIN2
positive regulation of toll-like receptor 2 signaling pathway	Gene Ontology	GO:0034137	1	5	0.276943	0.479608	MFHAS1
negative regulation of stem cell proliferation	Gene Ontology	GO:2000647	1	5	0.276943	0.479608	FBLN1
ubiquinone binding	Gene Ontology	GO:0048039	1	5	0.276943	0.479608	ETFDH
protein acetylation	Gene Ontology	GO:0006473	1	5	0.276943	0.479608	NUPR1
protein-hormone receptor activity	Gene Ontology	GO:0016500	1	5	0.276943	0.479608	LGR4
macropinosome	Gene Ontology	GO:0044354	1	5	0.276943	0.479608	MMP14
lung-associated mesenchyme development	Gene Ontology	GO:0060484	1	5	0.276943	0.479608	PTK7
positive regulation of dendrite development	Gene Ontology	GO:1900006	1	5	0.276943	0.479608	PTN
fucose metabolic process	Gene Ontology	GO:0006004	1	5	0.276943	0.479608	FUCA2
hydrolase activity, acting on carbon-nitrogen (but not peptide) bonds	Gene Ontology	GO:0016810	1	5	0.276943	0.479608	DPYSL2
negative regulation of interleukin-1 beta production	Gene Ontology	GO:0032691	1	5	0.276943	0.479608	GHSR
negative regulation of transcription by competitive promoter binding	Gene Ontology	GO:0010944	1	5	0.276943	0.479608	BHLHE41
diet induced thermogenesis	Gene Ontology	GO:0002024	1	5	0.276943	0.479608	ADRB2
embryonic heart tube morphogenesis	Gene Ontology	GO:0003143	1	5	0.276943	0.479608	MEGF8
sarcoglycan complex	Gene Ontology	GO:0016012	1	5	0.276943	0.479608	SGCE
amine metabolic process	Gene Ontology	GO:0009308	1	5	0.276943	0.479608	CYP1A1
protein O-linked glycosylation via threonine	Gene Ontology	GO:0018243	1	5	0.276943	0.479608	GALNT16
establishment or maintenance of actin cytoskeleton polarity	Gene Ontology	GO:0030950	1	5	0.276943	0.479608	ARHGAP35
regulation of vacuole fusion, non-autophagic	Gene Ontology	GO:0032889	1	5	0.276943	0.479608	ENO3
cation:cation antiporter activity	Gene Ontology	GO:0015491	1	5	0.276943	0.479608	SLC8A2
calyx of Held	Gene Ontology	GO:0044305	1	5	0.276943	0.479608	NOS1
regulation of lipid biosynthetic process	Gene Ontology	GO:0046890	1	5	0.276943	0.479608	MID1IP1
alpha-beta T cell differentiation	Gene Ontology	GO:0046632	1	5	0.276943	0.479608	ABL1
regulation of autophagy of mitochondrion	Gene Ontology	GO:1903146	1	5	0.276943	0.479608	SREBF1
negative regulation of heart rate	Gene Ontology	GO:0010459	1	5	0.276943	0.479608	SRI
prostate gland growth	Gene Ontology	GO:0060736	1	5	0.276943	0.479608	PLAG1
negative regulation of myelination	Gene Ontology	GO:0031642	1	5	0.276943	0.479608	CTSC
gene silencing	Gene Ontology	GO:0016458	1	5	0.276943	0.479608	DNMT1
commitment complex	Gene Ontology	GO:0000243	1	5	0.276943	0.479608	SNRPD1
cytoplasmic sequestering of transcription factor	Gene Ontology	GO:0042994	1	5	0.276943	0.479608	SRI
spliceosomal tri-snRNP complex	Gene Ontology	GO:0097526	1	5	0.276943	0.479608	SNRPD1
maintenance of DNA repeat elements	Gene Ontology	GO:0043570	1	5	0.276943	0.479608	AXIN2
NatA complex	Gene Ontology	GO:0031415	1	5	0.276943	0.479608	NAA10
actinin binding	Gene Ontology	GO:0042805	1	5	0.276943	0.479608	CSRP2
extracellular matrix structural constituent conferring compression resistance	Gene Ontology	GO:0030021	1	5	0.276943	0.479608	BGN
regulation of the force of heart contraction	Gene Ontology	GO:0002026	1	5	0.276943	0.479608	CSRP3
negative regulation of toll-like receptor 4 signaling pathway	Gene Ontology	GO:0034144	1	5	0.276943	0.479608	MFHAS1
3M complex	Gene Ontology	GO:1990393	1	5	0.276943	0.479608	CCDC8
regulation of NIK/NF-kappaB signaling	Gene Ontology	GO:1901222	1	5	0.276943	0.479608	AKIP1
endonucleolytic cleavage in 5'-ETS of tricistronic rRNA transcript (SSU-rRNA, 5.8S rRNA, LSU-rRNA)	Gene Ontology	GO:0000480	1	5	0.276943	0.479608	RCL1
positive regulation of actin nucleation	Gene Ontology	GO:0051127	1	5	0.276943	0.479608	MAGEL2
L-histidine transmembrane transport	Gene Ontology	GO:0089709	1	5	0.276943	0.479608	SLC38A5
protein methyltransferase activity	Gene Ontology	GO:0008276	1	5	0.276943	0.479608	HEMK1
glutamate receptor binding	Gene Ontology	GO:0035254	1	5	0.276943	0.479608	CAMK2A
vascular associated smooth muscle cell development	Gene Ontology	GO:0097084	1	5	0.276943	0.479608	COMP
signal transduction involved in G2 DNA damage checkpoint	Gene Ontology	GO:0072425	1	5	0.276943	0.479608	ABRAXAS1
cellular response to acidic pH	Gene Ontology	GO:0071468	1	5	0.276943	0.479608	SLC9A1
protein processing involved in protein targeting to mitochondrion	Gene Ontology	GO:0006627	1	5	0.276943	0.479608	MIPEP
regulation of protein autophosphorylation	Gene Ontology	GO:0031952	1	5	0.276943	0.479608	EEF2K
sebaceous gland development	Gene Ontology	GO:0048733	1	5	0.276943	0.479608	ZDHHC21
negative regulation of complement-dependent cytotoxicity	Gene Ontology	GO:1903660	1	5	0.276943	0.479608	STAT6
positive regulation of microglial cell activation	Gene Ontology	GO:1903980	1	5	0.276943	0.479608	CTSC
free ubiquitin chain polymerization	Gene Ontology	GO:0010994	1	5	0.276943	0.479608	UBE2C
negative regulation of ATPase activity	Gene Ontology	GO:0032780	1	5	0.276943	0.479608	PPIF
negative regulation of platelet-derived growth factor receptor signaling pathway	Gene Ontology	GO:0010642	1	5	0.276943	0.479608	SNCA
hair cycle	Gene Ontology	GO:0042633	1	5	0.276943	0.479608	PTCH2
costamere	Gene Ontology	GO:0043034	1	5	0.276943	0.479608	HOMER1
negative regulation by host of viral process	Gene Ontology	GO:0044793	1	5	0.276943	0.479608	PTX3
regulation of somitogenesis	Gene Ontology	GO:0014807	1	5	0.276943	0.479608	DMRT2
calmodulin-dependent protein phosphatase activity	Gene Ontology	GO:0033192	1	5	0.276943	0.479608	PPP3CB
postsynapse to nucleus signaling pathway	Gene Ontology	GO:0099527	1	5	0.276943	0.479608	KPNA1
G-quadruplex RNA binding	Gene Ontology	GO:0002151	1	5	0.276943	0.479608	AFF2
Fc-gamma receptor signaling pathway	Gene Ontology	GO:0038094	1	5	0.276943	0.479608	FCGR1A
toll-like receptor 7 signaling pathway	Gene Ontology	GO:0034154	1	5	0.276943	0.479608	TLR8
G-protein gamma-subunit binding	Gene Ontology	GO:0031682	1	5	0.276943	0.479608	GNB3
cholinergic synapse	Gene Ontology	GO:0098981	1	5	0.276943	0.479608	CHRM2
regulation of potassium ion transmembrane transport	Gene Ontology	GO:1901379	1	5	0.276943	0.479608	KCNN2
'de novo' NAD biosynthetic process from tryptophan	Gene Ontology	GO:0034354	1	5	0.276943	0.479608	KMO
regulation of cellular pH	Gene Ontology	GO:0030641	1	5	0.276943	0.479608	SLC4A10
axon extension involved in axon guidance	Gene Ontology	GO:0048846	1	5	0.276943	0.479608	SEMA3A
peptidyl-lysine methylation	Gene Ontology	GO:0018022	1	5	0.276943	0.479608	METTL21C
negative regulation of blood vessel endothelial cell proliferation involved in sprouting angiogenesis	Gene Ontology	GO:1903588	1	5	0.276943	0.479608	NGFR
negative regulation of cell adhesion mediated by integrin	Gene Ontology	GO:0033629	1	5	0.276943	0.479608	SERPINE1
L-proline biosynthetic process	Gene Ontology	GO:0055129	1	5	0.276943	0.479608	ALDH18A1
positive regulation of cytoplasmic translation	Gene Ontology	GO:2000767	1	5	0.276943	0.479608	CNBP
negative regulation of centriole replication	Gene Ontology	GO:0046600	1	5	0.276943	0.479608	KAT2B
regulation of cellular localization	Gene Ontology	GO:0060341	1	5	0.276943	0.479608	PARD6A
alpha-N-acetylneuraminate alpha-2,8-sialyltransferase activity	Gene Ontology	GO:0003828	1	5	0.276943	0.479608	ST8SIA4
regulation of respiratory gaseous exchange	Gene Ontology	GO:0043576	1	5	0.276943	0.479608	NR4A2
blood coagulation, fibrin clot formation	Gene Ontology	GO:0072378	1	5	0.276943	0.479608	FBLN1
rRNA transcription	Gene Ontology	GO:0009303	1	5	0.276943	0.479608	NPM3
ATPase activity	Gene Ontology	GO:0016887	11	158	0.277087	0.479616	ABCG2|ABCB8|CHD1L|VWA8|ACTC1|HSPA9|ATP1B1|KIF3A|KIF20B|CARNS1|ATP2A1
scaffold protein binding	Gene Ontology	GO:0097110	3	32	0.279156	0.481505	CACNA1H|NCK2|CACNA1G
cell projection	Gene Ontology	GO:0042995	3	32	0.279156	0.481505	NDN|MAGI1|RHOD
cerebral cortex development	Gene Ontology	GO:0021987	3	32	0.279156	0.481505	PLCB1|CDON|COL3A1
G2/M transition of mitotic cell cycle	Gene Ontology	GO:0000086	3	32	0.279156	0.481505	USH1C|FBXL17|PLCB1
electron transfer activity	Gene Ontology	GO:0009055	3	32	0.279156	0.481505	ETFB|STEAP4|ETFDH
positive regulation of autophagy	Gene Ontology	GO:0010508	3	32	0.279156	0.481505	PLK2|PRKAA2|DAPK1
cadherin binding	Gene Ontology	GO:0045296	4	47	0.280091	0.482394	NDRG1|CTNND1|KDR|CTNNA3
positive regulation of protein binding	Gene Ontology	GO:0032092	4	47	0.280091	0.482394	SREBF1|DACT1|CTHRC1|EPB41
regulation of cell cycle	Gene Ontology	GO:0051726	6	78	0.280374	0.4824	LIN9|PES1|CCNDBP1|GADD45A|ZNF703|FBXL17
cilium	Gene Ontology	GO:0005929	6	78	0.280374	0.4824	TTLL4|PDGFRA|TTLL7|TTLL11|CEP104|P2RY1
growth factor activity	Gene Ontology	GO:0008083	8	110	0.281666	0.483064	PTN|PDGFD|TIMP1|HBEGF|MSTN|VEGFA|FGF10|EGF
DNA biosynthetic process	Gene Ontology	GO:0071897	2	18	0.283842	0.483064	POLM|LOX
metal ion transport	Gene Ontology	GO:0030001	2	18	0.283842	0.483064	SLC8A2|SLC39A7
protein folding chaperone	Gene Ontology	GO:0044183	2	18	0.283842	0.483064	HSPA9|FKBP8
developmental growth	Gene Ontology	GO:0048589	2	18	0.283842	0.483064	SOX10|CHST11
sialylation	Gene Ontology	GO:0097503	2	18	0.283842	0.483064	ST3GAL1|ST8SIA4
cell motility	Gene Ontology	GO:0048870	2	18	0.283842	0.483064	DSTN|CFL1
positive regulation of cytokine secretion	Gene Ontology	GO:0050715	2	18	0.283842	0.483064	PANX1|GAPDH
ciliary membrane	Gene Ontology	GO:0060170	2	18	0.283842	0.483064	GPR157|GPI
DNA-directed DNA polymerase activity	Gene Ontology	GO:0003887	2	18	0.283842	0.483064	POLM|POLH
positive regulation of transforming growth factor beta receptor signaling pathway	Gene Ontology	GO:0030511	2	18	0.283842	0.483064	CDKN1C|TGFB1I1
negative regulation of G1/S transition of mitotic cell cycle	Gene Ontology	GO:2000134	2	18	0.283842	0.483064	KLF4|DACT1
nucleocytoplasmic transport	Gene Ontology	GO:0006913	2	18	0.283842	0.483064	CITED1|RGS14
positive regulation of cell cycle arrest	Gene Ontology	GO:0071158	2	18	0.283842	0.483064	RNF112|TP73
sperm principal piece	Gene Ontology	GO:0097228	2	18	0.283842	0.483064	PFKM|IFT27
epithelial to mesenchymal transition	Gene Ontology	GO:0001837	2	18	0.283842	0.483064	TGFBR3|LOXL2
learning or memory	Gene Ontology	GO:0007611	2	18	0.283842	0.483064	FZD9|AFF2
response to calcium ion	Gene Ontology	GO:0051592	2	18	0.283842	0.483064	HOMER1|TRPC1
positive regulation of DNA repair	Gene Ontology	GO:0045739	2	18	0.283842	0.483064	FGF10|ABRAXAS1
inorganic anion transport	Gene Ontology	GO:0015698	2	18	0.283842	0.483064	SLC4A10|SLC4A7
triglyceride lipase activity	Gene Ontology	GO:0004806	2	18	0.283842	0.483064	PNPLA2|LIPE
microtubule motor activity	Gene Ontology	GO:0003777	4	48	0.292017	0.488784	KIF24|KIF20B|KIF1A|KIF3A
chemotaxis	Gene Ontology	GO:0006935	3	33	0.293723	0.488784	ACKR4|XCR1|CCRL2
nucleotide binding	Gene Ontology	GO:0000166	3	33	0.293723	0.488784	ETFB|CHD1L|NT5C1A
ubiquitin conjugating enzyme activity	Gene Ontology	GO:0061631	3	33	0.293723	0.488784	UBE2D4|CDC34|UBE2QL1
G protein-coupled peptide receptor activity	Gene Ontology	GO:0008528	3	33	0.293723	0.488784	PTH1R|LGR4|CALCRL
histone deacetylase complex	Gene Ontology	GO:0000118	3	33	0.293723	0.488784	HDAC9|HDAC10|HDAC7
protein secretion	Gene Ontology	GO:0009306	3	33	0.293723	0.488784	COMP|RAB15|RAB3B
chloride transmembrane transport	Gene Ontology	GO:1902476	6	80	0.298768	0.488784	CLIC4|ANO5|GABRG1|ANO1|SLC26A7|CLCA4
innate immune response	Gene Ontology	GO:0045087	12	178	0.299088	0.488784	SPON2|IFIH1|DHX58|PTX3|MFHAS1|OAS1|BST2|C3|TLR8|TRIM56|PPP1R14B|YES1
platelet activation	Gene Ontology	GO:0030168	2	19	0.303673	0.488784	P2RY1|ADRA2B
bone morphogenesis	Gene Ontology	GO:0060349	2	19	0.303673	0.488784	LTBP3|LRP5
adult behavior	Gene Ontology	GO:0030534	2	19	0.303673	0.488784	NR4A3|PCDH17
cellular response to interleukin-4	Gene Ontology	GO:0071353	2	19	0.303673	0.488784	TUBA1B|RPL3
3'-5'-exoribonuclease activity	Gene Ontology	GO:0000175	2	19	0.303673	0.488784	CNOT6|USB1
GTP-Rho binding	Gene Ontology	GO:0017049	2	19	0.303673	0.488784	PKN3|CDC42EP5
histone deacetylation	Gene Ontology	GO:0016575	2	19	0.303673	0.488784	MIER1|HDAC10
mitotic cell cycle phase transition	Gene Ontology	GO:0044772	2	19	0.303673	0.488784	CCND2|LZTS1
protein phosphatase 1 binding	Gene Ontology	GO:0008157	2	19	0.303673	0.488784	PPP1R3D|PPP1R3A
negative regulation of cell differentiation	Gene Ontology	GO:0045596	2	19	0.303673	0.488784	FGF10|SIX2
cellular zinc ion homeostasis	Gene Ontology	GO:0006882	2	19	0.303673	0.488784	MT3|SLC39A7
regulation of signal transduction	Gene Ontology	GO:0009966	2	19	0.303673	0.488784	GPC4|LYRM7
positive regulation of protein kinase activity	Gene Ontology	GO:0045860	2	19	0.303673	0.488784	CCL21|TAB2
synaptic transmission, glutamatergic	Gene Ontology	GO:0035249	2	19	0.303673	0.488784	UNC13B|CLSTN3
voltage-gated ion channel activity	Gene Ontology	GO:0005244	2	19	0.303673	0.488784	CLIC4|SCN8A
regulation of G protein-coupled receptor signaling pathway	Gene Ontology	GO:0008277	2	19	0.303673	0.488784	PLCB1|PLCE1
response to wounding	Gene Ontology	GO:0009611	2	19	0.303673	0.488784	NMNAT1|CASP3
CCR chemokine receptor binding	Gene Ontology	GO:0048020	2	19	0.303673	0.488784	CCL21|CCRL2
B cell proliferation	Gene Ontology	GO:0042100	2	19	0.303673	0.488784	HSPD1|NTN1
positive regulation of p38MAPK cascade	Gene Ontology	GO:1900745	2	19	0.303673	0.488784	GADD45A|MFHAS1
mRNA 5'-UTR binding	Gene Ontology	GO:0048027	2	19	0.303673	0.488784	IGF2BP3|SHMT2
protein K11-linked ubiquitination	Gene Ontology	GO:0070979	2	19	0.303673	0.488784	UBE2C|UBE2D4
oogenesis	Gene Ontology	GO:0048477	2	19	0.303673	0.488784	NANOS1|PTN
positive regulation of viral genome replication	Gene Ontology	GO:0045070	2	19	0.303673	0.488784	PABPC1|DDB1
phosphatidylinositol-4-phosphate binding	Gene Ontology	GO:0070273	2	19	0.303673	0.488784	PLEKHA5|SESTD1
receptor clustering	Gene Ontology	GO:0043113	2	19	0.303673	0.488784	PTN|ITGA4
activation of GTPase activity	Gene Ontology	GO:0090630	5	65	0.307563	0.488784	TBC1D9B|TBC1D8|RCC2|CCL21|ARHGAP24
presynapse	Gene Ontology	GO:0098793	5	65	0.307563	0.488784	LIN7B|ATP2B2|DOC2B|SH3GL1|MX1
mitotic spindle organization	Gene Ontology	GO:0007052	3	34	0.308336	0.488784	EML1|PLK2|NUF2
peptide binding	Gene Ontology	GO:0042277	3	34	0.308336	0.488784	ENPEP|ANPEP|LVRN
antimicrobial humoral immune response mediated by antimicrobial peptide	Gene Ontology	GO:0061844	3	34	0.308336	0.488784	S100A12|GALP|GAPDH
potassium ion import across plasma membrane	Gene Ontology	GO:1990573	3	34	0.308336	0.488784	HCN2|ATP1B2|ATP1B1
growth cone	Gene Ontology	GO:0030426	3	34	0.308336	0.488784	DTNBP1|CRTAC1|SNCA
centrosome	Gene Ontology	GO:0005813	22	349	0.311774	0.488784	IFT27|PLK2|KAT2B|NDRG1|GNAI3|POLR3H|AXIN2|SNX10|B9D1|PLAG1|CLIC4|NDN|CTSC|CCP110|FBF1|CCDC8|KIFC3|RGS14|TP53|CDC14A|ATF4|KIF20B
regulation of cell population proliferation	Gene Ontology	GO:0042127	8	114	0.312714	0.488784	CHST11|STAT6|STAT2|S100A11|PLCD3|PID1|EGLN3|YES1
nucleolus	Gene Ontology	GO:0005730	28	452	0.313115	0.488784	HMGB2|CDKN2AIP|RPL3|IQSEC1|WDR82|ABL1|GPRC5A|ARL4A|OARD1|ADAR|SETD7|MAGI1|LSM6|RCL1|MTUS1|NOL9|NPM3|TP53|ETV4|METTL1|ATXN1|PDK3|DDRGK1|GORAB|MRTO4|KIF20B|ATF3|ZNF397
cellular protein-containing complex localization	Gene Ontology	GO:0034629	1	6	0.314988	0.488784	EZR
maintenance of DNA methylation	Gene Ontology	GO:0010216	1	6	0.314988	0.488784	DNMT1
lipid droplet formation	Gene Ontology	GO:0140042	1	6	0.314988	0.488784	FITM2
[heparan sulfate]-glucosamine 3-sulfotransferase 1 activity	Gene Ontology	GO:0008467	1	6	0.314988	0.488784	HS3ST5
fascia adherens	Gene Ontology	GO:0005916	1	6	0.314988	0.488784	CTNNA3
glycolipid biosynthetic process	Gene Ontology	GO:0009247	1	6	0.314988	0.488784	ST3GAL2
smooth muscle cell differentiation	Gene Ontology	GO:0051145	1	6	0.314988	0.488784	FGF10
Tat protein binding	Gene Ontology	GO:0030957	1	6	0.314988	0.488784	GABARAPL1
negative regulation of excitatory postsynaptic potential	Gene Ontology	GO:0090394	1	6	0.314988	0.488784	S1PR2
peripheral nervous system neuron development	Gene Ontology	GO:0048935	1	6	0.314988	0.488784	ETV1
regulation of centriole replication	Gene Ontology	GO:0046599	1	6	0.314988	0.488784	PLK2
negative regulation of kinase activity	Gene Ontology	GO:0033673	1	6	0.314988	0.488784	MSTN
pyramidal neuron development	Gene Ontology	GO:0021860	1	6	0.314988	0.488784	SLC4A10
positive regulation of growth	Gene Ontology	GO:0045927	1	6	0.314988	0.488784	WFS1
carbonyl reductase (NADPH) activity	Gene Ontology	GO:0004090	1	6	0.314988	0.488784	DHRS4
proline transmembrane transport	Gene Ontology	GO:0035524	1	6	0.314988	0.488784	SLC36A4
response to interferon-beta	Gene Ontology	GO:0035456	1	6	0.314988	0.488784	IFITM3
positive regulation of T cell activation	Gene Ontology	GO:0050870	1	6	0.314988	0.488784	HSPD1
glycosylphosphatidylinositol-N-acetylglucosaminyltransferase (GPI-GnT) complex	Gene Ontology	GO:0000506	1	6	0.314988	0.488784	PIGQ
Golgi to endosome transport	Gene Ontology	GO:0006895	1	6	0.314988	0.488784	SORT1
regulation of locomotion	Gene Ontology	GO:0040012	1	6	0.314988	0.488784	SNCA
thiamine pyrophosphate binding	Gene Ontology	GO:0030976	1	6	0.314988	0.488784	ILVBL
vascular endothelial growth factor production	Gene Ontology	GO:0010573	1	6	0.314988	0.488784	IL6R
angiotensin-activated signaling pathway	Gene Ontology	GO:0038166	1	6	0.314988	0.488784	CAMK2A
sensory perception of light stimulus	Gene Ontology	GO:0050953	1	6	0.314988	0.488784	USH1C
pICln-Sm protein complex	Gene Ontology	GO:0034715	1	6	0.314988	0.488784	SNRPD1
atrioventricular canal development	Gene Ontology	GO:0036302	1	6	0.314988	0.488784	TBX2
oligosaccharide catabolic process	Gene Ontology	GO:0009313	1	6	0.314988	0.488784	MAN2C1
response to reactive oxygen species	Gene Ontology	GO:0000302	1	6	0.314988	0.488784	NUDT15
commissural neuron axon guidance	Gene Ontology	GO:0071679	1	6	0.314988	0.488784	EPHB2
positive regulation of mitochondrial calcium ion concentration	Gene Ontology	GO:0051561	1	6	0.314988	0.488784	MCUR1
error-prone translesion synthesis	Gene Ontology	GO:0042276	1	6	0.314988	0.488784	POLH
extracellular matrix assembly	Gene Ontology	GO:0085029	1	6	0.314988	0.488784	COL1A2
tRNA modification	Gene Ontology	GO:0006400	1	6	0.314988	0.488784	QTRT1
complement activation, alternative pathway	Gene Ontology	GO:0006957	1	6	0.314988	0.488784	C3
tRNA-specific adenosine deaminase activity	Gene Ontology	GO:0008251	1	6	0.314988	0.488784	ADAR
BRCA1-A complex	Gene Ontology	GO:0070531	1	6	0.314988	0.488784	ABRAXAS1
luteinization	Gene Ontology	GO:0001553	1	6	0.314988	0.488784	PDGFRA
regulation of calcium-mediated signaling	Gene Ontology	GO:0050848	1	6	0.314988	0.488784	PDK2
lens fiber cell differentiation	Gene Ontology	GO:0070306	1	6	0.314988	0.488784	MAF
positive regulation of synapse maturation	Gene Ontology	GO:0090129	1	6	0.314988	0.488784	NEURL1
ceramide catabolic process	Gene Ontology	GO:0046514	1	6	0.314988	0.488784	ACER3
lung vasculature development	Gene Ontology	GO:0060426	1	6	0.314988	0.488784	ERRFI1
plasma membrane phospholipid scrambling	Gene Ontology	GO:0017121	1	6	0.314988	0.488784	PLSCR4
amelogenesis	Gene Ontology	GO:0097186	1	6	0.314988	0.488784	PERP
regulation of macroautophagy	Gene Ontology	GO:0016241	1	6	0.314988	0.488784	PRKAA2
insulin-responsive compartment	Gene Ontology	GO:0032593	1	6	0.314988	0.488784	RAB15
positive regulation of mitochondrial depolarization	Gene Ontology	GO:0051901	1	6	0.314988	0.488784	KDR
cuprous ion binding	Gene Ontology	GO:1903136	1	6	0.314988	0.488784	SNCA
hard palate development	Gene Ontology	GO:0060022	1	6	0.314988	0.488784	FZD2
non-membrane spanning protein tyrosine phosphatase activity	Gene Ontology	GO:0004726	1	6	0.314988	0.488784	PTPN18
sterol esterase activity	Gene Ontology	GO:0004771	1	6	0.314988	0.488784	LIPE
positive regulation of natural killer cell differentiation	Gene Ontology	GO:0032825	1	6	0.314988	0.488784	GAS6
ion homeostasis	Gene Ontology	GO:0050801	1	6	0.314988	0.488784	KLHL3
positive regulation of vascular associated smooth muscle cell migration	Gene Ontology	GO:1904754	1	6	0.314988	0.488784	NR4A3
lipid kinase activity	Gene Ontology	GO:0001727	1	6	0.314988	0.488784	AGK
oncostatin-M-mediated signaling pathway	Gene Ontology	GO:0038165	1	6	0.314988	0.488784	OSMR
negative regulation of cytokine secretion	Gene Ontology	GO:0050710	1	6	0.314988	0.488784	LGR4
cellular response to low-density lipoprotein particle stimulus	Gene Ontology	GO:0071404	1	6	0.314988	0.488784	CD9
leukemia inhibitory factor signaling pathway	Gene Ontology	GO:0048861	1	6	0.314988	0.488784	OSMR
glycine transmembrane transporter activity	Gene Ontology	GO:0015187	1	6	0.314988	0.488784	SLC38A5
telomeric D-loop disassembly	Gene Ontology	GO:0061820	1	6	0.314988	0.488784	POT1
heart process	Gene Ontology	GO:0003015	1	6	0.314988	0.488784	WWTR1
protein retention in ER lumen	Gene Ontology	GO:0006621	1	6	0.314988	0.488784	KDELR3
type B pancreatic cell proliferation	Gene Ontology	GO:0044342	1	6	0.314988	0.488784	IGFBP4
hormone receptor binding	Gene Ontology	GO:0051427	1	6	0.314988	0.488784	FABP4
ubiquitin-dependent SMAD protein catabolic process	Gene Ontology	GO:0030579	1	6	0.314988	0.488784	TGFB1I1
astral microtubule organization	Gene Ontology	GO:0030953	1	6	0.314988	0.488784	EZR
regulation of postsynaptic cytosolic calcium ion concentration	Gene Ontology	GO:0099566	1	6	0.314988	0.488784	ATP2B2
dendrite extension	Gene Ontology	GO:0097484	1	6	0.314988	0.488784	CYFIP2
negative regulation of axon regeneration	Gene Ontology	GO:0048681	1	6	0.314988	0.488784	KREMEN1
mammary gland epithelial cell proliferation	Gene Ontology	GO:0033598	1	6	0.314988	0.488784	STAT6
complement component C1q complex binding	Gene Ontology	GO:0001849	1	6	0.314988	0.488784	PTX3
adherens junction assembly	Gene Ontology	GO:0034333	1	6	0.314988	0.488784	ZNF703
UDP-galactose:beta-N-acetylglucosamine beta-1,3-galactosyltransferase activity	Gene Ontology	GO:0008499	1	6	0.314988	0.488784	B3GALT1
glycine transport	Gene Ontology	GO:0015816	1	6	0.314988	0.488784	SLC38A5
glutathione catabolic process	Gene Ontology	GO:0006751	1	6	0.314988	0.488784	CHAC1
negative regulation of epidermal growth factor receptor signaling pathway	Gene Ontology	GO:0042059	1	6	0.314988	0.488784	ERRFI1
regulation of stress fiber assembly	Gene Ontology	GO:0051492	1	6	0.314988	0.488784	ASAP3
DNA integration	Gene Ontology	GO:0015074	1	6	0.314988	0.488784	THAP9
negative regulation of protein autophosphorylation	Gene Ontology	GO:0031953	1	6	0.314988	0.488784	ERRFI1
protein geranylgeranylation	Gene Ontology	GO:0018344	1	6	0.314988	0.488784	RABGGTA
replication-born double-strand break repair via sister chromatid exchange	Gene Ontology	GO:1990414	1	6	0.314988	0.488784	REC8
positive regulation of extrinsic apoptotic signaling pathway via death domain receptors	Gene Ontology	GO:1902043	1	6	0.314988	0.488784	MAL
DNA strand renaturation	Gene Ontology	GO:0000733	1	6	0.314988	0.488784	TP53
regulation of platelet aggregation	Gene Ontology	GO:0090330	1	6	0.314988	0.488784	PRKCA
double-stranded methylated DNA binding	Gene Ontology	GO:0010385	1	6	0.314988	0.488784	EGR1
efflux transmembrane transporter activity	Gene Ontology	GO:0015562	1	6	0.314988	0.488784	ABCG2
protein localization to cell junction	Gene Ontology	GO:1902414	1	6	0.314988	0.488784	NECTIN3
netrin receptor activity	Gene Ontology	GO:0005042	1	6	0.314988	0.488784	UNC5CL
'de novo' pyrimidine nucleobase biosynthetic process	Gene Ontology	GO:0006207	1	6	0.314988	0.488784	CPS1
regulation of feeding behavior	Gene Ontology	GO:0060259	1	6	0.314988	0.488784	LEPR
ventricular cardiac muscle cell action potential	Gene Ontology	GO:0086005	1	6	0.314988	0.488784	KCNE5
negative regulation of cholesterol storage	Gene Ontology	GO:0010887	1	6	0.314988	0.488784	PPARG
organelle fission	Gene Ontology	GO:0048285	1	6	0.314988	0.488784	MX1
negative regulation of hippo signaling	Gene Ontology	GO:0035331	1	6	0.314988	0.488784	WTIP
cAMP-dependent protein kinase inhibitor activity	Gene Ontology	GO:0004862	1	6	0.314988	0.488784	PRKAG2
regulation of atrial cardiac muscle cell membrane depolarization	Gene Ontology	GO:0060371	1	6	0.314988	0.488784	CACNA1G
magnesium ion homeostasis	Gene Ontology	GO:0010960	1	6	0.314988	0.488784	PTH1R
attachment of mitotic spindle microtubules to kinetochore	Gene Ontology	GO:0051315	1	6	0.314988	0.488784	NUF2
postsynaptic actin cytoskeleton organization	Gene Ontology	GO:0098974	1	6	0.314988	0.488784	DBNL
positive regulation of skeletal muscle tissue development	Gene Ontology	GO:0048643	1	6	0.314988	0.488784	CDON
spherical high-density lipoprotein particle	Gene Ontology	GO:0034366	1	6	0.314988	0.488784	APOA1
phosphodiesterase I activity	Gene Ontology	GO:0004528	1	6	0.314988	0.488784	APEX2
regulation of protein processing	Gene Ontology	GO:0070613	1	6	0.314988	0.488784	INPP5B
aromatase activity	Gene Ontology	GO:0070330	1	6	0.314988	0.488784	CYP3A29
regulation of mitochondrial translation	Gene Ontology	GO:0070129	1	6	0.314988	0.488784	SHMT2
chromosome separation	Gene Ontology	GO:0051304	1	6	0.314988	0.488784	SMARCAD1
positive regulation of epidermal cell differentiation	Gene Ontology	GO:0045606	1	6	0.314988	0.488784	PTCH2
adenosine to inosine editing	Gene Ontology	GO:0006382	1	6	0.314988	0.488784	ADAR
positive regulation of protein kinase A signaling	Gene Ontology	GO:0010739	1	6	0.314988	0.488784	ADRB2
negative regulation of cardiac muscle cell proliferation	Gene Ontology	GO:0060044	1	6	0.314988	0.488784	TP73
small nucleolar ribonucleoprotein complex	Gene Ontology	GO:0005732	1	6	0.314988	0.488784	LSM6
clustering of voltage-gated sodium channels	Gene Ontology	GO:0045162	1	6	0.314988	0.488784	NRCAM
positive regulation of endoplasmic reticulum stress-induced intrinsic apoptotic signaling pathway	Gene Ontology	GO:1902237	1	6	0.314988	0.488784	NCK2
extracellularly ATP-gated cation channel activity	Gene Ontology	GO:0004931	1	6	0.314988	0.488784	CAMKK1
regulation of aerobic respiration	Gene Ontology	GO:1903715	1	6	0.314988	0.488784	SHMT2
glutathione binding	Gene Ontology	GO:0043295	1	6	0.314988	0.488784	MGST2
positive regulation of cardiac muscle cell differentiation	Gene Ontology	GO:2000727	1	6	0.314988	0.488784	EFNB2
growth factor receptor binding	Gene Ontology	GO:0070851	1	6	0.314988	0.488784	PDGFD
iris morphogenesis	Gene Ontology	GO:0061072	1	6	0.314988	0.488784	PITX2
thyroid hormone transport	Gene Ontology	GO:0070327	1	6	0.314988	0.488784	SLCO4A1
calcium import into the mitochondrion	Gene Ontology	GO:0036444	1	6	0.314988	0.488784	MCUR1
synaptic vesicle transport	Gene Ontology	GO:0048489	1	6	0.314988	0.488784	SNCA
actin filament capping	Gene Ontology	GO:0051693	1	6	0.314988	0.488784	SPTB
negative regulation of macrophage activation	Gene Ontology	GO:0043031	1	6	0.314988	0.488784	LRFN5
protein localization to cell-cell junction	Gene Ontology	GO:0150105	1	6	0.314988	0.488784	CGNL1
nitric oxide biosynthetic process	Gene Ontology	GO:0006809	1	6	0.314988	0.488784	NOS1
positive regulation of dendritic spine morphogenesis	Gene Ontology	GO:0061003	1	6	0.314988	0.488784	DBNL
negative regulation of protein dephosphorylation	Gene Ontology	GO:0035308	1	6	0.314988	0.488784	MFHAS1
negative regulation of circadian rhythm	Gene Ontology	GO:0042754	1	6	0.314988	0.488784	CRY2
negative regulation of protein processing	Gene Ontology	GO:0010955	1	6	0.314988	0.488784	CHAC1
kidney morphogenesis	Gene Ontology	GO:0060993	1	6	0.314988	0.488784	WWTR1
histone serine kinase activity	Gene Ontology	GO:0035174	1	6	0.314988	0.488784	PRKAA2
regulation of microtubule polymerization	Gene Ontology	GO:0031113	1	6	0.314988	0.488784	ABL1
positive regulation of core promoter binding	Gene Ontology	GO:1904798	1	6	0.314988	0.488784	KLF4
endopeptidase activator activity	Gene Ontology	GO:0061133	1	6	0.314988	0.488784	PSME1
eukaryotic initiation factor 4E binding	Gene Ontology	GO:0008190	1	6	0.314988	0.488784	EIF4EBP1
detoxification of copper ion	Gene Ontology	GO:0010273	1	6	0.314988	0.488784	MT3
dendritic spine development	Gene Ontology	GO:0060996	1	6	0.314988	0.488784	CAMK2A
dynamin family protein polymerization involved in mitochondrial fission	Gene Ontology	GO:0003374	1	6	0.314988	0.488784	MX1
protein O-linked glycosylation via serine	Gene Ontology	GO:0018242	1	6	0.314988	0.488784	GALNT16
negative regulation of trophoblast cell migration	Gene Ontology	GO:1901164	1	6	0.314988	0.488784	TIMP1
negative regulation of sodium ion transmembrane transporter activity	Gene Ontology	GO:2000650	1	6	0.314988	0.488784	NEDD4
THO complex part of transcription export complex	Gene Ontology	GO:0000445	1	6	0.314988	0.488784	THOC2
store-operated calcium entry	Gene Ontology	GO:0002115	1	6	0.314988	0.488784	ORAI3
embryonic skeletal joint morphogenesis	Gene Ontology	GO:0060272	1	6	0.314988	0.488784	COL2A1
calcium-mediated signaling	Gene Ontology	GO:0019722	4	50	0.316052	0.490215	ACKR4|XCR1|SLC7A8|CCRL2
cytoplasmic microtubule organization	Gene Ontology	GO:0031122	3	35	0.322972	0.496255	CLIP3|CAV3|CLIP4
kinesin complex	Gene Ontology	GO:0005871	3	35	0.322972	0.496255	KIF20B|KIFC3|KIF3A
odontogenesis of dentin-containing tooth	Gene Ontology	GO:0042475	3	35	0.322972	0.496255	PDGFRA|FGF10|LRP4
negative regulation of BMP signaling pathway	Gene Ontology	GO:0030514	3	35	0.322972	0.496255	ABL1|HTRA3|CTDSPL2
microtubule organizing center	Gene Ontology	GO:0005815	3	35	0.322972	0.496255	CDK5RAP2|SPECC1|MAPRE2
negative regulation of interleukin-6 production	Gene Ontology	GO:0032715	2	20	0.323401	0.496255	GHSR|GAS6
neuron apoptotic process	Gene Ontology	GO:0051402	2	20	0.323401	0.496255	CASP3|NGFR
replication fork	Gene Ontology	GO:0005657	2	20	0.323401	0.496255	DNMT1|POLH
mitotic cell cycle checkpoint	Gene Ontology	GO:0007093	2	20	0.323401	0.496255	PLK2|NRAS
establishment of protein localization	Gene Ontology	GO:0045184	2	20	0.323401	0.496255	ABL1|RCC2
2 iron, 2 sulfur cluster binding	Gene Ontology	GO:0051537	2	20	0.323401	0.496255	CISD3|ABAT
terminal bouton	Gene Ontology	GO:0043195	2	20	0.323401	0.496255	CPLX1|UNC13B
negative regulation of microtubule depolymerization	Gene Ontology	GO:0007026	2	20	0.323401	0.496255	NAV3|MID1IP1
viral entry into host cell	Gene Ontology	GO:0046718	2	20	0.323401	0.496255	ACE2|ANPEP
motor neuron axon guidance	Gene Ontology	GO:0008045	2	20	0.323401	0.496255	SEMA3A|NTN1
negative regulation of TOR signaling	Gene Ontology	GO:0032007	2	20	0.323401	0.496255	DEPTOR|PRKAA2
integral component of presynaptic membrane	Gene Ontology	GO:0099056	2	20	0.323401	0.496255	EPHB2|PCDH17
[truncated: 1,143 more rows]
