# Supplementary material for: Transcriptome-wide analysis of RNA m6A methylation regulation of muscle development in Queshan Black pigs
Source: BMC Genomics. 2023 May 4;24:239. doi: 10.1186/s12864-023-09346-w (PMC10161540; doi:10.1186/s12864-023-09346-w)
Supplement: Supplementary file 11 — Additional file 11: Table S11. All GO terms for the intersection of DMGs and DEGs. [file 12864_2023_9346_MOESM11_ESM.xlsx]

## Sheet: Sheet1
Table S11. All GO terms for the intersection of DMGs and DEGs.
#Term	Database	ID	Input number	Background number	P-Value	Corrected P-Value	Input
response to light stimulus	Gene Ontology	GO:0009416	2	6	0.000170362	0.049536	SLC4A10|PER2
ATP binding	Gene Ontology	GO:0005524	11	1203	0.000194641	0.049536	IFIH1|PKN3|EIF2AK2|TTLL7|PRKAA2|PDK3|CAMKK1|RIMKLB|MYO19|ALDH18A1|YES1
semaphorin receptor binding	Gene Ontology	GO:0030215	2	19	0.0012512	0.114876	SEMA4D|SEMA3D
integral component of plasma membrane	Gene Ontology	GO:0005887	7	684	0.00166278	0.114876	SLC9A1|SLCO4A1|SORCS2|SLC16A6|CAMKK1|AMIGO1|SEMA4D
regulation of intracellular pH	Gene Ontology	GO:0051453	2	23	0.00177595	0.114876	SLC4A10|SLC9A1
anion transmembrane transport	Gene Ontology	GO:0098656	2	29	0.00272627	0.114876	SLC4A10|SLC9A1
response to virus	Gene Ontology	GO:0009615	2	35	0.00386724	0.114876	IFIH1|EIF2AK2
collagen trimer	Gene Ontology	GO:0005581	2	35	0.00386724	0.114876	COL16A1|COL14A1
transmembrane transport	Gene Ontology	GO:0055085	4	258	0.00420785	0.114876	SLC1A5|SLC19A2|SLCO4A1|SLC16A6
identical protein binding	Gene Ontology	GO:0042802	6	655	0.00611406	0.114876	IFIH1|EIF2AK2|KHDRBS3|ALDH18A1|BIN1|ATXN1
circadian regulation of gene expression	Gene Ontology	GO:0032922	2	49	0.00723902	0.114876	PER2|CIART
double-stranded RNA binding	Gene Ontology	GO:0003725	2	53	0.00837746	0.114876	IFIH1|EIF2AK2
cell division	Gene Ontology	GO:0051301	2	56	0.00928053	0.114876	CCND2|GNAI3
phosphorylase kinase complex	Gene Ontology	GO:0005964	1	5	0.0148919	0.114876	PHKB
DNA damage response, signal transduction by p53 class mediator resulting in cell cycle arrest	Gene Ontology	GO:0006977	1	5	0.0148919	0.114876	PIDD1
negative regulation of pyruvate dehydrogenase activity	Gene Ontology	GO:1904183	1	5	0.0148919	0.114876	PDK3
cellular response to acidic pH	Gene Ontology	GO:0071468	1	5	0.0148919	0.114876	SLC9A1
sodium:bicarbonate symporter activity	Gene Ontology	GO:0008510	1	5	0.0148919	0.114876	SLC4A10
regulation of cell cycle arrest	Gene Ontology	GO:0071156	1	5	0.0148919	0.114876	BIN1
positive regulation of response to cytokine stimulus	Gene Ontology	GO:0060760	1	5	0.0148919	0.114876	IFIH1
protein phosphatase 2B binding	Gene Ontology	GO:0030346	1	5	0.0148919	0.114876	SLC9A1
apical dendrite	Gene Ontology	GO:0097440	1	5	0.0148919	0.114876	SLC4A10
aspartic-type endopeptidase inhibitor activity	Gene Ontology	GO:0019828	1	5	0.0148919	0.114876	BIN1
L-proline biosynthetic process	Gene Ontology	GO:0055129	1	5	0.0148919	0.114876	ALDH18A1
regulation of cellular pH	Gene Ontology	GO:0030641	1	5	0.0148919	0.114876	SLC4A10
negative regulation of apoptotic process	Gene Ontology	GO:0043066	3	204	0.0151027	0.114876	EIF2AK2|PRKAA2|PIDD1
nucleus	Gene Ontology	GO:0005634	13	2706	0.0159118	0.114876	HIF3A|CIART|HOXD8|PLIN2|CCND2|PRKAA2|KHDRBS3|PIDD1|PER2|DND1|ZNF786|ZNF516|ATXN1
glucose homeostasis	Gene Ontology	GO:0042593	2	75	0.0159363	0.114876	PDK3|PRKAA2
proton transmembrane transport	Gene Ontology	GO:1902600	2	78	0.0171287	0.114876	SLC4A10|SLC9A1
glutamine transport	Gene Ontology	GO:0006868	1	6	0.0173526	0.114876	SLC1A5
paranodal junction assembly	Gene Ontology	GO:0030913	1	6	0.0173526	0.114876	EPB41L3
glomerulus development	Gene Ontology	GO:0032835	1	6	0.0173526	0.114876	PLCE1
nucleus localization	Gene Ontology	GO:0051647	1	6	0.0173526	0.114876	BIN1
extracellularly ATP-gated cation channel activity	Gene Ontology	GO:0004931	1	6	0.0173526	0.114876	CAMKK1
T-tubule organization	Gene Ontology	GO:0033292	1	6	0.0173526	0.114876	BIN1
histone serine kinase activity	Gene Ontology	GO:0035174	1	6	0.0173526	0.114876	PRKAA2
long-chain fatty acid transport	Gene Ontology	GO:0015909	1	6	0.0173526	0.114876	PLIN2
L-glutamine transmembrane transporter activity	Gene Ontology	GO:0015186	1	6	0.0173526	0.114876	SLC1A5
thyroid hormone transport	Gene Ontology	GO:0070327	1	6	0.0173526	0.114876	SLCO4A1
pyramidal neuron development	Gene Ontology	GO:0021860	1	6	0.0173526	0.114876	SLC4A10
response to interferon-alpha	Gene Ontology	GO:0035455	1	6	0.0173526	0.114876	EIF2AK2
locomotor rhythm	Gene Ontology	GO:0045475	1	6	0.0173526	0.114876	CIART
regulation of macroautophagy	Gene Ontology	GO:0016241	1	6	0.0173526	0.114876	PRKAA2
ossification involved in bone maturation	Gene Ontology	GO:0043931	1	6	0.0173526	0.114876	SEMA4D
locomotory exploration behavior	Gene Ontology	GO:0035641	1	7	0.0198072	0.114876	SLC4A10
positive regulation of macrophage differentiation	Gene Ontology	GO:0045651	1	7	0.0198072	0.114876	IL34
cellular response to X-ray	Gene Ontology	GO:0071481	1	7	0.0198072	0.114876	CCND2
sodium-independent organic anion transport	Gene Ontology	GO:0043252	1	7	0.0198072	0.114876	SLCO4A1
outer dynein arm	Gene Ontology	GO:0036157	1	7	0.0198072	0.114876	CFAP70
rhythmic process	Gene Ontology	GO:0048511	1	7	0.0198072	0.114876	PRKAA2
AMP-activated protein kinase activity	Gene Ontology	GO:0004679	1	7	0.0198072	0.114876	PRKAA2
apical junction assembly	Gene Ontology	GO:0043297	1	7	0.0198072	0.114876	FBF1
fucosylation	Gene Ontology	GO:0036065	1	7	0.0198072	0.114876	FUT2
poly(G) binding	Gene Ontology	GO:0034046	1	7	0.0198072	0.114876	ATXN1
response to muscle stretch	Gene Ontology	GO:0035994	1	7	0.0198072	0.114876	SLC9A1
positive regulation of monocyte differentiation	Gene Ontology	GO:0045657	1	7	0.0198072	0.114876	IL34
negative regulation of amyloid-beta formation	Gene Ontology	GO:1902430	1	7	0.0198072	0.114876	BIN1
positive regulation of sequestering of triglyceride	Gene Ontology	GO:0010890	1	7	0.0198072	0.114876	PLIN2
calmodulin binding	Gene Ontology	GO:0005516	2	86	0.0204868	0.114876	SLC9A1|PHKB
protein homotrimerization	Gene Ontology	GO:0070207	1	8	0.0222558	0.114876	SLC1A5
paranode region of axon	Gene Ontology	GO:0033270	1	8	0.0222558	0.114876	EPB41L3
positive regulation of stress-activated MAPK cascade	Gene Ontology	GO:0032874	1	8	0.0222558	0.114876	EIF2AK2
protein serine/threonine phosphatase inhibitor activity	Gene Ontology	GO:0004865	1	8	0.0222558	0.114876	PPP1R14C
protein serine/threonine/tyrosine kinase activity	Gene Ontology	GO:0004712	1	8	0.0222558	0.114876	PRKAA2
tubulin-glutamic acid ligase activity	Gene Ontology	GO:0070740	1	8	0.0222558	0.114876	TTLL7
nuclear inclusion body	Gene Ontology	GO:0042405	1	8	0.0222558	0.114876	ATXN1
positive regulation of astrocyte differentiation	Gene Ontology	GO:0048711	1	8	0.0222558	0.114876	BIN1
purinergic nucleotide receptor activity	Gene Ontology	GO:0001614	1	8	0.0222558	0.114876	CAMKK1
response to ATP	Gene Ontology	GO:0033198	1	8	0.0222558	0.114876	CAMKK1
regulation of phosphorylation	Gene Ontology	GO:0042325	1	8	0.0222558	0.114876	PPP1R14C
response to muscle activity	Gene Ontology	GO:0014850	1	8	0.0222558	0.114876	PRKAA2
response to acidic pH	Gene Ontology	GO:0010447	1	8	0.0222558	0.114876	SLC9A1
positive regulation of peptide hormone secretion	Gene Ontology	GO:0090277	1	8	0.0222558	0.114876	RASL10B
positive regulation of chemokine production	Gene Ontology	GO:0032722	1	8	0.0222558	0.114876	EIF2AK2
microtubule cytoskeleton organization	Gene Ontology	GO:0000226	2	92	0.0231705	0.114876	CDK5RAP2|TTLL7
carbohydrate metabolic process	Gene Ontology	GO:0005975	2	95	0.0245639	0.114876	PGM2L1|FUT2
ciliary transition fiber	Gene Ontology	GO:0097539	1	9	0.0246983	0.114876	FBF1
sodium-independent organic anion transmembrane transporter activity	Gene Ontology	GO:0015347	1	9	0.0246983	0.114876	SLCO4A1
GTP metabolic process	Gene Ontology	GO:0046039	1	9	0.0246983	0.114876	GNAI3
purinergic nucleotide receptor signaling pathway	Gene Ontology	GO:0035590	1	9	0.0246983	0.114876	CAMKK1
regulation of short-term neuronal synaptic plasticity	Gene Ontology	GO:0048172	1	9	0.0246983	0.114876	SLC4A10
long-term synaptic depression	Gene Ontology	GO:0060292	1	9	0.0246983	0.114876	SORCS2
nuclear export	Gene Ontology	GO:0051168	1	9	0.0246983	0.114876	ATXN1
regulation of mRNA splicing, via spliceosome	Gene Ontology	GO:0048024	1	9	0.0246983	0.114876	KHDRBS3
tau protein binding	Gene Ontology	GO:0048156	1	9	0.0246983	0.114876	BIN1
protein complex oligomerization	Gene Ontology	GO:0051259	1	9	0.0246983	0.114876	SLC9A1
-	Gene Ontology	GO:1904469	1	9	0.0246983	0.114876	IFIH1
establishment of epithelial cell polarity	Gene Ontology	GO:0090162	1	9	0.0246983	0.114876	FBF1
regulation of reactive oxygen species metabolic process	Gene Ontology	GO:2000377	1	9	0.0246983	0.114876	PDK3
phosphorylation	Gene Ontology	GO:0016310	2	98	0.0259908	0.114876	PGM2L1|ALDH18A1
ciliary basal body	Gene Ontology	GO:0036064	2	99	0.0264738	0.114876	CFAP70|FBF1
oxidation-reduction process	Gene Ontology	GO:0055114	4	450	0.026889	0.114876	ALDH18A1|FRRS1|ENOX2|GPX7
monocarboxylic acid transport	Gene Ontology	GO:0015718	1	10	0.0271348	0.114876	SLC16A6
3'-UTR-mediated mRNA destabilization	Gene Ontology	GO:0061158	1	10	0.0271348	0.114876	DND1
cardiac muscle cell differentiation	Gene Ontology	GO:0055007	1	10	0.0271348	0.114876	SLC9A1
positive regulation of cardiac muscle hypertrophy	Gene Ontology	GO:0010613	1	10	0.0271348	0.114876	SLC9A1
positive regulation of calcineurin-NFAT signaling cascade	Gene Ontology	GO:0070886	1	10	0.0271348	0.114876	SLC9A1
regulation of pH	Gene Ontology	GO:0006885	1	10	0.0271348	0.114876	SLC9A1
potassium:proton antiporter activity	Gene Ontology	GO:0015386	1	10	0.0271348	0.114876	SLC9A1
sodium ion export across plasma membrane	Gene Ontology	GO:0036376	1	10	0.0271348	0.114876	SLC9A1
phosphatidylinositol-5-phosphate binding	Gene Ontology	GO:0010314	1	10	0.0271348	0.114876	PLEKHA5
protein polyglutamylation	Gene Ontology	GO:0018095	1	10	0.0271348	0.114876	TTLL7
transcription corepressor binding	Gene Ontology	GO:0001222	1	10	0.0271348	0.114876	PER2
cellular copper ion homeostasis	Gene Ontology	GO:0006878	1	10	0.0271348	0.114876	SCO2
complement activation	Gene Ontology	GO:0006956	1	10	0.0271348	0.114876	C4A
monocarboxylic acid transmembrane transporter activity	Gene Ontology	GO:0008028	1	10	0.0271348	0.114876	SLC16A6
positive regulation of oligodendrocyte differentiation	Gene Ontology	GO:0048714	1	10	0.0271348	0.114876	IL34
cellular response to prostaglandin E stimulus	Gene Ontology	GO:0071380	1	10	0.0271348	0.114876	PRKAA2
postsynaptic density	Gene Ontology	GO:0014069	2	104	0.0289429	0.114876	EPB41L3|SORCS2
collagen-containing extracellular matrix	Gene Ontology	GO:0062023	2	105	0.0294475	0.114876	COL14A1|COCH
sodium:proton antiporter activity	Gene Ontology	GO:0015385	1	11	0.0295653	0.114876	SLC9A1
glutamate metabolic process	Gene Ontology	GO:0006536	1	11	0.0295653	0.114876	ALDH18A1
positive regulation of interferon-alpha production	Gene Ontology	GO:0032727	1	11	0.0295653	0.114876	IFIH1
integral component of nuclear inner membrane	Gene Ontology	GO:0005639	1	11	0.0295653	0.114876	CAMKK1
RNA polymerase binding	Gene Ontology	GO:0070063	1	11	0.0295653	0.114876	BIN1
regulation of neuron migration	Gene Ontology	GO:2001222	1	11	0.0295653	0.114876	IGSF10
nucleus organization	Gene Ontology	GO:0006997	1	11	0.0295653	0.114876	BIN1
dopamine receptor signaling pathway	Gene Ontology	GO:0007212	1	11	0.0295653	0.114876	GNAI3
Ras GTPase binding	Gene Ontology	GO:0017016	1	11	0.0295653	0.114876	PLCE1
cytosol	Gene Ontology	GO:0005829	10	2056	0.0316706	0.118853	HIF3A|BIN1|EIF2AK2|PIDD1|PLEKHA5|CAMKK1|PLCE1|FAM217B|PLIN2|ATXN1
cellular response to exogenous dsRNA	Gene Ontology	GO:0071360	1	12	0.0319899	0.118853	IFIH1
inorganic anion exchanger activity	Gene Ontology	GO:0005452	1	12	0.0319899	0.118853	SLC4A10
cellular sodium ion homeostasis	Gene Ontology	GO:0006883	1	12	0.0319899	0.118853	SLC9A1
axonal fasciculation	Gene Ontology	GO:0007413	1	12	0.0319899	0.118853	AMIGO1
regulation of glucose metabolic process	Gene Ontology	GO:0010906	1	12	0.0319899	0.118853	PDK3
glycogen metabolic process	Gene Ontology	GO:0005977	1	13	0.0344085	0.122475	PHKB
brain morphogenesis	Gene Ontology	GO:0048854	1	13	0.0344085	0.122475	SLC4A10
cellular protein modification process	Gene Ontology	GO:0006464	1	13	0.0344085	0.122475	RIMKLB
glutathione peroxidase activity	Gene Ontology	GO:0004602	1	13	0.0344085	0.122475	GPX7
protein autoprocessing	Gene Ontology	GO:0016540	1	13	0.0344085	0.122475	PIDD1
T-tubule	Gene Ontology	GO:0030315	1	13	0.0344085	0.122475	BIN1
cytoplasm	Gene Ontology	GO:0005737	11	2398	0.0355002	0.124119	IFIH1|SLC9A1|WWP1|CCND2|PRKAA2|PIDD1|PER2|DND1|PRSS36|RIMKLB|PPP1R14C
response to cold	Gene Ontology	GO:0009409	1	14	0.0368211	0.124119	ZNF516
interstitial matrix	Gene Ontology	GO:0005614	1	14	0.0368211	0.124119	COL14A1
positive regulation of innate immune response	Gene Ontology	GO:0045089	1	14	0.0368211	0.124119	COCH
positive regulation of lamellipodium assembly	Gene Ontology	GO:0010592	1	14	0.0368211	0.124119	PLCE1
anion:anion antiporter activity	Gene Ontology	GO:0015301	1	14	0.0368211	0.124119	SLC4A10
sodium ion import across plasma membrane	Gene Ontology	GO:0098719	1	14	0.0368211	0.124119	SLC9A1
neuronal cell body	Gene Ontology	GO:0043025	2	120	0.0374269	0.124512	SLC4A10|PRKAA2
cilium assembly	Gene Ontology	GO:0060271	2	120	0.0374269	0.124512	CFAP70|FBF1
regulation of neuron differentiation	Gene Ontology	GO:0045664	1	15	0.0392278	0.127178	BIN1
apical junction complex	Gene Ontology	GO:0043296	1	15	0.0392278	0.127178	FBF1
mRNA stabilization	Gene Ontology	GO:0048255	1	15	0.0392278	0.127178	DND1
mitochondrial cytochrome c oxidase assembly	Gene Ontology	GO:0033617	1	16	0.0416286	0.131608	SCO2
cellular response to glucose stimulus	Gene Ontology	GO:0071333	1	16	0.0416286	0.131608	PRKAA2
regulation of I-kappaB kinase/NF-kappaB signaling	Gene Ontology	GO:0043122	1	16	0.0416286	0.131608	PIDD1
protein kinase activity	Gene Ontology	GO:0004672	2	131	0.0437437	0.13338	CAMKK1|EIF2AK2
extrinsic apoptotic signaling pathway via death domain receptors	Gene Ontology	GO:0008625	1	17	0.0440234	0.13338	PIDD1
phosphatidylinositol phospholipase C activity	Gene Ontology	GO:0004435	1	17	0.0440234	0.13338	PLCE1
endopeptidase inhibitor activity	Gene Ontology	GO:0004866	1	17	0.0440234	0.13338	C4A
adipose tissue development	Gene Ontology	GO:0060612	1	17	0.0440234	0.13338	ZNF516
long-term memory	Gene Ontology	GO:0007616	1	17	0.0440234	0.13338	CCND2
activating transcription factor binding	Gene Ontology	GO:0033613	1	18	0.0464124	0.137348	ZNF516
inorganic anion transport	Gene Ontology	GO:0015698	1	18	0.0464124	0.137348	SLC4A10
cilium movement	Gene Ontology	GO:0003341	1	18	0.0464124	0.137348	CFAP70
axon terminus	Gene Ontology	GO:0043679	1	19	0.0487955	0.137402	SLC4A10
regulation of G protein-coupled receptor signaling pathway	Gene Ontology	GO:0008277	1	19	0.0487955	0.137402	PLCE1
poly(U) RNA binding	Gene Ontology	GO:0008266	1	19	0.0487955	0.137402	ATXN1
phosphatidylinositol-4-phosphate binding	Gene Ontology	GO:0070273	1	19	0.0487955	0.137402	PLEKHA5
germ cell development	Gene Ontology	GO:0007281	1	19	0.0487955	0.137402	DND1
mitotic cell cycle phase transition	Gene Ontology	GO:0044772	1	19	0.0487955	0.137402	CCND2
GTP-Rho binding	Gene Ontology	GO:0017049	1	19	0.0487955	0.137402	PKN3
bicarbonate transport	Gene Ontology	GO:0015701	1	20	0.0511727	0.137402	SLC4A10
positive regulation of macroautophagy	Gene Ontology	GO:0016239	1	20	0.0511727	0.137402	GNAI3
phosphatidylinositol-3,5-bisphosphate binding	Gene Ontology	GO:0080025	1	20	0.0511727	0.137402	PLEKHA5
regulation of endocytosis	Gene Ontology	GO:0030100	1	20	0.0511727	0.137402	BIN1
positive regulation of G1/S transition of mitotic cell cycle	Gene Ontology	GO:1900087	1	20	0.0511727	0.137402	CCND2
negative regulation of TOR signaling	Gene Ontology	GO:0032007	1	20	0.0511727	0.137402	PRKAA2
G-protein beta/gamma-subunit complex binding	Gene Ontology	GO:0031683	1	20	0.0511727	0.137402	GNAI3
beta-tubulin binding	Gene Ontology	GO:0048487	1	20	0.0511727	0.137402	TTLL7
skeletal system morphogenesis	Gene Ontology	GO:0048705	1	21	0.053544	0.137402	HOXD8
cellular response to amino acid starvation	Gene Ontology	GO:0034198	1	21	0.053544	0.137402	EIF2AK2
negative regulation of axon extension involved in axon guidance	Gene Ontology	GO:0048843	1	21	0.053544	0.137402	SEMA4D
lipid storage	Gene Ontology	GO:0019915	1	21	0.053544	0.137402	PLIN2
axon	Gene Ontology	GO:0030424	2	148	0.0542165	0.137402	BIN1|PRKAA2
negative regulation of transcription by RNA polymerase II	Gene Ontology	GO:0000122	4	570	0.0553528	0.137402	SEMA4D|HOXD8|PER2|ATXN1
actin binding	Gene Ontology	GO:0003779	2	150	0.0555019	0.137402	EPB41L3|MYO19
entrainment of circadian clock by photoperiod	Gene Ontology	GO:0043153	1	22	0.0559096	0.137402	PER2
ribonucleoprotein complex binding	Gene Ontology	GO:0043021	1	22	0.0559096	0.137402	IFIH1
actomyosin structure organization	Gene Ontology	GO:0031032	1	22	0.0559096	0.137402	EPB41L3
chemorepellent activity	Gene Ontology	GO:0045499	1	22	0.0559096	0.137402	SEMA4D
sodium channel regulator activity	Gene Ontology	GO:0017080	1	22	0.0559096	0.137402	PRSS36
positive regulation of interferon-beta production	Gene Ontology	GO:0032728	1	22	0.0559096	0.137402	IFIH1
cholesterol biosynthetic process	Gene Ontology	GO:0006695	1	22	0.0559096	0.137402	PRKAA2
cytoskeleton	Gene Ontology	GO:0005856	2	151	0.0561487	0.137402	EPB41L3|BIN1
regulation of cell growth	Gene Ontology	GO:0001558	1	23	0.0582693	0.139901	EPB41L3
alpha-tubulin binding	Gene Ontology	GO:0043014	1	23	0.0582693	0.139901	TTLL7
semaphorin-plexin signaling pathway	Gene Ontology	GO:0071526	1	23	0.0582693	0.139901	SEMA4D
cortical actin cytoskeleton organization	Gene Ontology	GO:0030866	1	23	0.0582693	0.139901	EPB41L3
activation of MAPKK activity	Gene Ontology	GO:0000186	1	24	0.0606231	0.142199	EIF2AK2
cyclin-dependent protein kinase holoenzyme complex	Gene Ontology	GO:0000307	1	24	0.0606231	0.142199	CCND2
Golgi cisterna membrane	Gene Ontology	GO:0032580	1	24	0.0606231	0.142199	FUT2
symporter activity	Gene Ontology	GO:0015293	1	24	0.0606231	0.142199	SLC1A5
brown fat cell differentiation	Gene Ontology	GO:0050873	1	24	0.0606231	0.142199	ZNF516
mRNA binding	Gene Ontology	GO:0003729	2	161	0.0627602	0.145033	DND1|KHDRBS3
regulation of microtubule cytoskeleton organization	Gene Ontology	GO:0070507	1	25	0.0629712	0.145033	PRKAA2
protein sumoylation	Gene Ontology	GO:0016925	1	25	0.0629712	0.145033	IFIH1
regulation of cell adhesion	Gene Ontology	GO:0030155	1	25	0.0629712	0.145033	FUT2
release of sequestered calcium ion into cytosol	Gene Ontology	GO:0051209	1	26	0.0653135	0.147754	RYR3
peroxidase activity	Gene Ontology	GO:0004601	1	26	0.0653135	0.147754	GPX7
negative regulation of viral genome replication	Gene Ontology	GO:0045071	1	26	0.0653135	0.147754	EIF2AK2
fatty acid biosynthetic process	Gene Ontology	GO:0006633	1	26	0.0653135	0.147754	PRKAA2
extracellular space	Gene Ontology	GO:0005615	5	865	0.0661367	0.148954	IL34|COL14A1|COL16A1|SEMA4D|C4A
epidermal growth factor receptor signaling pathway	Gene Ontology	GO:0007173	1	27	0.0676501	0.149713	PLCE1
regulation of heart rate by cardiac conduction	Gene Ontology	GO:0086091	1	27	0.0676501	0.149713	BIN1
single-stranded RNA binding	Gene Ontology	GO:0003727	1	27	0.0676501	0.149713	IFIH1
negative chemotaxis	Gene Ontology	GO:0050919	1	28	0.0699809	0.152223	SEMA4D
cyclin-dependent protein serine/threonine kinase regulator activity	Gene Ontology	GO:0016538	1	28	0.0699809	0.152223	CCND2
regulation of circadian rhythm	Gene Ontology	GO:0042752	1	28	0.0699809	0.152223	PRKAA2
sperm flagellum	Gene Ontology	GO:0036126	1	29	0.0723059	0.153349	CFAP70
endosome to lysosome transport	Gene Ontology	GO:0008333	1	29	0.0723059	0.153349	BIN1
myelination	Gene Ontology	GO:0042552	1	29	0.0723059	0.153349	AMIGO1
peptidyl-tyrosine autophosphorylation	Gene Ontology	GO:0038083	1	29	0.0723059	0.153349	YES1
recycling endosome membrane	Gene Ontology	GO:0055038	1	29	0.0723059	0.153349	SORCS2
motor activity	Gene Ontology	GO:0003774	1	29	0.0723059	0.153349	MYO19
innate immune response	Gene Ontology	GO:0045087	2	178	0.0745657	0.15696	IFIH1|YES1
phospholipase C-activating G protein-coupled receptor signaling pathway	Gene Ontology	GO:0007200	1	30	0.0746252	0.15696	PLCE1
regulation of cyclin-dependent protein serine/threonine kinase activity	Gene Ontology	GO:0000079	1	31	0.0769389	0.159844	CCND2
cellular response to drug	Gene Ontology	GO:0035690	1	31	0.0769389	0.159844	PRKAA2
cellular response to glucose starvation	Gene Ontology	GO:0042149	1	31	0.0769389	0.159844	PRKAA2
tubulin binding	Gene Ontology	GO:0015631	1	32	0.0792468	0.161994	TTLL7
heterotrimeric G-protein complex	Gene Ontology	GO:0005834	1	32	0.0792468	0.161994	GNAI3
positive regulation of autophagy	Gene Ontology	GO:0010508	1	32	0.0792468	0.161994	PRKAA2
phosphatidylinositol-mediated signaling	Gene Ontology	GO:0048015	1	33	0.081549	0.164065	PLCE1
positive regulation of actin filament polymerization	Gene Ontology	GO:0030838	1	33	0.081549	0.164065	BIN1
adenylate cyclase-inhibiting G protein-coupled receptor signaling pathway	Gene Ontology	GO:0007193	1	33	0.081549	0.164065	GNAI3
phosphatidylinositol-3-phosphate binding	Gene Ontology	GO:0032266	1	34	0.0838455	0.167362	PLEKHA5
non-membrane spanning protein tyrosine kinase activity	Gene Ontology	GO:0004715	1	34	0.0838455	0.167362	YES1
early endosome membrane	Gene Ontology	GO:0031901	1	35	0.0861364	0.167983	SORCS2
neural crest cell migration	Gene Ontology	GO:0001755	1	35	0.0861364	0.167983	SEMA4D
transport	Gene Ontology	GO:0006810	1	35	0.0861364	0.167983	CNNM3
microtubule organizing center	Gene Ontology	GO:0005815	1	35	0.0861364	0.167983	CDK5RAP2
Ras protein signal transduction	Gene Ontology	GO:0007265	1	35	0.0861364	0.167983	PLCE1
adult locomotory behavior	Gene Ontology	GO:0008344	1	35	0.0861364	0.167983	CCND2
endoplasmic reticulum unfolded protein response	Gene Ontology	GO:0030968	1	36	0.0884217	0.169836	EIF2AK2
E-box binding	Gene Ontology	GO:0070888	1	36	0.0884217	0.169836	CIART
protein self-association	Gene Ontology	GO:0043621	1	36	0.0884217	0.169836	ATXN1
RNA binding	Gene Ontology	GO:0003723	3	420	0.0892576	0.169901	DND1|ENOX2|KHDRBS3
autophagy	Gene Ontology	GO:0006914	1	37	0.0907013	0.169901	PRKAA2
positive regulation of NIK/NF-kappaB signaling	Gene Ontology	GO:1901224	1	37	0.0907013	0.169901	EIF2AK2
intracellular anatomical structure	Gene Ontology	GO:0005622	1	37	0.0907013	0.169901	PLIN2
cytoplasmic stress granule	Gene Ontology	GO:0010494	1	37	0.0907013	0.169901	PRKAA2
myosin complex	Gene Ontology	GO:0016459	1	38	0.0929753	0.17335	MYO19
neuron projection morphogenesis	Gene Ontology	GO:0048812	1	39	0.0952437	0.176288	EPB41L3
positive regulation of interleukin-6 production	Gene Ontology	GO:0032755	1	39	0.0952437	0.176288	IFIH1
signal transduction	Gene Ontology	GO:0007165	3	435	0.0966056	0.17816	IL34|RASL10B|PIDD1
cation transmembrane transport	Gene Ontology	GO:0098655	1	40	0.0975066	0.178528	CAMKK1
anatomical structure development	Gene Ontology	GO:0048856	1	40	0.0975066	0.178528	ATXN1
copper ion binding	Gene Ontology	GO:0005507	1	41	0.0997638	0.180711	SCO2
adenylate cyclase-modulating G protein-coupled receptor signaling pathway	Gene Ontology	GO:0007188	1	41	0.0997638	0.180711	GNAI3
cellular response to oxidative stress	Gene Ontology	GO:0034599	1	42	0.102015	0.184134	PRKAA2
keratin filament	Gene Ontology	GO:0045095	1	43	0.104262	0.186863	FBF1
endopeptidase activity	Gene Ontology	GO:0004175	1	43	0.104262	0.186863	PIDD1
extrinsic component of cytoplasmic side of plasma membrane	Gene Ontology	GO:0031234	1	44	0.106502	0.188228	YES1
negative regulation of translation	Gene Ontology	GO:0017148	1	44	0.106502	0.188228	EIF2AK2
GDP binding	Gene Ontology	GO:0019003	1	44	0.106502	0.188228	GNAI3
positive regulation of protein catabolic process	Gene Ontology	GO:0045732	1	45	0.108737	0.190853	WWP1
activation of cysteine-type endopeptidase activity involved in apoptotic process	Gene Ontology	GO:0006919	1	45	0.108737	0.190853	PIDD1
mRNA 3'-UTR binding	Gene Ontology	GO:0003730	1	46	0.110967	0.194097	DND1
calcium-dependent protein binding	Gene Ontology	GO:0048306	1	47	0.113191	0.195964	SLC9A1
excitatory postsynaptic potential	Gene Ontology	GO:0060079	1	47	0.113191	0.195964	CAMKK1
membrane	Gene Ontology	GO:0016020	3	473	0.116275	0.197622	CCND2|PLIN2|RASL10B
plasma membrane	Gene Ontology	GO:0005886	10	2618	0.116608	0.197622	HIF3A|SLC19A2|EPB41L3|SLC9A1|PLIN2|CNNM3|PHKB|PLCE1|SLC1A5|BIN1
Wnt signaling pathway	Gene Ontology	GO:0016055	1	49	0.117623	0.197622	PRKAA2
G protein-coupled receptor binding	Gene Ontology	GO:0001664	1	49	0.117623	0.197622	GNAI3
postsynapse	Gene Ontology	GO:0098794	1	49	0.117623	0.197622	CAMKK1
nuclear matrix	Gene Ontology	GO:0016363	1	49	0.117623	0.197622	ATXN1
protein serine/threonine kinase activity	Gene Ontology	GO:0004674	2	234	0.117641	0.197622	PDK3|PRKAA2
lipid droplet	Gene Ontology	GO:0005811	1	51	0.122033	0.202989	PLIN2
cellular response to calcium ion	Gene Ontology	GO:0071277	1	52	0.124229	0.204637	PRKAA2
lipid catabolic process	Gene Ontology	GO:0016042	1	52	0.124229	0.204637	PLCE1
post-embryonic development	Gene Ontology	GO:0009791	1	52	0.124229	0.204637	SLC4A10
cellular oxidant detoxification	Gene Ontology	GO:0098869	1	53	0.126421	0.206907	GPX7
GTPase activity	Gene Ontology	GO:0003924	2	247	0.128384	0.208474	GNAI3|RASL10B
positive regulation of cold-induced thermogenesis	Gene Ontology	GO:0120162	1	54	0.128607	0.208474	ZNF516
extracellular matrix structural constituent	Gene Ontology	GO:0005201	1	54	0.128607	0.208474	COL16A1
catalytic activity	Gene Ontology	GO:0003824	1	55	0.130787	0.210667	PHKB
response to hypoxia	Gene Ontology	GO:0001666	1	56	0.132963	0.212157	HIF3A
activation of MAPK activity	Gene Ontology	GO:0000187	1	56	0.132963	0.212157	PLCE1
protease binding	Gene Ontology	GO:0002020	1	56	0.132963	0.212157	BIN1
integral component of membrane	Gene Ontology	GO:0016021	14	4085	0.134784	0.213723	SLC4A10|CNNM3|SEMA3D|SLC19A2|RYR3|TMCC2|SLC16A6|FUT2|AMIGO1|SLC1A5|FRRS1|SEMA4D|SORCS2|SLC9A1
chaperone binding	Gene Ontology	GO:0051087	1	58	0.137297	0.215692	BIN1
response to oxidative stress	Gene Ontology	GO:0006979	1	58	0.137297	0.215692	GPX7
transcription by RNA polymerase II	Gene Ontology	GO:0006366	1	60	0.14161	0.221783	HIF3A
defense response to bacterium	Gene Ontology	GO:0042742	1	61	0.143759	0.223771	COCH
endoplasmic reticulum membrane	Gene Ontology	GO:0005789	2	267	0.145336	0.225042	GNAI3|SLC9A1
regulation of alternative mRNA splicing, via spliceosome	Gene Ontology	GO:0000381	1	62	0.145902	0.225042	KHDRBS3
multicellular organism growth	Gene Ontology	GO:0035264	1	63	0.14804	0.225605	SLC4A10
phospholipid binding	Gene Ontology	GO:0005543	1	63	0.14804	0.225605	BIN1
nuclear envelope	Gene Ontology	GO:0005635	1	64	0.150172	0.227493	BIN1
synaptic vesicle	Gene Ontology	GO:0008021	1	68	0.158651	0.239624	BIN1
positive regulation of protein phosphorylation	Gene Ontology	GO:0001934	1	69	0.160757	0.239957	IL34
protein phosphorylation	Gene Ontology	GO:0006468	2	287	0.162727	0.240974	CAMKK1|PRKAA2
spindle pole	Gene Ontology	GO:0000922	1	71	0.164955	0.241965	FBF1
endomembrane system	Gene Ontology	GO:0012505	1	72	0.167046	0.24224	TMCC2
nervous system development	Gene Ontology	GO:0007399	1	72	0.167046	0.24224	ATXN1
sodium ion transmembrane transport	Gene Ontology	GO:0035725	1	72	0.167046	0.24224	SLC4A10
anterior/posterior pattern specification	Gene Ontology	GO:0009952	1	73	0.169131	0.244568	HOXD8
hydrolase activity	Gene Ontology	GO:0016787	1	74	0.171212	0.246875	IFIH1
peptidyl-tyrosine phosphorylation	Gene Ontology	GO:0018108	1	77	0.177423	0.253676	YES1
GTP binding	Gene Ontology	GO:0005525	2	305	0.178686	0.254765	GNAI3|RASL10B
cilium	Gene Ontology	GO:0005929	1	78	0.179484	0.255188	TTLL7
transmembrane receptor protein tyrosine kinase signaling pathway	Gene Ontology	GO:0007169	1	82	0.187674	0.264615	YES1
protein glycosylation	Gene Ontology	GO:0006486	1	83	0.189709	0.26601	FUT2
guanyl-nucleotide exchange factor activity	Gene Ontology	GO:0005085	1	83	0.189709	0.26601	PLCE1
metal ion binding	Gene Ontology	GO:0046872	4	915	0.196911	0.271373	RIMKLB|MSS51|PRKAA2|GNAI3
brain development	Gene Ontology	GO:0007420	1	87	0.197798	0.271373	AMIGO1
visual perception	Gene Ontology	GO:0007601	1	87	0.197798	0.271373	SLC4A10
protein autophosphorylation	Gene Ontology	GO:0046777	1	88	0.199808	0.271754	EIF2AK2
negative regulation of gene expression	Gene Ontology	GO:0010629	1	89	0.201813	0.271754	PRKAA2
centriole	Gene Ontology	GO:0005814	1	89	0.201813	0.271754	FBF1
sensory perception of sound	Gene Ontology	GO:0007605	1	91	0.205808	0.274231	COCH
basolateral plasma membrane	Gene Ontology	GO:0016323	1	91	0.205808	0.274231	SLC4A10
protein localization to plasma membrane	Gene Ontology	GO:0072659	1	92	0.207798	0.274726	EPB41L3
midbody	Gene Ontology	GO:0030496	1	92	0.207798	0.274726	GNAI3
regulation of cell shape	Gene Ontology	GO:0008360	1	92	0.207798	0.274726	EPB41L3
membrane raft	Gene Ontology	GO:0045121	1	93	0.209784	0.275917	SLC9A1
mitochondrial matrix	Gene Ontology	GO:0005759	1	93	0.209784	0.275917	PDK3
positive regulation of NF-kappaB transcription factor activity	Gene Ontology	GO:0051092	1	94	0.211764	0.27709	EIF2AK2
lamellipodium	Gene Ontology	GO:0030027	1	94	0.211764	0.27709	PLCE1
structural molecule activity	Gene Ontology	GO:0005198	1	95	0.213739	0.278957	EPB41L3
extracellular region	Gene Ontology	GO:0005576	2	348	0.217666	0.282645	PRSS36|IGSF10
centrosome	Gene Ontology	GO:0005813	2	349	0.218583	0.282683	GNAI3|FBF1
protein C-terminus binding	Gene Ontology	GO:0008022	1	98	0.219637	0.282683	ATXN1
potassium ion transmembrane transport	Gene Ontology	GO:0071805	1	98	0.219637	0.282683	SLC9A1
mitochondrial inner membrane	Gene Ontology	GO:0005743	1	99	0.221593	0.282683	SCO2
cell-cell junction	Gene Ontology	GO:0005911	1	102	0.227432	0.288685	EPB41L3
negative regulation of endopeptidase activity	Gene Ontology	GO:0010951	1	106	0.23515	0.296266	C4A
protein polyubiquitination	Gene Ontology	GO:0000209	1	107	0.237068	0.29648	WWP1
oxidoreductase activity	Gene Ontology	GO:0016491	1	107	0.237068	0.29648	ENOX2
transcription regulatory region sequence-specific DNA binding	Gene Ontology	GO:0000976	1	109	0.240889	0.299786	PER2
peptidyl-serine phosphorylation	Gene Ontology	GO:0018105	1	110	0.242793	0.299955	PDK3
protein domain specific binding	Gene Ontology	GO:0019904	1	111	0.244691	0.30084	KHDRBS3
proteasome-mediated ubiquitin-dependent protein catabolic process	Gene Ontology	GO:0043161	1	112	0.246586	0.301712	WWP1
regulation of cell population proliferation	Gene Ontology	GO:0042127	1	114	0.25036	0.305595	YES1
transmembrane transporter activity	Gene Ontology	GO:0022857	1	115	0.25224	0.307153	CNNM3
extracellular matrix organization	Gene Ontology	GO:0030198	1	117	0.255986	0.310231	COL16A1
axon guidance	Gene Ontology	GO:0007411	1	119	0.259714	0.314001	SEMA4D
cytokine activity	Gene Ontology	GO:0005125	1	120	0.261571	0.315497	IL34
positive regulation of cell migration	Gene Ontology	GO:0030335	1	124	0.268953	0.322111	SEMA4D
translation	Gene Ontology	GO:0006412	1	127	0.274442	0.326381	EIF2AK2
protein dimerization activity	Gene Ontology	GO:0046983	1	131	0.281698	0.331908	HIF3A
positive regulation of apoptotic process	Gene Ontology	GO:0043065	1	136	0.290667	0.339334	BIN1
serine-type endopeptidase activity	Gene Ontology	GO:0004252	1	142	0.301284	0.350122	PRSS36
nucleolus	Gene Ontology	GO:0005730	2	452	0.31378	0.358597	PDK3|ATXN1
DNA binding	Gene Ontology	GO:0003677	2	454	0.315622	0.358597	HIF3A|IFIH1
regulation of transcription, DNA-templated	Gene Ontology	GO:0006355	2	458	0.319301	0.361165	ZNF516|ATXN1
extracellular matrix	Gene Ontology	GO:0031012	1	154	0.322051	0.362484	COL16A1
positive regulation of gene expression	Gene Ontology	GO:0010628	1	156	0.325453	0.362484	IL34
transcription factor binding	Gene Ontology	GO:0008134	1	156	0.325453	0.362484	PER2
apical plasma membrane	Gene Ontology	GO:0016324	1	156	0.325453	0.362484	SLC9A1
transcription regulator complex	Gene Ontology	GO:0005667	1	160	0.332205	0.369198	HIF3A
dendrite	Gene Ontology	GO:0030425	1	162	0.335557	0.371301	PRKAA2
actin filament binding	Gene Ontology	GO:0051015	1	163	0.337226	0.372339	BIN1
signaling receptor binding	Gene Ontology	GO:0005102	1	166	0.34221	0.376209	YES1
nucleoplasm	Gene Ontology	GO:0005654	5	1546	0.345576	0.378276	HIF3A|FAM217B|SLC9A1|KHDRBS3|ATXN1
cell adhesion	Gene Ontology	GO:0007155	1	175	0.35694	0.389877	AMIGO1
Golgi membrane	Gene Ontology	GO:0000139	1	178	0.361778	0.392633	GNAI3
endoplasmic reticulum	Gene Ontology	GO:0005783	2	522	0.377416	0.407866	SLC9A1|TMCC2
RNA polymerase II cis-regulatory region sequence-specific DNA binding	Gene Ontology	GO:0000978	2	532	0.386332	0.416432	E4F1|ZNF516
positive regulation of GTPase activity	Gene Ontology	GO:0043547	1	198	0.393124	0.422152	SEMA4D
Golgi apparatus	Gene Ontology	GO:0005794	2	549	0.401366	0.429213	PRKAA2|PIDD1
ubiquitin-dependent protein catabolic process	Gene Ontology	GO:0006511	1	204	0.402229	0.429213	WWP1
ubiquitin protein ligase activity	Gene Ontology	GO:0061630	1	209	0.409713	0.434911	WWP1
regulation of transcription by RNA polymerase II	Gene Ontology	GO:0006357	2	559	0.410132	0.434911	HIF3A|E4F1
external side of plasma membrane	Gene Ontology	GO:0009897	1	210	0.411199	0.435136	ENOX2
negative regulation of transcription, DNA-templated	Gene Ontology	GO:0045892	1	215	0.418573	0.441105	CIART
RNA polymerase II transcription regulatory region sequence-specific DNA binding	Gene Ontology	GO:0000977	1	219	0.424406	0.446009	HOXD8
positive regulation of transcription, DNA-templated	Gene Ontology	GO:0045893	1	220	0.425855	0.446009	ZNF516
nuclear chromatin	Gene Ontology	GO:0000790	1	224	0.431617	0.451115	E4F1
nuclear speck	Gene Ontology	GO:0016607	1	227	0.4359	0.453898	PRKAA2
positive regulation of cell population proliferation	Gene Ontology	GO:0008284	1	228	0.437321	0.453898	IL34
intracellular protein transport	Gene Ontology	GO:0006886	1	229	0.438739	0.453898	SORCS2
protein-containing complex	Gene Ontology	GO:0032991	1	229	0.438739	0.453898	KHDRBS3
cell differentiation	Gene Ontology	GO:0030154	1	250	0.467702	0.481904	YES1
intracellular membrane-bounded organelle	Gene Ontology	GO:0043231	1	252	0.470382	0.483686	CNNM3
intracellular signal transduction	Gene Ontology	GO:0035556	1	275	0.500267	0.512346	PRKAA2
protein ubiquitination	Gene Ontology	GO:0016567	1	278	0.504041	0.515174	WWP1
perinuclear region of cytoplasm	Gene Ontology	GO:0048471	1	279	0.505292	0.515418	EIF2AK2
chromatin binding	Gene Ontology	GO:0003682	1	308	0.540265	0.54999	PRKAA2
DNA-binding transcription factor activity	Gene Ontology	GO:0003700	1	326	0.560735	0.569689	E4F1
DNA-binding transcription activator activity, RNA polymerase II-specific	Gene Ontology	GO:0001228	1	346	0.582427	0.589272	HOXD8
proteolysis	Gene Ontology	GO:0006508	1	347	0.583484	0.589272	PRSS36
positive regulation of transcription by RNA polymerase II	Gene Ontology	GO:0045944	2	818	0.61141	0.616253	HOXD8|SLC9A1
DNA-binding transcription factor activity, RNA polymerase II-specific	Gene Ontology	GO:0000981	1	393	0.629337	0.633068	HIF3A
calcium ion binding	Gene Ontology	GO:0005509	1	542	0.746312	0.749256	RYR3
zinc ion binding	Gene Ontology	GO:0008270	1	606	0.784583	0.786128	IFIH1
mitochondrion	Gene Ontology	GO:0005739	1	647	0.80605	0.80605	PDK3
cellular lipid metabolic process	Gene Ontology	GO:0044255	4	17	0.0222735	0.141708	ABHD2|SCAP|LPIN2|ABHD3
cell surface receptor signaling pathway	Gene Ontology	GO:0007166	11	94	0.0222932	0.141708	PTH1R|CBLB|GPR157|CALCRL|CD36|ADGRD1|ADGRL4|ADGRA2|FCGR1A|ADGRL1|ADGRB1
urogenital system development	Gene Ontology	GO:0001655	3	9	0.0223576	0.141708	EPHB2|EPHB3|HELLS
cardiac muscle tissue morphogenesis	Gene Ontology	GO:0055008	3	9	0.0223576	0.141708	ACTC1|MYLK2|ANKRD1
corpus callosum development	Gene Ontology	GO:0022038	3	9	0.0223576	0.141708	EPHB2|EPHB3|RTN4RL2
positive regulation of dendritic spine development	Gene Ontology	GO:0060999	3	9	0.0223576	0.141708	NEURL1|APOE|FOXO6
retinoic acid receptor signaling pathway	Gene Ontology	GO:0048384	3	9	0.0223576	0.141708	ESRRG|RXRG|RXRA
protein tyrosine/threonine phosphatase activity	Gene Ontology	GO:0008330	3	9	0.0223576	0.141708	DUSP4|DUSP1|DUSP8
calcium transmembrane transporter activity, phosphorylative mechanism	Gene Ontology	GO:0005388	3	9	0.0223576	0.141708	ATP2B3|ATP2B2|ATP2A1
fructose 1,6-bisphosphate metabolic process	Gene Ontology	GO:0030388	3	9	0.0223576	0.141708	ALDOA|PFKM|PFKL
phospholipid homeostasis	Gene Ontology	GO:0055091	3	9	0.0223576	0.141708	TLCD2|APOA1|LIPG
structural constituent of myelin sheath	Gene Ontology	GO:0019911	3	9	0.0223576	0.141708	PLP1|MBP|MAL
proteoglycan binding	Gene Ontology	GO:0043394	3	9	0.0223576	0.141708	NID1|COL5A1|COL2A1
neurotrophin TRK receptor signaling pathway	Gene Ontology	GO:0048011	3	9	0.0223576	0.141708	SORT1|CASP3|NDN
signal transduction in response to DNA damage	Gene Ontology	GO:0042770	3	9	0.0223576	0.141708	ABL1|GADD45A|STK33
tau protein binding	Gene Ontology	GO:0048156	3	9	0.0223576	0.141708	APOE|BIN1|SNCA
reverse cholesterol transport	Gene Ontology	GO:0043691	3	9	0.0223576	0.141708	APOE|APOA1|LIPG
establishment of epithelial cell polarity	Gene Ontology	GO:0090162	3	9	0.0223576	0.141708	CYTH3|FRMD4B|FBF1
regulation of reactive oxygen species metabolic process	Gene Ontology	GO:2000377	3	9	0.0223576	0.141708	PID1|PDK3|BCO2
calcium-dependent protein binding	Gene Ontology	GO:0048306	7	47	0.0224376	0.141954	SLC9A1|CASQ2|MASP1|TNNC2|S100A11|S100A12|S100A1
regulation of membrane potential	Gene Ontology	GO:0042391	9	70	0.0227064	0.14317	CACNA1H|POPDC2|HCN1|GABRG1|HCN2|NEDD4|CHRNA1|CHRND|CAV3
transmembrane receptor protein tyrosine kinase signaling pathway	Gene Ontology	GO:0007169	10	82	0.0227129	0.14317	EPHB2|EPHB3|PDGFRA|EFS|PDGFRB|EPHA5|DDR1|KIT|YES1|KDR
kidney development	Gene Ontology	GO:0001822	6	37	0.0241533	0.151695	IFT27|LRP4|SIX2|TIPARP|TNS2|WFS1
defense response to virus	Gene Ontology	GO:0051607	10	83	0.0242929	0.152018	IFITM3|SPON2|STAT2|KCNJ8|MX1|OAS1|OAS2|ISG15|BST2|TLR8
protein glycosylation	Gene Ontology	GO:0006486	10	83	0.0242929	0.152018	ST3GAL2|ST3GAL1|GALNT15|B3GALT1|GALNT17|ST8SIA4|FUT2|FUT1|GALNT5|MAN1A1
Notch signaling pathway	Gene Ontology	GO:0007219	9	71	0.0244329	0.152341	MAML3|NOTCH3|HOXD3|TBX2|PERP|PGAM2|ZNF423|ADAM17|GOT1
DNA-binding transcription repressor activity, RNA polymerase II-specific	Gene Ontology	GO:0001227	18	188	0.0245335	0.152692	NFE2L3|MYPOP|CNBP|BHLHE40|BHLHE41|DEAF1|FOXD3|TBX2|PPARG|NR2C1|AEBP1|CREM|NR2F1|PRRX1|SNAI3|PLAGL1|ATF3|MKX
epidermal growth factor receptor signaling pathway	Gene Ontology	GO:0007173	5	27	0.0246639	0.152952	ABL1|HBEGF|PLCE1|EGF|ADAM17
regulation of heart rate by cardiac conduction	Gene Ontology	GO:0086091	5	27	0.0246639	0.152952	CACNA1G|CTNNA3|BIN1|SCN1B|KCNE5
negative regulation of inflammatory response	Gene Ontology	GO:0050728	8	60	0.025912	0.159956	APOE|MFHAS1|PPARG|LRFN5|WFDC1|GHSR|APOA1|FEM1A
monooxygenase activity	Gene Ontology	GO:0004497	4	18	0.0261181	0.159956	CYP3A29|CYP1A1|FMO1|FMO4
ERK1 and ERK2 cascade	Gene Ontology	GO:0070371	4	18	0.0261181	0.159956	MT3|FGF10|EGF|KDR
cellular response to amyloid-beta	Gene Ontology	GO:1904646	4	18	0.0261181	0.159956	IGF1R|ADRB2|ITGA4|NGFR
myofibril	Gene Ontology	GO:0030016	4	18	0.0261181	0.159956	TMOD4|KCNJ8|LMOD1|MYOD1
chemokine binding	Gene Ontology	GO:0019956	4	18	0.0261181	0.159956	ACKR4|XCR1|PDPN|CCRL2
ubiquitin protein ligase binding	Gene Ontology	GO:0031625	17	176	0.0264262	0.161422	CCDC50|GABARAPL1|AXIN2|FZD8|TUBA1B|HSPA9|SLC25A5|SPOPL|MFHAS1|HSPD1|TPI1|ISG15|NGFR|DIO2|WFS1|UBE2D4|MYOD1
negative regulation of ERK1 and ERK2 cascade	Gene Ontology	GO:0070373	6	38	0.0267627	0.161422	EPHB2|EZR|ABL1|DUSP4|FBLN1|ATF3
PDZ domain binding	Gene Ontology	GO:0030165	7	49	0.0268612	0.161422	FZD2|LLGL2|FZD8|ADAM17|ATP2B3|ATP2B2|ADGRB1
sarcolemma	Gene Ontology	GO:0042383	7	49	0.0268612	0.161422	COL6A3|POPDC2|DTNBP1|CACNG1|KCNB1|SLC8A2|CAV3
peptidyl-serine phosphorylation	Gene Ontology	GO:0018105	12	110	0.027207	0.161422	MKNK1|PNCK|SGK2|PRKCA|PLK2|DCLK1|MAST2|CAMK2A|PDK3|AKT3|GAS6|CDC7
protein tyrosine phosphatase activity	Gene Ontology	GO:0004725	10	85	0.0276874	0.161422	PTPN13|PTPMT1|CDC14A|PTPRG|PTPRF|CDKN3|DUSP8|DUSP4|TNS2|DUSP1
in utero embryonic development	Gene Ontology	GO:0001701	15	150	0.0278462	0.161422	CHST11|PDGFRB|PDGFRA|ACVRL1|GPI|SOX10|INPP5B|SLC25A20|SREBF1|ARNT2|MBD3|UBR3|CMIP|SLC30A1|B9D1
regulation of circadian rhythm	Gene Ontology	GO:0042752	5	28	0.0278474	0.161422	MAGEL2|DDB1|ADCY1|SIAH2|PRKAA2
positive regulation of acrosome reaction	Gene Ontology	GO:2000344	3	10	0.0279492	0.161422	CACNA1H|PLCB1|PLB1
regulation of heart rate	Gene Ontology	GO:0002027	3	10	0.0279492	0.161422	SEMA3A|CAV3|CASQ2
actin filament depolymerization	Gene Ontology	GO:0030042	3	10	0.0279492	0.161422	DSTN|WDR1|CFL1
regulation of pH	Gene Ontology	GO:0006885	3	10	0.0279492	0.161422	PDK2|SLC9A1|SLC9A7
protein polyglutamylation	Gene Ontology	GO:0018095	3	10	0.0279492	0.161422	TTLL4|TTLL7|TTLL11
induction of positive chemotaxis	Gene Ontology	GO:0050930	3	10	0.0279492	0.161422	FGF10|CXCL12|VEGFA
regulation of neurotransmitter secretion	Gene Ontology	GO:0046928	3	10	0.0279492	0.161422	SYT12|KCNC4|CPLX1
protein mono-ADP-ribosylation	Gene Ontology	GO:0140289	3	10	0.0279492	0.161422	PARP4|TIPARP|PARP12
negative regulation of substrate adhesion-dependent cell spreading	Gene Ontology	GO:1900025	3	10	0.0279492	0.161422	FBLN1|RCC2|KANK1
negative regulation of blood vessel endothelial cell migration	Gene Ontology	GO:0043537	3	10	0.0279492	0.161422	GADD45A|APOE|ACVRL1
potassium:proton antiporter activity	Gene Ontology	GO:0015386	3	10	0.0279492	0.161422	SLC9A7|SLC9A1|SLC9A2
peptide metabolic process	Gene Ontology	GO:0006518	3	10	0.0279492	0.161422	AEBP1|CPZ|MIPEP
superoxide-generating NAD(P)H oxidase activity	Gene Ontology	GO:0016175	3	10	0.0279492	0.161422	DUOX1|DUOX2|NOX5
positive regulation of actin cytoskeleton reorganization	Gene Ontology	GO:2000251	3	10	0.0279492	0.161422	ABL1|BAIAP2|NRAS
antigen binding	Gene Ontology	GO:0003823	3	10	0.0279492	0.161422	FCN2|MFAP4|SPON2
positive regulation of calcium ion-dependent exocytosis	Gene Ontology	GO:0045956	3	10	0.0279492	0.161422	KCNB1|DOC2B|CACNA1G
sodium ion export across plasma membrane	Gene Ontology	GO:0036376	3	10	0.0279492	0.161422	ATP1B2|SLC9A1|ATP1B1
semaphorin-plexin signaling pathway involved in axon guidance	Gene Ontology	GO:1902287	3	10	0.0279492	0.161422	SEMA3A|PLXNB3|PLXNA4
long-chain fatty acid-CoA ligase activity	Gene Ontology	GO:0004467	3	10	0.0279492	0.161422	ACSL1|ACSBG1|SLC27A3
regulation of release of sequestered calcium ion into cytosol	Gene Ontology	GO:0051279	3	10	0.0279492	0.161422	CASQ1|PRKD1|CASQ2
calcium ion homeostasis	Gene Ontology	GO:0055074	3	10	0.0279492	0.161422	WFS1|SELENON|SNX10
protein polymerization	Gene Ontology	GO:0051258	3	10	0.0279492	0.161422	CASQ1|MID1IP1|CASQ2
positive regulation of interleukin-6 production	Gene Ontology	GO:0032755	6	39	0.0295523	0.169545	IL17D|SPON2|IFIH1|DHX58|HSPD1|TLR8
regulation of protein stability	Gene Ontology	GO:0031647	6	39	0.0295523	0.169545	CASP3|CDKN2AIP|ASPH|SREBF1|USP28|DACT1
cell-cell adhesion	Gene Ontology	GO:0098609	8	62	0.0302177	0.172037	CYFIP2|ANXA9|PDPN|NEGR1|PERP|VCAM1|CTNND1|FBLIM1
regulation of protein phosphorylation	Gene Ontology	GO:0001932	4	19	0.0303359	0.172037	STAT2|TLR8|LOX|APOA1
semaphorin receptor binding	Gene Ontology	GO:0030215	4	19	0.0303359	0.172037	SEMA3A|SEMA7A|SEMA4D|SEMA3D
cytokine production	Gene Ontology	GO:0001816	4	19	0.0303359	0.172037	FABP4|NFATC4|SLC37A4|MAF
fatty acid beta-oxidation	Gene Ontology	GO:0006635	5	29	0.0312798	0.175942	CPT2|ACAA2|CPT1B|HADHA|ECHDC2
positive regulation of MAP kinase activity	Gene Ontology	GO:0043406	5	29	0.0312798	0.175942	PDGFRB|PDGFD|VEGFA|NRAS|KIT
peptide hormone binding	Gene Ontology	GO:0017046	5	29	0.0312798	0.175942	PTH1R|NPR3|EBI3|SLC40A1|LEPR
recycling endosome membrane	Gene Ontology	GO:0055038	5	29	0.0312798	0.175942	CLIP3|NDRG1|SORCS2|LZTR1|EHD3
promoter-specific chromatin binding	Gene Ontology	GO:1990841	6	40	0.0325258	0.181869	EGR1|TP53|MYOD1|GADD45A|DNMT1|KLF4
histone H3 deacetylation	Gene Ontology	GO:0070932	3	11	0.0342104	0.184021	HDAC9|SMARCAD1|HDAC7
integral component of postsynaptic membrane	Gene Ontology	GO:0099055	3	11	0.0342104	0.184021	EPHB2|DAGLA|PCDH17
activation of cysteine-type endopeptidase activity	Gene Ontology	GO:0097202	3	11	0.0342104	0.184021	PERP|ASPH|CYFIP2
actin filament severing	Gene Ontology	GO:0051014	3	11	0.0342104	0.184021	DSTN|CFL1|VILL
transmembrane-ephrin receptor activity	Gene Ontology	GO:0005005	3	11	0.0342104	0.184021	EPHB2|EPHB3|EPHA5
limb development	Gene Ontology	GO:0060173	3	11	0.0342104	0.184021	COMP|KREMEN1|FGF10
high-density lipoprotein particle remodeling	Gene Ontology	GO:0034375	3	11	0.0342104	0.184021	APOE|APOA1|LIPG
RNA polymerase binding	Gene Ontology	GO:0070063	3	11	0.0342104	0.184021	NEDD4|BIN1|PPIB
peptide catabolic process	Gene Ontology	GO:0043171	3	11	0.0342104	0.184021	ENPEP|ANPEP|LVRN
semaphorin receptor activity	Gene Ontology	GO:0017154	3	11	0.0342104	0.184021	PLXNB3|NRP1|PLXNA4
S100 protein binding	Gene Ontology	GO:0044548	3	11	0.0342104	0.184021	S100A11|S100A1|EZR
hormone biosynthetic process	Gene Ontology	GO:0042446	3	11	0.0342104	0.184021	DUOX1|DUOX2|DIO2
embryonic digestive tract morphogenesis	Gene Ontology	GO:0048557	3	11	0.0342104	0.184021	PDGFRA|FGF10|SIX2
response to interleukin-1	Gene Ontology	GO:0070555	3	11	0.0342104	0.184021	PRKCA|CITED1|SNCA
sodium:proton antiporter activity	Gene Ontology	GO:0015385	3	11	0.0342104	0.184021	SLC9A7|SLC9A1|SLC9A2
positive regulation of focal adhesion assembly	Gene Ontology	GO:0051894	3	11	0.0342104	0.184021	ABL1|VEGFA|KDR
endothelial cell morphogenesis	Gene Ontology	GO:0001886	3	11	0.0342104	0.184021	TNMD|CLIC4|COL22A1
response to starvation	Gene Ontology	GO:0042594	3	11	0.0342104	0.184021	PCK2|PCK1|FSTL1
organic acid metabolic process	Gene Ontology	GO:0006082	3	11	0.0342104	0.184021	FMO1|CYP2R1|CYP2A19
proline-rich region binding	Gene Ontology	GO:0070064	3	11	0.0342104	0.184021	ABL1|BAIAP2|NEDD4
regulation of sodium ion transmembrane transporter activity	Gene Ontology	GO:2000649	3	11	0.0342104	0.184021	YWHAH|SCN1B|CAV3
phosphoprotein phosphatase activity	Gene Ontology	GO:0004721	4	20	0.0349318	0.185325	DUSP4|DUSP1|DUSP8|CTDSPL2
lamellipodium assembly	Gene Ontology	GO:0030032	4	20	0.0349318	0.185325	KIT|ABLIM2|NCK2|RHOD
sprouting angiogenesis	Gene Ontology	GO:0002040	4	20	0.0349318	0.185325	RECK|LOXL2|ADGRA2|VEGFA
peptidyl-L-cysteine S-palmitoylation	Gene Ontology	GO:0018230	4	20	0.0349318	0.185325	ZDHHC9|ZDHHC14|CLIP3|ZDHHC21
cellular response to gamma radiation	Gene Ontology	GO:0071480	4	20	0.0349318	0.185325	TSPYL5|TMEM109|EGR1|NRAS
positive regulation of G1/S transition of mitotic cell cycle	Gene Ontology	GO:1900087	4	20	0.0349318	0.185325	PLCB1|CCND2|FGF10|ADAM17
negative regulation of catalytic activity	Gene Ontology	GO:0043086	4	20	0.0349318	0.185325	ANXA9|TIMP1|OAZ3|STYX
skeletal muscle tissue development	Gene Ontology	GO:0007519	5	30	0.0349656	0.185325	MYOZ2|METTL21C|POPDC2|ELN|MYOD1
postsynaptic membrane	Gene Ontology	GO:0045211	8	64	0.0349904	0.185325	DAGLA|DBNL|CHRM2|MX1|CHRNG|KCNB1|CLSTN1|CLSTN3
insulin receptor signaling pathway	Gene Ontology	GO:0008286	6	41	0.0356869	0.188725	IRS1|PDK2|SREBF1|FOXO6|CSRP3|SOGA1
transcription coactivator activity	Gene Ontology	GO:0003713	14	142	0.0360166	0.190176	NUPR1|LPIN2|MYOD1|ARID5B|WWTR1|HMGB2|ANKRD1|KAT2B|SOX17|PRRX1|TGFB1I1|CITED1|TADA1|MAML3
apical plasma membrane	Gene Ontology	GO:0016324	15	156	0.0365761	0.192836	ITPK1|ABCG2|SLC9A1|DUOX1|DUOX2|ATP1B2|TNIK|PDPN|ATP1B1|ANO1|SHROOM1|OSMR|PARD6A|ADAM17|ADRB2
positive regulation of GTPase activity	Gene Ontology	GO:0043547	18	198	0.0368192	0.193815	PLCB1|ADAP1|LLGL2|NRAS|RGS14|ARHGAP1|ARHGAP23|CCL21|RGS4|DOCK11|ARHGAP35|RAP1GDS1|IQSEC1|DENND1B|FZD10|SEMA4D|ASAP1|ASAP3
nuclear body	Gene Ontology	GO:0016604	17	184	0.0369304	0.193815	WWTR1|RGS14|NMNAT1|CCNDBP1|PLAGL1|HOXD3|HSPB8|ABRAXAS1|EPB41|ABL1|SREBF1|RNF112|CDC14A|NHS|USP28|ATMIN|CBX4
nuclear speck	Gene Ontology	GO:0016607	20	227	0.0375142	0.196579	PLCB1|SFMBT2|MAML3|INPPL1|ATXN2L|HOXB2|GADD45A|GLIS2|PRKAA2|CDC34|FNDC1|CRY2|AFF2|SRRM1|HIKESHI|NR4A2|DENND1B|PLAG1|RBM15B|CKAP4
cellular response to glucose starvation	Gene Ontology	GO:0042149	5	31	0.0389086	0.202961	ATF4|PRKAG3|PRKAG2|PRKAA2|SESN3
protein tyrosine/serine/threonine phosphatase activity	Gene Ontology	GO:0008138	5	31	0.0389086	0.202961	CDC14A|PTPMT1|DUSP8|STYX|STYXL1
cellular response to oxidative stress	Gene Ontology	GO:0034599	6	42	0.0390387	0.203256	ETV5|NR4A2|MT3|PRKAA2|VKORC1L1|SNCA
basolateral plasma membrane	Gene Ontology	GO:0016323	10	91	0.039872	0.203256	SLC4A10|AQP4|LIN7B|SLC40A1|PDPN|EPB41|LEPR|TFRC|SLC26A7|ATP1B1
sensory perception of sound	Gene Ontology	GO:0007605	10	91	0.039872	0.203256	CCDC50|WFS1|CASP3|COL11A2|KCNQ4|CDC14A|USH1C|ATP2B2|COL2A1|COCH
heme binding	Gene Ontology	GO:0020037	11	104	0.0398931	0.203256	CYP1A1|CYP2A19|CYP2R1|NOS1|DUOX1|DUOX2|STEAP4|CYP3A29|HMOX2|CYP27A1|PXDN
skeletal system morphogenesis	Gene Ontology	GO:0048705	4	21	0.0399084	0.203256	PDGFRB|HOXD8|CSRNP1|TIPARP
negative regulation of cyclin-dependent protein serine/threonine kinase activity	Gene Ontology	GO:0045736	4	21	0.0399084	0.203256	CDKN1C|CDKN2C|CASP3|KAT2B
cellular response to amino acid starvation	Gene Ontology	GO:0034198	4	21	0.0399084	0.203256	ATF4|EIF2AK2|DAP|ATF3
positive regulation of intrinsic apoptotic signaling pathway	Gene Ontology	GO:2001244	4	21	0.0399084	0.203256	STYXL1|RIPK3|NUPR1|TP53
regulation of neurogenesis	Gene Ontology	GO:0050767	4	21	0.0399084	0.203256	BHLHE40|HMGB2|NOS1|BHLHE41
response to glucose	Gene Ontology	GO:0009749	4	21	0.0399084	0.203256	MAFA|EGR1|PFKL|SREBF1
mitogen-activated protein kinase binding	Gene Ontology	GO:0051019	4	21	0.0399084	0.203256	ABL1|DUSP4|DUSP1|DUSP8
negative regulation of GTPase activity	Gene Ontology	GO:0034260	4	21	0.0399084	0.203256	PLXNB3|RCC2|NRAS|FZD10
cell leading edge	Gene Ontology	GO:0031252	4	21	0.0399084	0.203256	DUOX1|ABL1|DUOXA2|PABPC1
protein kinase activity	Gene Ontology	GO:0004672	13	131	0.0405703	0.204944	EIF2AK2|STK40|PTK7|LIMK1|DCLK1|CAMKK1|PDK1|CAMKK2|RIPK3|TRIB1|PDK4|STRADB|CDC7
cellular sodium ion homeostasis	Gene Ontology	GO:0006883	3	12	0.0411314	0.204944	ATP1B2|SLC9A1|ATP1B1
hydrolase activity, hydrolyzing O-glycosyl compounds	Gene Ontology	GO:0004553	3	12	0.0411314	0.204944	GANAB|GBE1|KLB
negative regulation of insulin secretion	Gene Ontology	GO:0046676	3	12	0.0411314	0.204944	KCNB1|PFKL|SREBF1
T cell activation	Gene Ontology	GO:0042110	3	12	0.0411314	0.204944	RAB29|NEDD4|HSPD1
endothelial cell proliferation	Gene Ontology	GO:0001935	3	12	0.0411314	0.204944	LOXL2|NOX5|APOA1
acylglycerol lipase activity	Gene Ontology	GO:0047372	3	12	0.0411314	0.204944	ABHD2|ABHD3|LIPE
branching morphogenesis of an epithelial tube	Gene Ontology	GO:0048754	3	12	0.0411314	0.204944	MMP14|CLIC4|EGF
neuronal cell body membrane	Gene Ontology	GO:0032809	3	12	0.0411314	0.204944	KCNC4|KCNB1|KCNC1
cristae formation	Gene Ontology	GO:0042407	3	12	0.0411314	0.204944	LETM1|CHCHD6|IMMT
sarcomere	Gene Ontology	GO:0030017	3	12	0.0411314	0.204944	MYOM3|ACTC1|ABRA
mRNA transcription by RNA polymerase II	Gene Ontology	GO:0042789	3	12	0.0411314	0.204944	ATF4|SREBF1|SOX17
positive regulation of calcium ion transport	Gene Ontology	GO:0051928	3	12	0.0411314	0.204944	HOMER1|WFS1|CAMK2A
metalloendopeptidase inhibitor activity	Gene Ontology	GO:0008191	3	12	0.0411314	0.204944	RECK|TIMP1|BST2
epithelial cell differentiation	Gene Ontology	GO:0030855	6	43	0.0425838	0.208067	CPT1A|FZD2|DNPH1|PTER|TGFB1I1|PGK1
calcium-dependent phospholipid binding	Gene Ontology	GO:0005544	6	43	0.0425838	0.208067	DOC2B|ANXA5|C2CD5|ANXA9|SYT12|PLA2G4E
positive regulation of peptidyl-tyrosine phosphorylation	Gene Ontology	GO:0050731	6	43	0.0425838	0.208067	LRP4|CSPG4|THBS4|VEGFA|ABL1|FGF10
negative regulation of fat cell differentiation	Gene Ontology	GO:0045599	5	32	0.0431116	0.208067	SORT1|TGFB1I1|WWTR1|MMP11|LRP3
cartilage development	Gene Ontology	GO:0051216	5	32	0.0431116	0.208067	PRRX1|HOXD3|MGP|COL11A2|DDRGK1
negative regulation of endopeptidase activity	Gene Ontology	GO:0010951	11	106	0.0443221	0.208067	RECK|TIMP1|GAPDH|COL6A3|SERPING1|C4A|BST2|C3|SERPINH1|SERPINE1|COL28A1
actomyosin structure organization	Gene Ontology	GO:0031032	4	22	0.0452667	0.208067	FRMD5|EPB41L3|CNN3|EPB41
chemorepellent activity	Gene Ontology	GO:0045499	4	22	0.0452667	0.208067	SEMA3A|SEMA7A|SEMA4D|APOA1
face morphogenesis	Gene Ontology	GO:0060325	4	22	0.0452667	0.208067	TIPARP|PDGFRA|ASPH|CSRNP1
entrainment of circadian clock by photoperiod	Gene Ontology	GO:0043153	4	22	0.0452667	0.208067	PER2|TP53|FBXL17|CRY2
xenobiotic metabolic process	Gene Ontology	GO:0006805	4	22	0.0452667	0.208067	GSTA4|NCEH1|CYP2R1|CYP2A19
positive regulation of interferon-beta production	Gene Ontology	GO:0032728	4	22	0.0452667	0.208067	HMGB2|TLR8|IFIH1|DHX58
cilium assembly	Gene Ontology	GO:0060271	12	120	0.0457295	0.208067	EHD3|SNX10|TEKT1|KIF24|FBF1|DZIP1L|WWTR1|CFAP70|PARVA|ASAP1|B9D1|KIF3A
apoptotic process	Gene Ontology	GO:0006915	12	120	0.0457295	0.208067	EGLN3|MT3|NR4A1|CASP3|CYFIP2|NTN1|COMP|CTSC|DNASE1|SNCA|KREMEN1|GAS6
negative regulation of apoptotic process	Gene Ontology	GO:0043066	18	204	0.046071	0.208067	CHST11|MT3|IGF1R|CASP3|SOX10|ACTC1|EIF2AK2|PRKAA2|PIDD1|HSPD1|TFRC|VEGFA|COMP|ADAMTS20|DDB1|FKBP8|DAPK1|STK40
Schaffer collateral - CA1 synapse	Gene Ontology	GO:0098685	6	44	0.0463246	0.208067	EFNB2|SYNPO|ADCY1|CAMK2A|DTNBP1|BAIAP2
protein polyubiquitination	Gene Ontology	GO:0000209	11	107	0.0466583	0.208067	PELI1|DZIP3|WWP1|CDC34|UBE2D4|UBE2QL1|NEDD4|PPIL2|FBXL17|DDB2|RNF125
oxidoreductase activity	Gene Ontology	GO:0016491	11	107	0.0466583	0.208067	OXNAD1|ENOX2|NSDHL|NOS1|SCD|CYB561|ETFDH|MAOB|FAXDC2|SNCA|STEAP1
cholesterol homeostasis	Gene Ontology	GO:0042632	7	56	0.0468907	0.208067	APOE|SLC37A4|LIPG|LRP5|CAV3|FABP4|APOA1
positive regulation of actin filament polymerization	Gene Ontology	GO:0030838	5	33	0.0475767	0.208067	CCL21|BAIAP2|BIN1|CDC42EP5|NCK2
negative regulation of protein ubiquitination	Gene Ontology	GO:0031397	5	33	0.0475767	0.208067	ISG15|KLHL40|IVNS1ABP|ADGRB1|SPOPL
Rho protein signal transduction	Gene Ontology	GO:0007266	5	33	0.0475767	0.208067	CDC42EP5|COL1A2|PDPN|EPS8|NGFR
ephrin receptor signaling pathway	Gene Ontology	GO:0048013	5	33	0.0475767	0.208067	EPHB2|EPHB3|EPHA5|EFNB2|NCK2
chromatin binding	Gene Ontology	GO:0003682	25	308	0.0478669	0.208067	NFATC4|HMGB2|KAT2B|SFMBT1|SFMBT2|WDR82|CBX4|CBX2|MYOD1|SOX10|ASXL3|MBD6|SMARCAD1|CITED1|TSPYL5|MCMBP|NUPR1|PRKAA2|BARX2|SHMT2|NPM3|NFIA|REC8|SREBF1|MBD3
melanin biosynthetic process	Gene Ontology	GO:0042438	2	5	0.0486743	0.208067	CITED1|TRPC1
positive regulation of establishment of endothelial barrier	Gene Ontology	GO:1903142	2	5	0.0486743	0.208067	S1PR2|SREBF1
low voltage-gated calcium channel activity	Gene Ontology	GO:0008332	2	5	0.0486743	0.208067	CACNA1H|CACNA1G
acetyl-CoA biosynthetic process	Gene Ontology	GO:0006085	2	5	0.0486743	0.208067	MLYCD|ACLY
nerve growth factor binding	Gene Ontology	GO:0048406	2	5	0.0486743	0.208067	SORT1|NGFR
sodium:bicarbonate symporter activity	Gene Ontology	GO:0008510	2	5	0.0486743	0.208067	SLC4A10|SLC4A7
A band	Gene Ontology	GO:0031672	2	5	0.0486743	0.208067	KLHL40|KAT2B
limb morphogenesis	Gene Ontology	GO:0035108	2	5	0.0486743	0.208067	PKDCC|ASPH
arginine catabolic process	Gene Ontology	GO:0006527	2	5	0.0486743	0.208067	NOS1|DDAH1
toxin metabolic process	Gene Ontology	GO:0009404	2	5	0.0486743	0.208067	CYP1A1|FMO1
positive regulation of chondrocyte proliferation	Gene Ontology	GO:1902732	2	5	0.0486743	0.208067	COMP|SIX2
lacrimal gland development	Gene Ontology	GO:0032808	2	5	0.0486743	0.208067	SOX10|FGF10
regulation of neurotransmitter receptor localization to postsynaptic specialization membrane	Gene Ontology	GO:0098696	2	5	0.0486743	0.208067	GPC4|NRAS
peptidyl-lysine dimethylation	Gene Ontology	GO:0018027	2	5	0.0486743	0.208067	SETD7|SMYD2
bone trabecula formation	Gene Ontology	GO:0060346	2	5	0.0486743	0.208067	THBS3|PPARGC1B
regulation of blood coagulation	Gene Ontology	GO:0030193	2	5	0.0486743	0.208067	EPHB2|SERPING1
lamellipodium membrane	Gene Ontology	GO:0031258	2	5	0.0486743	0.208067	SYNE2|CFL1
apical dendrite	Gene Ontology	GO:0097440	2	5	0.0486743	0.208067	SLC4A10|NEURL1
deoxyribonuclease activity	Gene Ontology	GO:0004536	2	5	0.0486743	0.208067	DNASE1|NME1
postsynaptic modulation of chemical synaptic transmission	Gene Ontology	GO:0099170	2	5	0.0486743	0.208067	PLCB1|SYNPO
myotube differentiation	Gene Ontology	GO:0014902	2	5	0.0486743	0.208067	BARX2|SORT1
regulation of cardiac conduction	Gene Ontology	GO:1903779	2	5	0.0486743	0.208067	ACE2|EHD3
negative regulation of type I interferon production	Gene Ontology	GO:0032480	2	5	0.0486743	0.208067	DHX58|NMI
GPI-anchor transamidase complex	Gene Ontology	GO:0042765	2	5	0.0486743	0.208067	PIGS|PIGK
axon guidance receptor activity	Gene Ontology	GO:0008046	2	5	0.0486743	0.208067	EPHB2|EPHB3
gastric acid secretion	Gene Ontology	GO:0001696	2	5	0.0486743	0.208067	SLC26A7|SNX10
high-density lipoprotein particle binding	Gene Ontology	GO:0008035	2	5	0.0486743	0.208067	HSPD1|APOA1
positive regulation of potassium ion import across plasma membrane	Gene Ontology	GO:1903288	2	5	0.0486743	0.208067	ATP1B2|ATP1B1
carnitine metabolic process	Gene Ontology	GO:0009437	2	5	0.0486743	0.208067	CPT1A|CPT1B
regulation of postsynaptic membrane neurotransmitter receptor levels	Gene Ontology	GO:0099072	2	5	0.0486743	0.208067	EFNB2|CTNND1
stem cell division	Gene Ontology	GO:0017145	2	5	0.0486743	0.208067	WWTR1|THOC2
positive regulation of keratinocyte proliferation	Gene Ontology	GO:0010838	2	5	0.0486743	0.208067	TGM1|FGF10
regulation of stem cell proliferation	Gene Ontology	GO:0072091	2	5	0.0486743	0.208067	HMGB2|SOX17
regulation of cell cycle arrest	Gene Ontology	GO:0071156	2	5	0.0486743	0.208067	BIN1|SLC25A33
junctional membrane complex	Gene Ontology	GO:0030314	2	5	0.0486743	0.208067	JPH1|CASQ2
negative regulation of ruffle assembly	Gene Ontology	GO:1900028	2	5	0.0486743	0.208067	KANK1|ARHGAP24
aspartic-type endopeptidase inhibitor activity	Gene Ontology	GO:0019828	2	5	0.0486743	0.208067	BIN1|GAPDH
neurotransmitter binding	Gene Ontology	GO:0042165	2	5	0.0486743	0.208067	SLC6A13|SLC6A12
membrane repolarization	Gene Ontology	GO:0086009	2	5	0.0486743	0.208067	ATP1B2|ATP1B1
protein phosphatase 2B binding	Gene Ontology	GO:0030346	2	5	0.0486743	0.208067	PPP3CB|SLC9A1
regulation of reactive oxygen species biosynthetic process	Gene Ontology	GO:1903426	2	5	0.0486743	0.208067	ARG2|SLC25A33
glucocorticoid receptor signaling pathway	Gene Ontology	GO:0042921	2	5	0.0486743	0.208067	YWHAH|NEDD4
insulin-like growth factor receptor signaling pathway	Gene Ontology	GO:0048009	2	5	0.0486743	0.208067	PLCB1|IGF1R
viral budding	Gene Ontology	GO:0046755	2	5	0.0486743	0.208067	MVB12B|NEDD4
fibroblast growth factor-activated receptor activity	Gene Ontology	GO:0005007	2	5	0.0486743	0.208067	FGFRL1|FGFR2
regulation of release of sequestered calcium ion into cytosol by sarcoplasmic reticulum	Gene Ontology	GO:0010880	2	5	0.0486743	0.208067	DHRS7C|METTL21C
blood vessel maturation	Gene Ontology	GO:0001955	2	5	0.0486743	0.208067	RECK|LYL1
neuron fate determination	Gene Ontology	GO:0048664	2	5	0.0486743	0.208067	PRRX1|LBX1
laminin complex	Gene Ontology	GO:0043256	2	5	0.0486743	0.208067	LAMB1|NTN4
negative regulation of DNA biosynthetic process	Gene Ontology	GO:2000279	2	5	0.0486743	0.208067	ACVRL1|ANKRD1
S-adenosylmethionine-dependent methyltransferase activity	Gene Ontology	GO:0008757	2	5	0.0486743	0.208067	COMTD1|GAMT
negative regulation of p38MAPK cascade	Gene Ontology	GO:1903753	2	5	0.0486743	0.208067	DUSP1|EZR
positive regulation of oxidoreductase activity	Gene Ontology	GO:0051353	2	5	0.0486743	0.208067	ABL1|RIPK3
fructose 2,6-bisphosphate metabolic process	Gene Ontology	GO:0006003	2	5	0.0486743	0.208067	PFKFB1|PFKFB3
citrate metabolic process	Gene Ontology	GO:0006101	2	5	0.0486743	0.208067	ACO1|ACLY
negative regulation of ryanodine-sensitive calcium-release channel activity	Gene Ontology	GO:0060315	2	5	0.0486743	0.208067	SRI|CASQ2
protein localization to microtubule	Gene Ontology	GO:0035372	2	5	0.0486743	0.208067	KIF20B|MAPRE2
positive regulation of lipid storage	Gene Ontology	GO:0010884	2	5	0.0486743	0.208067	C3|HILPDA
long-chain fatty acid catabolic process	Gene Ontology	GO:0042758	2	5	0.0486743	0.208067	LIPE|ACADL
regulation of axon regeneration	Gene Ontology	GO:0048679	2	5	0.0486743	0.208067	PTPRF|KLF4
attachment of GPI anchor to protein	Gene Ontology	GO:0016255	2	5	0.0486743	0.208067	PIGS|PIGK
circadian behavior	Gene Ontology	GO:0048512	2	5	0.0486743	0.208067	TP53|GPR157
endoplasmic reticulum tubular network membrane	Gene Ontology	GO:0098826	2	5	0.0486743	0.208067	ATL2|LNPK
TORC2 signaling	Gene Ontology	GO:0038203	2	5	0.0486743	0.208067	PRR5L|SESN3
regulation of branching involved in mammary gland duct morphogenesis	Gene Ontology	GO:0060762	2	5	0.0486743	0.208067	ETV5|CAV3
F-actin capping protein complex	Gene Ontology	GO:0008290	2	5	0.0486743	0.208067	CAPZA2|SREBF1
negative regulation of RIG-I signaling pathway	Gene Ontology	GO:0039536	2	5	0.0486743	0.208067	SEC14L1|DHX58
N,N-dimethylaniline monooxygenase activity	Gene Ontology	GO:0004499	2	5	0.0486743	0.208067	FMO1|FMO4
positive regulation of transcription, DNA-templated	Gene Ontology	GO:0045893	19	220	0.0486825	0.208067	LGR4|FZD2|APOE|LYL1|PLCB1|CDKN1C|MT3|DEAF1|MSTN|ZNF711|NFE2L3|YWHAH|ZNF423|ABRA|TGFB1I1|CITED1|TRIM56|ZNF516|EGF
MAP kinase tyrosine/serine/threonine phosphatase activity	Gene Ontology	GO:0017017	3	13	0.0486978	0.208067	DUSP4|DUSP1|DUSP8
positive regulation of DNA binding	Gene Ontology	GO:0043388	3	13	0.0486978	0.208067	HMGB2|NME1|EGF
glutathione peroxidase activity	Gene Ontology	GO:0004602	3	13	0.0486978	0.208067	MGST1|GPX7|GPX2
digestive tract development	Gene Ontology	GO:0048565	3	13	0.0486978	0.208067	LGR4|KIT|COL3A1
triglyceride catabolic process	Gene Ontology	GO:0019433	3	13	0.0486978	0.208067	PNPLA2|LIPE|LIPG
regulation of long-term neuronal synaptic plasticity	Gene Ontology	GO:0048169	3	13	0.0486978	0.208067	SYNPO|NRAS|SNCA
adrenal gland development	Gene Ontology	GO:0030325	3	13	0.0486978	0.208067	PDGFRB|PDGFRA|APOA1
positive regulation of neuron death	Gene Ontology	GO:1901216	3	13	0.0486978	0.208067	ABL1|EFNB2|SNCA
steroid metabolic process	Gene Ontology	GO:0008202	3	13	0.0486978	0.208067	CYP3A29|RDH16|SLC37A4
lipid biosynthetic process	Gene Ontology	GO:0008610	3	13	0.0486978	0.208067	ACSL1|FAXDC2|SREBF1
complement activation, classical pathway	Gene Ontology	GO:0006958	3	13	0.0486978	0.208067	C3|C2|C1QB
PRC1 complex	Gene Ontology	GO:0035102	3	13	0.0486978	0.208067	PCGF3|CBX4|CBX2
microtubule plus-end binding	Gene Ontology	GO:0051010	3	13	0.0486978	0.208067	CLIP3|CLIP4|MAPRE2
very-low-density lipoprotein particle	Gene Ontology	GO:0034361	3	13	0.0486978	0.208067	PCYOX1|APOE|APOA1
inclusion body	Gene Ontology	GO:0016234	3	13	0.0486978	0.208067	MT3|AGL|SNCA
superoxide anion generation	Gene Ontology	GO:0042554	3	13	0.0486978	0.208067	DUOX1|DUOX2|NOX5
acyl-CoA hydrolase activity	Gene Ontology	GO:0047617	3	13	0.0486978	0.208067	ACAA2|ACOT7|ACOT9
neuroblast proliferation	Gene Ontology	GO:0007405	3	13	0.0486978	0.208067	DAGLA|FZD9|EML1
positive regulation of protein targeting to membrane	Gene Ontology	GO:0090314	3	13	0.0486978	0.208067	KCNB1|NRAS|C2CD5
cell differentiation	Gene Ontology	GO:0030154	21	250	0.0499302	0.212543	ETV1|SPI1|ETV5|NR6A1|NHS|BHLHE40|BHLHE41|RXRG|NR2F1|RXRA|FSTL1|PPARG|NR2C1|ANPEP|FOXD3|MGP|SOX17|FGF10|CAV3|YES1|ETV4
activation of protein kinase activity	Gene Ontology	GO:0032147	6	45	0.0502629	0.213169	NRK|PRKAG2|TNIK|RIPK3|VEGFA|GPRC5A
p53 binding	Gene Ontology	GO:0002039	6	45	0.0502629	0.213169	ANKRD1|CDKN2AIP|TP73|HSPD1|SMYD2|SETD7
T cell differentiation	Gene Ontology	GO:0030217	4	23	0.0510058	0.214997	LEPR|EGR1|PPP3CB|KIT
semaphorin-plexin signaling pathway	Gene Ontology	GO:0071526	4	23	0.0510058	0.214997	SEMA3A|SEMA7A|SEMA4D|NRP1
ceramide biosynthetic process	Gene Ontology	GO:0046513	4	23	0.0510058	0.214997	AGK|CERS4|CERS2|SGMS2
learning	Gene Ontology	GO:0007612	4	23	0.0510058	0.214997	EPHB2|PTN|RGS14|SLC8A2
response to bacterium	Gene Ontology	GO:0009617	7	58	0.053993	0.226758	DHX58|RAB29|FABP4|OAS2|BAIAP2|IFI44|GPC3
cell-matrix adhesion	Gene Ontology	GO:0007160	7	58	0.053993	0.226758	HOXD3|NID2|NID1|SNED1|COL3A1|TNN|ZYX
neural tube closure	Gene Ontology	GO:0001843	6	46	0.0544001	0.228189	MTHFD1|MTHFD1L|DEAF1|ARHGAP35|ABL1|KIF20B
ubiquitin protein ligase activity	Gene Ontology	GO:0061630	18	209	0.0549621	0.230266	NEURL1B|CBLB|CCNB1IP1|PELI1|DZIP3|SIAH2|WWP1|NEURL1|NEDD4|FBXO40|TRIM55|RNF112|BFAR|ASB2|UBR3|RNF125|RNF157|PDZRN3
adenylate cyclase-activating G protein-coupled receptor signaling pathway	Gene Ontology	GO:0007189	10	97	0.0553073	0.231432	PTH1R|LGR4|ADCY6|ADCY1|CALCRL|ADGRL4|ADGRD1|ADRB2|ADGRL1|ADGRB1
response to unfolded protein	Gene Ontology	GO:0006986	3	14	0.0568908	0.232814	HSPD1|HSPA9|COMP
positive regulation of bone resorption	Gene Ontology	GO:0045780	3	14	0.0568908	0.232814	TFRC|LTBP3|PPARGC1B
positive regulation of innate immune response	Gene Ontology	GO:0045089	3	14	0.0568908	0.232814	HMGB2|TLR8|COCH
dynein complex binding	Gene Ontology	GO:0070840	3	14	0.0568908	0.232814	ATMIN|RAB29|SNCA
tropomyosin binding	Gene Ontology	GO:0005523	3	14	0.0568908	0.232814	TMOD4|TNNT2|LMOD1
fatty-acyl-CoA binding	Gene Ontology	GO:0000062	3	14	0.0568908	0.232814	ACOT7|ACADVL|ACBD7
retinal ganglion cell axon guidance	Gene Ontology	GO:0031290	3	14	0.0568908	0.232814	EPHB2|EPHB3|NRCAM
inner ear receptor cell stereocilium organization	Gene Ontology	GO:0060122	3	14	0.0568908	0.232814	USH1C|IFT27|CTHRC1
protein ADP-ribosylase activity	Gene Ontology	GO:1990404	3	14	0.0568908	0.232814	PARP4|TIPARP|PARP12
positive regulation of reactive oxygen species metabolic process	Gene Ontology	GO:2000379	3	14	0.0568908	0.232814	PDGFRB|RIPK3|GADD45A
melanocyte differentiation	Gene Ontology	GO:0030318	3	14	0.0568908	0.232814	SOX10|CITED1|KIT
membrane depolarization during action potential	Gene Ontology	GO:0086010	3	14	0.0568908	0.232814	YWHAH|SCN8A|CACNA1G
regulation of ventricular cardiac muscle cell membrane repolarization	Gene Ontology	GO:0060307	3	14	0.0568908	0.232814	CAV3|WDR1|KCNE5
long-chain fatty acid metabolic process	Gene Ontology	GO:0001676	3	14	0.0568908	0.232814	CPT1A|ACSL1|SLC27A3
non-canonical Wnt signaling pathway	Gene Ontology	GO:0035567	3	14	0.0568908	0.232814	FZD9|FZD10|FZD2
skeletal muscle contraction	Gene Ontology	GO:0003009	3	14	0.0568908	0.232814	HOMER1|CHRNA1|TNNC2
N-glycan processing	Gene Ontology	GO:0006491	3	14	0.0568908	0.232814	GANAB|ST8SIA4|MAN1A1
positive chemotaxis	Gene Ontology	GO:0050918	4	24	0.0571232	0.232814	HMGB2|FGF10|VEGFA|PLXNB3
polyubiquitin modification-dependent protein binding	Gene Ontology	GO:0031593	4	24	0.0571232	0.232814	ZFAND6|AGL|DZIP3|ABRAXAS1
regulation of translation	Gene Ontology	GO:0006417	4	24	0.0571232	0.232814	ACO1|NEURL1|DDX25|CPEB3
kinesin binding	Gene Ontology	GO:0019894	4	24	0.0571232	0.232814	RAB29|CLSTN1|KCNC1|SNCA
NADP binding	Gene Ontology	GO:0050661	4	24	0.0571232	0.232814	NOS1|FMO1|GAPDH|FMO4
Ras protein signal transduction	Gene Ontology	GO:0007265	5	35	0.0572973	0.233248	USP28|PLCE1|DNMT1|NRAS|NTN1
cellular response to DNA damage stimulus	Gene Ontology	GO:0006974	10	98	0.0582141	0.235418	CHD1L|CHCHD6|HMCES|OARD1|CDKN2AIP|UBA7|MACROD1|TP53|SETD7|CASP3
embryonic digit morphogenesis	Gene Ontology	GO:0042733	6	47	0.0587371	0.235418	CHST11|LNPK|LRP4|LRP5|TBX2|B9D1
Rab GTPase binding	Gene Ontology	GO:0017137	10	99	0.0612189	0.235418	TBC1D8|LLGL2|ANXA9|RAB29|TBC1D9B|RABGGTA|NGFR|DENND1B|NDRG1|ARHGAP1
positive regulation of angiogenesis	Gene Ontology	GO:0045766	8	73	0.0626716	0.235418	ACVRL1|VASH2|PRKCA|F3|MYDGF|VEGFA|SERPINE1|KDR
anterior/posterior pattern specification	Gene Ontology	GO:0009952	8	73	0.0626716	0.235418	HOXD8|LRP5|HOXB2|BHLHE41|HOXB6|HOXD3|BHLHE40|CDON
regulation of cAMP-mediated signaling	Gene Ontology	GO:0043949	2	6	0.0626779	0.235418	PDE4A|PRKAR1B
plasma membrane repair	Gene Ontology	GO:0001778	2	6	0.0626779	0.235418	MYOF|CAV3
basement membrane assembly	Gene Ontology	GO:0070831	2	6	0.0626779	0.235418	LAMB1|NTN4
nucleus localization	Gene Ontology	GO:0051647	2	6	0.0626779	0.235418	BIN1|CAV3
transferrin transport	Gene Ontology	GO:0033572	2	6	0.0626779	0.235418	TFRC|ARHGAP1
lipoprotein biosynthetic process	Gene Ontology	GO:0042158	2	6	0.0626779	0.235418	APOE|APOA1
regulation of macrophage activation	Gene Ontology	GO:0043030	2	6	0.0626779	0.235418	MFHAS1|SNCA
positive regulation of actin filament depolymerization	Gene Ontology	GO:0030836	2	6	0.0626779	0.235418	DSTN|WDR1
locomotor rhythm	Gene Ontology	GO:0045475	2	6	0.0626779	0.235418	CIART|EGR1
mast cell degranulation	Gene Ontology	GO:0043303	2	6	0.0626779	0.235418	NR4A3|KIT
sodium channel inhibitor activity	Gene Ontology	GO:0019871	2	6	0.0626779	0.235418	SCN1B|NEDD4
glutamine transport	Gene Ontology	GO:0006868	2	6	0.0626779	0.235418	SLC38A5|SLC1A5
oncostatin-M receptor activity	Gene Ontology	GO:0004924	2	6	0.0626779	0.235418	IL13RA1|OSMR
invadopodium	Gene Ontology	GO:0071437	2	6	0.0626779	0.235418	PDPN|EZR
peripheral nervous system myelin maintenance	Gene Ontology	GO:0032287	2	6	0.0626779	0.235418	NDRG1|PRX
lung saccule development	Gene Ontology	GO:0060430	2	6	0.0626779	0.235418	FGF10|LTBP3
negative regulation of type 2 immune response	Gene Ontology	GO:0002829	2	6	0.0626779	0.235418	STAT6|ARG2
cellular respiration	Gene Ontology	GO:0045333	2	6	0.0626779	0.235418	NR4A3|LYRM7
granular component	Gene Ontology	GO:0001652	2	6	0.0626779	0.235418	CLEC3B|CDKN2AIP
endothelial cell chemotaxis	Gene Ontology	GO:0035767	2	6	0.0626779	0.235418	VEGFA|NRP1
positive regulation of smooth muscle cell migration	Gene Ontology	GO:0014911	2	6	0.0626779	0.235418	S100A11|PDGFRB
positive regulation of Wnt signaling pathway, planar cell polarity pathway	Gene Ontology	GO:2000096	2	6	0.0626779	0.235418	ABL1|GPC3
lactate transmembrane transport	Gene Ontology	GO:0035873	2	6	0.0626779	0.235418	SLC16A1|SLC16A7
peptidyl-lysine hydroxylation	Gene Ontology	GO:0017185	2	6	0.0626779	0.235418	P3H4|P3H3
choline transport	Gene Ontology	GO:0015871	2	6	0.0626779	0.235418	SLC44A1|SEC14L1
very-low-density lipoprotein particle remodeling	Gene Ontology	GO:0034372	2	6	0.0626779	0.235418	APOE|APOA1
ISG15-protein conjugation	Gene Ontology	GO:0032020	2	6	0.0626779	0.235418	UBA7|ISG15
response to glucocorticoid	Gene Ontology	GO:0051384	2	6	0.0626779	0.235418	GOT1|ACSBG1
ossification involved in bone maturation	Gene Ontology	GO:0043931	2	6	0.0626779	0.235418	SEMA4D|THBS3
organic cation transport	Gene Ontology	GO:0015695	2	6	0.0626779	0.235418	SLC22A16|SLC7A8
leukemia inhibitory factor receptor activity	Gene Ontology	GO:0004923	2	6	0.0626779	0.235418	IL13RA1|OSMR
positive regulation of triglyceride catabolic process	Gene Ontology	GO:0010898	2	6	0.0626779	0.235418	PNPLA2|APOA1
virion binding	Gene Ontology	GO:0046790	2	6	0.0626779	0.235418	ANXA9|PTX3
regulation of glycogen biosynthetic process	Gene Ontology	GO:0005979	2	6	0.0626779	0.235418	PPP1R3D|PPP1R3A
adenylate cyclase binding	Gene Ontology	GO:0008179	2	6	0.0626779	0.235418	ADRB2|CAP2
dopamine biosynthetic process	Gene Ontology	GO:0042416	2	6	0.0626779	0.235418	NR4A2|SNCA
sodium ion binding	Gene Ontology	GO:0031402	2	6	0.0626779	0.235418	PDXK|ATP1B1
response to interferon-alpha	Gene Ontology	GO:0035455	2	6	0.0626779	0.235418	IFITM3|EIF2AK2
lactate transmembrane transporter activity	Gene Ontology	GO:0015129	2	6	0.0626779	0.235418	SLC16A1|SLC16A7
skin morphogenesis	Gene Ontology	GO:0043589	2	6	0.0626779	0.235418	ERRFI1|COL1A2
positive regulation of fatty acid biosynthetic process	Gene Ontology	GO:0045723	2	6	0.0626779	0.235418	APOA1|MID1IP1
drug metabolic process	Gene Ontology	GO:0017144	2	6	0.0626779	0.235418	CYP1A1|FMO1
sperm-egg recognition	Gene Ontology	GO:0035036	2	6	0.0626779	0.235418	CD9|FOLR2
regulation of fatty acid metabolic process	Gene Ontology	GO:0019217	2	6	0.0626779	0.235418	PRKAG2|SREBF1
positive regulation of transcription from RNA polymerase II promoter in response to endoplasmic reticulum stress	Gene Ontology	GO:1990440	2	6	0.0626779	0.235418	ATF4|ATF3
response to light stimulus	Gene Ontology	GO:0009416	2	6	0.0626779	0.235418	SLC4A10|PER2
monosaccharide binding	Gene Ontology	GO:0048029	2	6	0.0626779	0.235418	PFKM|PFKL
positive regulation of leukocyte chemotaxis	Gene Ontology	GO:0002690	2	6	0.0626779	0.235418	PTN|HABP2
Cul4B-RING E3 ubiquitin ligase complex	Gene Ontology	GO:0031465	2	6	0.0626779	0.235418	DDB2|DDB1
regulation of axon extension	Gene Ontology	GO:0030516	2	6	0.0626779	0.235418	ABL1|DPYSL2
glomerulus development	Gene Ontology	GO:0032835	2	6	0.0626779	0.235418	WWTR1|PLCE1
pointed-end actin filament capping	Gene Ontology	GO:0051694	2	6	0.0626779	0.235418	TMOD4|LMOD1
microfibril	Gene Ontology	GO:0001527	2	6	0.0626779	0.235418	MFAP5|MFAP2
acyl-CoA dehydrogenase activity	Gene Ontology	GO:0003995	2	6	0.0626779	0.235418	ACADVL|ACADL
phosphatidylinositol phosphate kinase activity	Gene Ontology	GO:0016307	2	6	0.0626779	0.235418	PIP4K2C|PIP4K2B
mitochondrial transmembrane transport	Gene Ontology	GO:1990542	2	6	0.0626779	0.235418	UCP2|SFXN1
L-glutamine transmembrane transporter activity	Gene Ontology	GO:0015186	2	6	0.0626779	0.235418	SLC38A5|SLC1A5
radial glial cell differentiation	Gene Ontology	GO:0060019	2	6	0.0626779	0.235418	FGF10|GPR157
regulation of muscle contraction	Gene Ontology	GO:0006937	2	6	0.0626779	0.235418	TNNT2|TNNC2
heterochromatin organization	Gene Ontology	GO:0070828	2	6	0.0626779	0.235418	LOXL2|SETD7
nucleotide metabolic process	Gene Ontology	GO:0009117	2	6	0.0626779	0.235418	DNPH1|NT5C1A
microvillus assembly	Gene Ontology	GO:0030033	2	6	0.0626779	0.235418	TNIK|EZR
positive regulation of neuron projection development	Gene Ontology	GO:0010976	6	48	0.0632746	0.236885	PTN|PTK7|STYXL1|ATP1B2|NEGR1|ARHGAP35
voltage-gated potassium channel activity	Gene Ontology	GO:0005249	6	48	0.0632746	0.236885	KCNC4|LRRC38|KCNC1|HCN1|KCNQ4|HCN2
apical part of cell	Gene Ontology	GO:0045177	6	48	0.0632746	0.236885	CLIC4|DUOXA2|DUOX2|HOMER1|CHL1|USH1C
vesicle docking involved in exocytosis	Gene Ontology	GO:0006904	4	25	0.0636149	0.237129	EXOC6|KCNB1|RAB15|RAB3B
synapse assembly	Gene Ontology	GO:0007416	4	25	0.0636149	0.237129	RAB29|BSN|DBNL|CLSTN3
protein kinase C binding	Gene Ontology	GO:0005080	4	25	0.0636149	0.237129	ABL1|ADCY6|NELL2|PARD6A
long-term synaptic potentiation	Gene Ontology	GO:0060291	4	25	0.0636149	0.237129	SYT12|RGS14|SLC8A2|SNCA
positive regulation of gene expression	Gene Ontology	GO:0010628	14	156	0.0650795	0.239676	LRP3|MT3|PRKAG1|HMGB2|WNT16|DNMT1|EZR|IL34|TFRC|DTNBP1|RNF207|FGF10|ACTC1|GAS6
serine-type endopeptidase activity	Gene Ontology	GO:0004252	13	142	0.0655952	0.239676	F3|PRSS22|CTSC|PAMR1|MASP1|RHBDL1|KLK1|PRSS36|HABP2|C2|PRSS8|DPP4|HTRA3
sarcoplasmic reticulum membrane	Gene Ontology	GO:0033017	3	15	0.0656884	0.239676	NOS1|ATP2A1|DHRS7C
positive regulation of interleukin-8 production	Gene Ontology	GO:0032757	3	15	0.0656884	0.239676	IL17D|TLR8|SERPINE1
cell-cell adhesion mediator activity	Gene Ontology	GO:0098632	3	15	0.0656884	0.239676	NRCAM|CHL1|PLXNB3
muscle fiber development	Gene Ontology	GO:0048747	3	15	0.0656884	0.239676	COMP|LOX|MYOF
myelin sheath	Gene Ontology	GO:0043209	3	15	0.0656884	0.239676	PLP1|PMP2|MPZ
labyrinthine layer blood vessel development	Gene Ontology	GO:0060716	3	15	0.0656884	0.239676	VASH2|NSDHL|PLCD3
voltage-gated sodium channel complex	Gene Ontology	GO:0001518	3	15	0.0656884	0.239676	SCN1B|SCN8A|CACNA1G
cochlea morphogenesis	Gene Ontology	GO:0090103	3	15	0.0656884	0.239676	FZD2|CTHRC1|PTK7
steroid hydroxylase activity	Gene Ontology	GO:0008395	3	15	0.0656884	0.239676	CYP3A29|CYP2A19|CYP2R1
intracellular calcium activated chloride channel activity	Gene Ontology	GO:0005229	3	15	0.0656884	0.239676	ANO5|ANO1|CLCA4
cellular response to reactive oxygen species	Gene Ontology	GO:0034614	3	15	0.0656884	0.239676	PDGFRA|PDK2|PPARGC1B
dendrite membrane	Gene Ontology	GO:0032590	3	15	0.0656884	0.239676	KCNC4|GABRG1|KCNC1
heterotypic cell-cell adhesion	Gene Ontology	GO:0034113	3	15	0.0656884	0.239676	NRCAM|PERP|ITGA4
positive regulation of protein localization to nucleus	Gene Ontology	GO:1900182	3	15	0.0656884	0.239676	GLIS2|TFRC|NGFR
positive regulation of axon extension	Gene Ontology	GO:0045773	3	15	0.0656884	0.239676	DBNL|NTN1|SEMA7A
microtubule plus-end	Gene Ontology	GO:0035371	3	15	0.0656884	0.239676	CLIP3|CLIP4|MAPRE2
apical junction complex	Gene Ontology	GO:0043296	3	15	0.0656884	0.239676	NECTIN3|SHROOM1|FBF1
acetylcholine-gated cation-selective channel activity	Gene Ontology	GO:0022848	3	15	0.0656884	0.239676	CHRNA1|CHRND|CHRNG
central nervous system development	Gene Ontology	GO:0007417	7	61	0.0658428	0.239985	NDN|NRCAM|COL2A1|ALDH3A2|ADGRA2|NGFR|SOX6
smoothened signaling pathway	Gene Ontology	GO:0007224	6	49	0.0680125	0.244743	IFT27|NSDHL|CDON|PTCH2|FKBP8|B9D1
voltage-gated potassium channel complex	Gene Ontology	GO:0008076	6	49	0.0680125	0.244743	KCNC4|LRRC38|KCNC1|KCNE5|KCNQ4|KCNB1
ATPase binding	Gene Ontology	GO:0051117	6	49	0.0680125	0.244743	SNX10|ATP1B2|EZR|ATP1B1|TRPC1|WFS1
nuclear matrix	Gene Ontology	GO:0016363	6	49	0.0680125	0.244743	CLIC4|ZNF703|HLCS|CFL1|TGFB1I1|ATXN1
cellular response to hypoxia	Gene Ontology	GO:0071456	6	49	0.0680125	0.244743	EGLN3|HILPDA|ACAA2|VEGFA|NDRG1|PGK1
postsynapse	Gene Ontology	GO:0098794	6	49	0.0680125	0.244743	PLCB1|GABRG1|PSD2|CAMKK1|SNCA|SLC8A2
caveola	Gene Ontology	GO:0005901	5	37	0.0680709	0.244743	PLVAP|NOS1|LIPE|MYOF|CAV3
positive regulation of osteoblast differentiation	Gene Ontology	GO:0045669	5	37	0.0680709	0.244743	LRP3|LRP5|CTHRC1|PRKD1|CEBPD
autophagy	Gene Ontology	GO:0006914	5	37	0.0680709	0.244743	ATG10|PRKAA2|OPTN|LIX1L|SRPX
cell fate commitment	Gene Ontology	GO:0045165	5	37	0.0680709	0.244743	WNT5B|WNT16|SOX6|CASP3|TGFB1I1
positive regulation of cell growth	Gene Ontology	GO:0030307	5	37	0.0680709	0.244743	MMP14|CDKN2AIP|PSMD10|SLC25A33|ADAM17
transmembrane transporter activity	Gene Ontology	GO:0022857	11	115	0.0683889	0.24563	SLC44A1|CNNM3|SLC7A5|SLC44A5|SLC22A18|SLC37A4|SLC22A15|SLC2A12|SLC35F6|SFXN1|MFSD14B
mitochondrial outer membrane	Gene Ontology	GO:0005741	7	62	0.0701145	0.250257	CPT1B|KMO|BOK|MAOB|MGST1|QTRT1|HADHB
magnesium ion binding	Gene Ontology	GO:0000287	14	158	0.0702278	0.250257	ITPK1|PDXK|NME1|RPS6KA6|PGM1|ABL1|MAST2|ENO3|NT5C1A|SNCA|ILVBL|AASDHPPT|STK38L|MTHFD2
fertilization	Gene Ontology	GO:0009566	4	26	0.0704754	0.250257	NECTIN3|REC8|DUOX2|CLIC4
positive regulation of mitotic cell cycle	Gene Ontology	GO:0045931	4	26	0.0704754	0.250257	PRKCA|ABL1|EIF4EBP1|MEIS2
hair follicle development	Gene Ontology	GO:0001942	4	26	0.0704754	0.250257	LGR4|NSDHL|LRP4|ZDHHC21
apoptotic signaling pathway	Gene Ontology	GO:0097190	4	26	0.0704754	0.250257	IFI6|DAP|ISG12(A)|CASP3
Cul3-RING ubiquitin ligase complex	Gene Ontology	GO:0031463	4	26	0.0704754	0.250257	SPOPL|LZTR1|KLHL3|KLHL9
protein kinase B signaling	Gene Ontology	GO:0043491	4	26	0.0704754	0.250257	MT3|LOX|KDR|GAS6
MAPK cascade	Gene Ontology	GO:0000165	6	50	0.0729507	0.253922	NRK|PLVAP|TNIK|MAP2K6|MAPK4|MAPK13
protein binding	Gene Ontology	GO:0005515	6	50	0.0729507	0.253922	HSPA6|CASQ2|ACTC1|ATP1B1|C3|CASP3
inner ear morphogenesis	Gene Ontology	GO:0042472	5	38	0.0738496	0.253922	EPHB2|USH1C|KCNQ4|COL2A1|PRRX1
G1/S transition of mitotic cell cycle	Gene Ontology	GO:0000082	5	38	0.0738496	0.253922	PLK2|CDKN2C|CAMK2G|EIF4EBP1|CAMK2A
protein dimerization activity	Gene Ontology	GO:0046983	12	131	0.074516	0.253922	HIF3A|ZMYM1|LYL1|MYOD1|MYF6|BHLHE40|ANO5|ANO1|MLXIP|PPP3CB|SREBF1|MYF5
positive regulation of filopodium assembly	Gene Ontology	GO:0051491	3	16	0.0750658	0.253922	CCL21|NEURL1|DOCK11
ARF guanyl-nucleotide exchange factor activity	Gene Ontology	GO:0005086	3	16	0.0750658	0.253922	IQSEC1|PSD2|CYTH3
nuclear import signal receptor activity	Gene Ontology	GO:0061608	3	16	0.0750658	0.253922	HIKESHI|KPNA5|KPNA1
neural tube development	Gene Ontology	GO:0021915	3	16	0.0750658	0.253922	ITPK1|PLXNA2|DACT1
odontogenesis	Gene Ontology	GO:0042476	3	16	0.0750658	0.253922	PITX2|LAMB1|AXIN2
plasma membrane raft	Gene Ontology	GO:0044853	3	16	0.0750658	0.253922	SREBF1|MAL|EZR
cellular response to estradiol stimulus	Gene Ontology	GO:0071392	3	16	0.0750658	0.253922	ZNF703|MYOD1|CCDC62
negative regulation of smoothened signaling pathway	Gene Ontology	GO:0045879	3	16	0.0750658	0.253922	GLIS2|MEGF8|GPC3
iron ion homeostasis	Gene Ontology	GO:0055072	3	16	0.0750658	0.253922	STEAP1|SLC40A1|HMOX2
positive regulation of ATPase activity	Gene Ontology	GO:0032781	3	16	0.0750658	0.253922	FGF10|ATP1B2|ATP1B1
intrinsic apoptotic signaling pathway in response to endoplasmic reticulum stress	Gene Ontology	GO:0070059	3	16	0.0750658	0.253922	ATF4|CHAC1|TMEM117
peptidyl-threonine dephosphorylation	Gene Ontology	GO:0035970	3	16	0.0750658	0.253922	DUSP4|DUSP1|DUSP8
response to interferon-gamma	Gene Ontology	GO:0034341	3	16	0.0750658	0.253922	IFITM3|CITED1|SNCA
regulation of ARF protein signal transduction	Gene Ontology	GO:0032012	3	16	0.0750658	0.253922	IQSEC1|PSD2|CYTH3
transforming growth factor beta binding	Gene Ontology	GO:0050431	3	16	0.0750658	0.253922	TGFBR3|ACVRL1|LTBP3
protein localization to cell surface	Gene Ontology	GO:0034394	3	16	0.0750658	0.253922	PIGK|FGF10|FBLN5
homophilic cell adhesion via plasma membrane adhesion molecules	Gene Ontology	GO:0007156	9	90	0.076619	0.253922	PLXNB3|IGSF9B|NRCAM|ROBO2|NECTIN3|PCDH17|CHL1|CLSTN1|CLSTN3
phosphate ion binding	Gene Ontology	GO:0042301	2	7	0.077841	0.253922	NCEH1|MTHFD2
filopodium membrane	Gene Ontology	GO:0031527	2	7	0.077841	0.253922	FZD9|SYNE2
cellular response to arsenic-containing substance	Gene Ontology	GO:0071243	2	7	0.077841	0.253922	PPIF|ZFAND2A
RAGE receptor binding	Gene Ontology	GO:0050786	2	7	0.077841	0.253922	HMGB2|S100A12
positive regulation of insulin-like growth factor receptor signaling pathway	Gene Ontology	GO:0043568	2	7	0.077841	0.253922	GHSR|IGFBP4
cell communication	Gene Ontology	GO:0007154	2	7	0.077841	0.253922	SLC8A2|GJA4
rhythmic process	Gene Ontology	GO:0048511	2	7	0.077841	0.253922	PPARG|PRKAA2
translation repressor activity, mRNA regulatory element binding	Gene Ontology	GO:0000900	2	7	0.077841	0.253922	SHMT2|CPEB3
fucosylation	Gene Ontology	GO:0036065	2	7	0.077841	0.253922	FUT2|FUT1
response to radiation	Gene Ontology	GO:0009314	2	7	0.077841	0.253922	COL3A1|POLH
establishment or maintenance of transmembrane electrochemical gradient	Gene Ontology	GO:0010248	2	7	0.077841	0.253922	ATP1B2|ATP1B1
modification-dependent protein catabolic process	Gene Ontology	GO:0019941	2	7	0.077841	0.253922	UBA7|ISG15
response to organic substance	Gene Ontology	GO:0010033	2	7	0.077841	0.253922	ANXA5|TIMP1
peptidase activator activity	Gene Ontology	GO:0016504	2	7	0.077841	0.253922	PCOLCE|FBLN1
response to muscle stretch	Gene Ontology	GO:0035994	2	7	0.077841	0.253922	SLC9A1|ANKRD1
negative regulation of myotube differentiation	Gene Ontology	GO:0010832	2	7	0.077841	0.253922	BHLHE41|PLPP7
glycogen binding	Gene Ontology	GO:2001069	2	7	0.077841	0.253922	PPP1R3D|PPP1R3A
site of polarized growth	Gene Ontology	GO:0030427	2	7	0.077841	0.253922	HCLS1|DBNL
negative regulation of peptidase activity	Gene Ontology	GO:0010466	2	7	0.077841	0.253922	WFDC1|GPC3
positive regulation of keratinocyte migration	Gene Ontology	GO:0051549	2	7	0.077841	0.253922	HBEGF|FGF10
chondrocyte proliferation	Gene Ontology	GO:0035988	2	7	0.077841	0.253922	MMP14|COMP
hepatocyte differentiation	Gene Ontology	GO:0070365	2	7	0.077841	0.253922	PCK2|PCK1
erythrocyte homeostasis	Gene Ontology	GO:0034101	2	7	0.077841	0.253922	HOXB6|GPI
behavioral response to cocaine	Gene Ontology	GO:0048148	2	7	0.077841	0.253922	HOMER1|ABAT
dendritic spine morphogenesis	Gene Ontology	GO:0060997	2	7	0.077841	0.253922	EPHB2|EPHB3
positive regulation of cellular protein catabolic process	Gene Ontology	GO:1903364	2	7	0.077841	0.253922	DACT1|EZR
cilium movement involved in cell motility	Gene Ontology	GO:0060294	2	7	0.077841	0.253922	TEKT1|CFAP46
mitochondrial transcription	Gene Ontology	GO:0006390	2	7	0.077841	0.253922	PPARGC1B|SLC25A33
positive regulation of lipid biosynthetic process	Gene Ontology	GO:0046889	2	7	0.077841	0.253922	APOE|APOA1
cardiac muscle cell action potential involved in contraction	Gene Ontology	GO:0086002	2	7	0.077841	0.253922	SCN1B|CACNA1G
positive regulation of vascular endothelial growth factor receptor signaling pathway	Gene Ontology	GO:0030949	2	7	0.077841	0.253922	MT3|FGF10
sphingosine N-acyltransferase activity	Gene Ontology	GO:0050291	2	7	0.077841	0.253922	CERS4|CERS2
cation transmembrane transporter activity	Gene Ontology	GO:0008324	2	7	0.077841	0.253922	SLC30A7|SLC30A6
positive regulation of membrane protein ectodomain proteolysis	Gene Ontology	GO:0051044	2	7	0.077841	0.253922	SH3D19|APOE
positive regulation of cell death	Gene Ontology	GO:0010942	2	7	0.077841	0.253922	MT3|AXIN2
locomotory exploration behavior	Gene Ontology	GO:0035641	2	7	0.077841	0.253922	SLC4A10|APOE
Golgi to lysosome transport	Gene Ontology	GO:0090160	2	7	0.077841	0.253922	EHD3|CCDC91
retinal cone cell development	Gene Ontology	GO:0046549	2	7	0.077841	0.253922	HCN1|USH1C
postsynaptic cytosol	Gene Ontology	GO:0099524	2	7	0.077841	0.253922	HOMER1|NEDD4
inositol hexakisphosphate kinase activity	Gene Ontology	GO:0000828	2	7	0.077841	0.253922	IP6K3|IP6K1
fructose metabolic process	Gene Ontology	GO:0006000	2	7	0.077841	0.253922	PFKFB1|PFKFB3
negative regulation of amyloid-beta formation	Gene Ontology	GO:1902430	2	7	0.077841	0.253922	APOE|BIN1
signaling adaptor activity	Gene Ontology	GO:0035591	2	7	0.077841	0.253922	LYRM7|EPS8
alpha-mannosidase activity	Gene Ontology	GO:0004559	2	7	0.077841	0.253922	MAN2C1|MAN2B2
negative regulation of vascular endothelial growth factor receptor signaling pathway	Gene Ontology	GO:0030948	2	7	0.077841	0.253922	TNMD|NEDD4
positive regulation of sequestering of triglyceride	Gene Ontology	GO:0010890	2	7	0.077841	0.253922	FITM2|PLIN2
alpha-actinin binding	Gene Ontology	GO:0051393	2	7	0.077841	0.253922	KCNN2|MAGI1
response to food	Gene Ontology	GO:0032094	2	7	0.077841	0.253922	GHSR|TMEM135
lymphangiogenesis	Gene Ontology	GO:0001946	2	7	0.077841	0.253922	PPP3CB|ACVRL1
neuroepithelial cell differentiation	Gene Ontology	GO:0060563	2	7	0.077841	0.253922	ABL1|B9D1
SREBP signaling pathway	Gene Ontology	GO:0032933	2	7	0.077841	0.253922	SCAP|SREBF1
sodium-independent organic anion transport	Gene Ontology	GO:0043252	2	7	0.077841	0.253922	SLCO4A1|SLCO2A1
intracellular cAMP-activated cation channel activity	Gene Ontology	GO:0005222	2	7	0.077841	0.253922	HCN1|HCN2
low-density lipoprotein particle	Gene Ontology	GO:0034362	2	7	0.077841	0.253922	PLA2G7|APOE
transforming growth factor beta receptor binding	Gene Ontology	GO:0005160	2	7	0.077841	0.253922	TGFBR3|RASL11B
apical junction assembly	Gene Ontology	GO:0043297	2	7	0.077841	0.253922	WDR1|FBF1
NADP-retinol dehydrogenase activity	Gene Ontology	GO:0052650	2	7	0.077841	0.253922	DHRS13|RDH13
phospholipase A1 activity	Gene Ontology	GO:0008970	2	7	0.077841	0.253922	ABHD3|LIPG
cellular response to forskolin	Gene Ontology	GO:1904322	2	7	0.077841	0.253922	EPHA5|ADCY6
mast cell granule	Gene Ontology	GO:0042629	2	7	0.077841	0.253922	NR4A3|KIT
high-density lipoprotein particle assembly	Gene Ontology	GO:0034380	2	7	0.077841	0.253922	APOE|APOA1
protein K48-linked ubiquitination	Gene Ontology	GO:0070936	5	39	0.0798863	0.260102	CDC34|UBE2C|PELI1|KLHL3|UBE2D4
positive regulation of catalytic activity	Gene Ontology	GO:0043085	5	39	0.0798863	0.260102	MGST2|NR4A2|NUPR1|SLC37A4|MT3
dendrite	Gene Ontology	GO:0030425	14	162	0.0813102	0.264488	EPHB2|HOMER1|DPYSL2|HCN1|IGSF9B|CHRM2|GNB3|PRKAA2|TMEM266|PSD2|CHL1|DBNL|KCNB1|ADGRB1
ubiquitin ligase complex	Gene Ontology	GO:0000151	6	52	0.0834243	0.269748	ASB2|ASB1|UBE2D4|NEDD4|UBR3|FEM1A
lipid catabolic process	Gene Ontology	GO:0016042	6	52	0.0834243	0.269748	PLCB1|LIPE|LIPG|PLA2G7|PLCE1|PLCD3
neuron projection development	Gene Ontology	GO:0031175	7	65	0.0838962	0.269748	APOE|NEDD4|VAPA|MAPT|DTNBP1|LAMB1|PLP1
positive regulation of cell cycle	Gene Ontology	GO:0045787	3	17	0.0849959	0.269748	NR4A3|NUPR1|TGM1
adipose tissue development	Gene Ontology	GO:0060612	3	17	0.0849959	0.269748	ZNF516|ARID5B|LRP5
phosphatidylinositol phospholipase C activity	Gene Ontology	GO:0004435	3	17	0.0849959	0.269748	PLCB1|PLCE1|PLCD3
positive regulation of smooth muscle cell proliferation	Gene Ontology	GO:0048661	3	17	0.0849959	0.269748	HBEGF|PDGFRB|NOTCH3
protein kinase activator activity	Gene Ontology	GO:0030295	3	17	0.0849959	0.269748	MT3|PRKAG2|GPRC5A
disordered domain specific binding	Gene Ontology	GO:0097718	3	17	0.0849959	0.269748	FKBP8|GAPDH|EZR
protein phosphatase inhibitor activity	Gene Ontology	GO:0004864	3	17	0.0849959	0.269748	STYXL1|PHACTR2|PTN
thyroid gland development	Gene Ontology	GO:0030878	3	17	0.0849959	0.269748	FGF10|DUOX2|HOXD3
extrinsic apoptotic signaling pathway via death domain receptors	Gene Ontology	GO:0008625	3	17	0.0849959	0.269748	SORT1|DAPK1|PIDD1
endopeptidase inhibitor activity	Gene Ontology	GO:0004866	3	17	0.0849959	0.269748	C3|RECK|C4A
anchored component of plasma membrane	Gene Ontology	GO:0046658	3	17	0.0849959	0.269748	GPC3|GPC4|RTN4RL2
actin polymerization or depolymerization	Gene Ontology	GO:0008154	3	17	0.0849959	0.269748	GHSR|CAP2|VILL
heterochromatin	Gene Ontology	GO:0000792	3	17	0.0849959	0.269748	SMARCAD1|CBX2|MBD3
Golgi membrane	Gene Ontology	GO:0000139	15	178	0.0852066	0.269748	GALNT16|GALNT17|IFT27|B3GALT1|MAN1A1|KDELR3|NRAS|ICA1|CAV3|GALNT15|GALNT5|SCAP|CHST11|SREBF1|GNAI3
regulation of cytosolic calcium ion concentration	Gene Ontology	GO:0051480	4	28	0.0852741	0.269748	ATP2B2|SLC8A2|ATP2B3|CAV3
negative regulation of phosphoprotein phosphatase activity	Gene Ontology	GO:0032515	4	28	0.0852741	0.269748	STYXL1|PHACTR2|PPP1R14B|PTN
positive regulation of BMP signaling pathway	Gene Ontology	GO:0030513	4	28	0.0852741	0.269748	ACVRL1|FKBP8|ZNF423|GPC3
cellular response to cAMP	Gene Ontology	GO:0071320	4	28	0.0852741	0.269748	HCN1|HCN2|GPD1|EZR
negative chemotaxis	Gene Ontology	GO:0050919	4	28	0.0852741	0.269748	SEMA3A|SEMA7A|SEMA4D|APOA1
integral component of mitochondrial inner membrane	Gene Ontology	GO:0031305	4	28	0.0852741	0.269748	TMEM177|MCUR1|ETFDH|SFXN1
drug binding	Gene Ontology	GO:0008144	4	28	0.0852741	0.269748	HMGB2|PPP3CB|MT3|ATP1B1
receptor-mediated endocytosis	Gene Ontology	GO:0006898	4	28	0.0852741	0.269748	ADRB2|APOE|DBNL|FCGR1A
defense response to Gram-negative bacterium	Gene Ontology	GO:0050829	5	40	0.0861781	0.271859	SERPINE1|HMGB2|GALP|ADGRB1|PRKD1
cation transmembrane transport	Gene Ontology	GO:0098655	5	40	0.0861781	0.271859	TMEM63A|CAMKK1|SLC30A6|SLC30A7|ANO1
electron transport chain	Gene Ontology	GO:0022900	5	40	0.0861781	0.271859	COX7A2|ETFB|STEAP4|ETFDH|CYB561
nuclear chromatin	Gene Ontology	GO:0000790	18	224	0.0886162	0.278695	STAT6|RXRG|MYOD1|CTDSPL2|HMGB2|PLCB1|EGR1|NR2F1|FOXD3|TBX2|MEIS2|E4F1|REC8|NR2C1|ZNF711|ZSCAN20|ASXL3|NR6A1
kinase activity	Gene Ontology	GO:0016301	6	53	0.0889572	0.278695	TAB2|CRYBG3|IP6K1|COQ8A|IP6K3|TBKBP1
regulation of transcription, DNA-templated	Gene Ontology	GO:0006355	33	458	0.0902188	0.278695	NFATC4|MYF5|HMGB2|ZNF219|IGSF1|SNAI3|SOX6|SPI1|ZNF628|NR6A1|BHLHE40|APBB1|SOX17|ZNF436|VGLL3|ZNF516|VGLL4|ESRRB|RXRA|PPARG|ZNF518B|CDCA7L|PBX3|SETD7|TAF1D|PLAG1|IRF9|IRF4|ZNF711|ZNF624|SREBF1|WTIP|ATXN1
positive regulation of apoptotic process	Gene Ontology	GO:0043065	12	136	0.0907476	0.278695	TP53|CASP3|ADAMTSL4|BIN1|NR4A1|CLIP3|NEURL1|GADD45A|ABL1|ANKRD1|STK17B|RNPS1
memory	Gene Ontology	GO:0007613	5	41	0.0927211	0.278695	PLK2|PLCB1|SLC8A2|FOXO6|PTN
adenylate cyclase-modulating G protein-coupled receptor signaling pathway	Gene Ontology	GO:0007188	5	41	0.0927211	0.278695	PTH1R|ADRB2|GNAI3|ADRA2B|CALCRL
protein stabilization	Gene Ontology	GO:0050821	10	108	0.0927533	0.278695	WFS1|MT3|GPIHBP1|ATP1B2|SOX17|HSPD1|CTNND1|PPIB|ATP1B1|APOA1
peptidyl-tyrosine autophosphorylation	Gene Ontology	GO:0038083	4	29	0.093195	0.278695	ABL1|IGF1R|DDR1|YES1
repressing transcription factor binding	Gene Ontology	GO:0070491	4	29	0.093195	0.278695	HDAC9|ZNF703|SRI|ESRRB
anion transmembrane transport	Gene Ontology	GO:0098656	4	29	0.093195	0.278695	SLC4A10|SLC4A7|SLC9A1|SLC9A2
cell fate specification	Gene Ontology	GO:0001708	4	29	0.093195	0.278695	TBX18|TBX2|CDON|FKBP8
positive regulation of ruffle assembly	Gene Ontology	GO:1900029	2	8	0.0940031	0.278695	NRAS|EPS8
cellular response to chemokine	Gene Ontology	GO:1990869	2	8	0.0940031	0.278695	LOX|DUSP1
negative regulation of receptor binding	Gene Ontology	GO:1900121	2	8	0.0940031	0.278695	PTPRF|CRTAC1
protein serine/threonine phosphatase inhibitor activity	Gene Ontology	GO:0004865	2	8	0.0940031	0.278695	PPP1R14B|PPP1R14C
endoderm formation	Gene Ontology	GO:0001706	2	8	0.0940031	0.278695	DUSP4|DUSP1
respiratory burst	Gene Ontology	GO:0045730	2	8	0.0940031	0.278695	SLC37A4|PGAM1
negative regulation of axonogenesis	Gene Ontology	GO:0050771	2	8	0.0940031	0.278695	EPHB2|LRP4
potassium ion binding	Gene Ontology	GO:0030955	2	8	0.0940031	0.278695	PDXK|ATP1B1
positive regulation of protein export from nucleus	Gene Ontology	GO:0046827	2	8	0.0940031	0.278695	GAS6|CTDSPL2
myosin II binding	Gene Ontology	GO:0045159	2	8	0.0940031	0.278695	SHROOM1|LLGL2
defense response to fungus	Gene Ontology	GO:0050832	2	8	0.0940031	0.278695	SPON2|GAPDH
activation of JNKK activity	Gene Ontology	GO:0007256	2	8	0.0940031	0.278695	NRK|TNIK
fatty acid homeostasis	Gene Ontology	GO:0055089	2	8	0.0940031	0.278695	GOT1|APOE
thyroid hormone metabolic process	Gene Ontology	GO:0042403	2	8	0.0940031	0.278695	DUOX2|DIO2
positive regulation of receptor recycling	Gene Ontology	GO:0001921	2	8	0.0940031	0.278695	RAB29|SNCA
negative regulation of vascular permeability	Gene Ontology	GO:0043116	2	8	0.0940031	0.278695	ARHGAP35|DDAH1
replicative senescence	Gene Ontology	GO:0090399	2	8	0.0940031	0.278695	WNT16|SERPINE1
aldehyde dehydrogenase (NAD+) activity	Gene Ontology	GO:0004029	2	8	0.0940031	0.278695	ALDH1A1|ALDH2
negative regulation of innate immune response	Gene Ontology	GO:0045824	2	8	0.0940031	0.278695	DHX58|NMI
apoptotic mitochondrial changes	Gene Ontology	GO:0008637	2	8	0.0940031	0.278695	PPIF|HSPD1
response to ATP	Gene Ontology	GO:0033198	2	8	0.0940031	0.278695	PANX1|CAMKK1
low-density lipoprotein particle remodeling	Gene Ontology	GO:0034374	2	8	0.0940031	0.278695	PLA2G7|APOE
regulation of phosphorylation	Gene Ontology	GO:0042325	2	8	0.0940031	0.278695	PPP1R14B|PPP1R14C
positive regulation of peptidase activity	Gene Ontology	GO:0010952	2	8	0.0940031	0.278695	PCOLCE|FBLN1
vasodilation	Gene Ontology	GO:0042311	2	8	0.0940031	0.278695	NOS1|APOE
chylomicron	Gene Ontology	GO:0042627	2	8	0.0940031	0.278695	APOE|APOA1
peptidyl-lysine monomethylation	Gene Ontology	GO:0018026	2	8	0.0940031	0.278695	SETD7|SMYD2
cortical cytoskeleton	Gene Ontology	GO:0030863	2	8	0.0940031	0.278695	CAPZA2|EPB41
cellular response to interferon-alpha	Gene Ontology	GO:0035457	2	8	0.0940031	0.278695	IFNAR1|GAS6
morphogenesis of embryonic epithelium	Gene Ontology	GO:0016331	2	8	0.0940031	0.278695	TBX18|TGFB1I1
epinephrine binding	Gene Ontology	GO:0051379	2	8	0.0940031	0.278695	ADRB2|ADRA2B
negative regulation of G protein-coupled receptor signaling pathway	Gene Ontology	GO:0045744	2	8	0.0940031	0.278695	RGS14|RNF157
NAD-dependent histone deacetylase activity (H3-K14 specific)	Gene Ontology	GO:0032041	2	8	0.0940031	0.278695	HDAC9|HDAC7
ciliary neurotrophic factor receptor binding	Gene Ontology	GO:0005127	2	8	0.0940031	0.278695	IL13RA1|OSMR
oligosaccharide biosynthetic process	Gene Ontology	GO:0009312	2	8	0.0940031	0.278695	ST3GAL2|B3GALT1
regulation of glycolytic process	Gene Ontology	GO:0006110	2	8	0.0940031	0.278695	PRKAG2|PGAM1
condensed nuclear chromosome kinetochore	Gene Ontology	GO:0000778	2	8	0.0940031	0.278695	REC8|NUF2
positive regulation of chemokine production	Gene Ontology	GO:0032722	2	8	0.0940031	0.278695	EIF2AK2|ADAM17
UV-damage excision repair	Gene Ontology	GO:0070914	2	8	0.0940031	0.278695	DDB2|DDB1
negative regulation of release of cytochrome c from mitochondria	Gene Ontology	GO:0090201	2	8	0.0940031	0.278695	PPIF|PSMD10
inositol phosphate biosynthetic process	Gene Ontology	GO:0032958	2	8	0.0940031	0.278695	IP6K3|IP6K1
MICOS complex	Gene Ontology	GO:0061617	2	8	0.0940031	0.278695	CHCHD6|IMMT
craniofacial suture morphogenesis	Gene Ontology	GO:0097094	2	8	0.0940031	0.278695	MMP14|MEGF8
histone-lysine N-methyltransferase activity	Gene Ontology	GO:0018024	2	8	0.0940031	0.278695	SMYD1|SETD7
3',5'-cyclic-AMP phosphodiesterase activity	Gene Ontology	GO:0004115	2	8	0.0940031	0.278695	PDE4A|PDE4B
regulation of vasoconstriction	Gene Ontology	GO:0019229	2	8	0.0940031	0.278695	AGTR1|ADRA2B
ER to Golgi transport vesicle membrane	Gene Ontology	GO:0012507	2	8	0.0940031	0.278695	SCAP|SREBF1
hydrolase activity, acting on ester bonds	Gene Ontology	GO:0016788	2	8	0.0940031	0.278695	ASPA|PTER
phospholipid efflux	Gene Ontology	GO:0033700	2	8	0.0940031	0.278695	APOE|APOA1
endocardial cushion morphogenesis	Gene Ontology	GO:0003203	2	8	0.0940031	0.278695	TBX2|ACVRL1
response to peptide hormone	Gene Ontology	GO:0043434	2	8	0.0940031	0.278695	STAT6|STAT2
L-amino acid transmembrane transporter activity	Gene Ontology	GO:0015179	2	8	0.0940031	0.278695	SLC7A5|SLC7A8
histone H2A monoubiquitination	Gene Ontology	GO:0035518	2	8	0.0940031	0.278695	DDB2|DDB1
response to muscle activity	Gene Ontology	GO:0014850	2	8	0.0940031	0.278695	TNS2|PRKAA2
regulation of RNA metabolic process	Gene Ontology	GO:0051252	2	8	0.0940031	0.278695	IGF2BP3|IGF2BP2
neuron cellular homeostasis	Gene Ontology	GO:0070050	2	8	0.0940031	0.278695	SLC8A2|CHRNA1
striated muscle thin filament	Gene Ontology	GO:0005865	2	8	0.0940031	0.278695	TMOD4|LMOD1
inactivation of MAPK activity	Gene Ontology	GO:0000188	3	18	0.0954496	0.279381	DUSP4|DUSP1|DUSP8
cullin family protein binding	Gene Ontology	GO:0097602	3	18	0.0954496	0.279381	DDB1|KLHL3|KLHL9
cysteine-type endopeptidase inhibitor activity involved in apoptotic process	Gene Ontology	GO:0043027	3	18	0.0954496	0.279381	MT3|GAS6|SNCA
regulation of dendrite morphogenesis	Gene Ontology	GO:0048814	3	18	0.0954496	0.279381	TNIK|NEDD4|LZTS1
positive regulation of nitric oxide biosynthetic process	Gene Ontology	GO:0045429	3	18	0.0954496	0.279381	PTX3|KLF4|DDAH1
positive regulation of mitotic nuclear division	Gene Ontology	GO:0045840	3	18	0.0954496	0.279381	PDGFRB|EGF|LRP5
extracellular matrix binding	Gene Ontology	GO:0050840	3	18	0.0954496	0.279381	TGFBI|SPARC|ELN
C-C chemokine binding	Gene Ontology	GO:0019957	3	18	0.0954496	0.279381	ACKR4|XCR1|CCRL2
negative regulation of extrinsic apoptotic signaling pathway in absence of ligand	Gene Ontology	GO:2001240	3	18	0.0954496	0.279381	IFI6|FGF10|COL2A1
positive regulation of telomerase activity	Gene Ontology	GO:0051973	3	18	0.0954496	0.279381	NEK7|KLF4|POT1
positive regulation of phosphatidylinositol 3-kinase activity	Gene Ontology	GO:0043552	3	18	0.0954496	0.279381	CCL21|PDGFRB|PDGFRA
positive regulation of peptidyl-threonine phosphorylation	Gene Ontology	GO:0010800	3	18	0.0954496	0.279381	S1PR2|PRKAG2|EGF
positive regulation of insulin secretion involved in cellular response to glucose stimulus	Gene Ontology	GO:0035774	3	18	0.0954496	0.279381	PPP3CB|SRI|ANO1
endosome	Gene Ontology	GO:0005768	13	152	0.0957311	0.279967	VOPP1|MAGEL2|EZR|ARRDC4|RFTN1|RNF112|RAB3B|SLC26A7|STEAP1|RAB15|STEAP4|KDR|PACSIN2
transcription regulatory region sequence-specific DNA binding	Gene Ontology	GO:0000976	10	109	0.0967603	0.282497	ARID5B|IRF4|NFE2L3|IRF9|EGR1|CRY2|PER2|KLF4|SIX2|SOX6
endocytosis	Gene Ontology	GO:0006897	10	109	0.0967603	0.282497	LOXL2|LOXL4|INPPL1|SNX10|ACKR4|NRAS|SSC4D|EHD3|SORT1|DENND1B
RNA polymerase II transcription factor binding	Gene Ontology	GO:0001085	5	42	0.0995108	0.289792	PITX2|ATF4|KLF4|DACT1|ANKRD1
stress fiber	Gene Ontology	GO:0001725	5	42	0.0995108	0.289792	TLNRD1|FBLIM1|PDLIM7|SYNPO|ZYX
keratinocyte differentiation	Gene Ontology	GO:0030216	4	30	0.10145	0.294198	WNT16|CLIC4|CASP3|TGM1
I-kappaB kinase/NF-kappaB signaling	Gene Ontology	GO:0007249	4	30	0.10145	0.294198	TLR8|NKIRAS1|RIPK3|TBKBP1
establishment or maintenance of cell polarity	Gene Ontology	GO:0007163	4	30	0.10145	0.294198	PARVA|PARD6A|CAP2|RHOD
blood vessel development	Gene Ontology	GO:0001568	4	30	0.10145	0.294198	COL1A2|COL5A1|GJA4|COL1A1
filopodium	Gene Ontology	GO:0030175	4	30	0.10145	0.294198	ACTC1|PDPN|EZR|INPPL1
transcription corepressor activity	Gene Ontology	GO:0003714	11	125	0.103476	0.299821	KCTD1|ANKRD1|SFMBT1|HDAC9|MIER1|HSBP1L1|WWTR1|SFMBT2|SMYD1|BHLHE41|WTIP
chemoattractant activity	Gene Ontology	GO:0042056	3	19	0.106397	0.302121	HMGB2|FGF10|VEGFA
axon terminus	Gene Ontology	GO:0043679	3	19	0.106397	0.302121	KCNC4|SLC4A10|SLC8A2
ADP binding	Gene Ontology	GO:0043531	3	19	0.106397	0.302121	PRKAG1|PRKAG2|PGK1
amino acid transmembrane transporter activity	Gene Ontology	GO:0015171	3	19	0.106397	0.302121	SLC38A5|SLC38A4|SLC36A4
endochondral ossification	Gene Ontology	GO:0001958	3	19	0.106397	0.302121	MMP14|COL2A1|INPPL1
membrane fusion	Gene Ontology	GO:0061025	3	19	0.106397	0.302121	MYOF|UBXN2A|MX1
epidermal growth factor receptor binding	Gene Ontology	GO:0005154	3	19	0.106397	0.302121	HBEGF|EGF|LINGO1
C-C chemokine receptor activity	Gene Ontology	GO:0016493	3	19	0.106397	0.302121	ACKR4|XCR1|CCRL2
negative regulation of Ras protein signal transduction	Gene Ontology	GO:0046580	3	19	0.106397	0.302121	EPHB2|SPRY3|LZTR1
hair follicle morphogenesis	Gene Ontology	GO:0031069	3	19	0.106397	0.302121	GORAB|FGF10|NGFR
coronary vasculature development	Gene Ontology	GO:0060976	3	19	0.106397	0.302121	MEGF8|GPC3|PTK7
Notch binding	Gene Ontology	GO:0005112	3	19	0.106397	0.302121	SNED1|CHAC1|ADAM17
poly(U) RNA binding	Gene Ontology	GO:0008266	3	19	0.106397	0.302121	PABPC1|RBMS3|ATXN1
calcium channel regulator activity	Gene Ontology	GO:0005246	3	19	0.106397	0.302121	CACNG1|CAV3|RRAD
syntaxin-1 binding	Gene Ontology	GO:0017075	3	19	0.106397	0.302121	CPLX1|UNC13B|DAPK1
response to cytokine	Gene Ontology	GO:0034097	3	19	0.106397	0.302121	COL3A1|PPP3CB|TIMP1
phosphatidylinositol phosphorylation	Gene Ontology	GO:0046854	5	43	0.106542	0.302121	IP6K3|CISH|PIP4K2C|IP6K1|PIP4K2B
GTPase activator activity	Gene Ontology	GO:0005096	14	170	0.106667	0.302121	TBC1D8|PLCB1|ADAP1|LLGL2|ARHGAP24|RGS14|ASAP1|TBC1D9B|ARHGAP23|RGS4|ARHGAP35|RAP1GDS1|ARHGAP1|ASAP3
activation of MAPK activity	Gene Ontology	GO:0000187	6	56	0.106716	0.302121	CSPG4|KIT|PLCE1|MAP2K6|FGF10|EGF
phosphatidylinositol-4,5-bisphosphate binding	Gene Ontology	GO:0005546	6	56	0.106716	0.302121	PLCB1|SESTD1|ANXA9|AMER1|VILL|ASAP1
heat shock protein binding	Gene Ontology	GO:0031072	4	31	0.110029	0.302121	HSPA9|METTL21C|APOA1|DNAJA4
positive regulation of phagocytosis	Gene Ontology	GO:0050766	4	31	0.110029	0.302121	PTX3|APOA1|FCGR1A|GAS6
cell population proliferation	Gene Ontology	GO:0008283	7	70	0.110047	0.302121	ENPEP|AXIN2|CSPG4|USP28|PES1|KANK1|TGFBI
positive regulation of glycogen biosynthetic process	Gene Ontology	GO:0045725	2	9	0.111017	0.302121	PTH1R|EPM2AIP1
wound healing, spreading of cells	Gene Ontology	GO:0044319	2	9	0.111017	0.302121	DDR1|ARHGAP35
enoyl-CoA hydratase activity	Gene Ontology	GO:0004300	2	9	0.111017	0.302121	HADHA|ECHDC2
regulation of protein localization to plasma membrane	Gene Ontology	GO:1903076	2	9	0.111017	0.302121	MMP14|CSRP3
structural constituent of muscle	Gene Ontology	GO:0008307	2	9	0.111017	0.302121	JPH1|CSRP2
sphingosine biosynthetic process	Gene Ontology	GO:0046512	2	9	0.111017	0.302121	ACER3|AGK
positive regulation of vascular endothelial cell proliferation	Gene Ontology	GO:1905564	2	9	0.111017	0.302121	ITGA4|ADAM17
protein refolding	Gene Ontology	GO:0042026	2	9	0.111017	0.302121	HSPD1|HSPA9
polypeptide N-acetylgalactosaminyltransferase activity	Gene Ontology	GO:0004653	2	9	0.111017	0.302121	GALNT16|GALNT5
actin nucleation	Gene Ontology	GO:0045010	2	9	0.111017	0.302121	SPIRE1|LMOD1
activation of adenylate cyclase activity	Gene Ontology	GO:0007190	2	9	0.111017	0.302121	LGR4|ADRB2
positive regulation of lipoprotein lipase activity	Gene Ontology	GO:0051006	2	9	0.111017	0.302121	GPIHBP1|APOA1
1-phosphatidylinositol binding	Gene Ontology	GO:0005545	2	9	0.111017	0.302121	EPB41|SNX10
troponin complex	Gene Ontology	GO:0005861	2	9	0.111017	0.302121	TNNT2|TNNC2
regulation of synapse organization	Gene Ontology	GO:0050807	2	9	0.111017	0.302121	NEDD4|ETV5
regulation of cardiac muscle contraction	Gene Ontology	GO:0055117	2	9	0.111017	0.302121	ADRA1B|EHD3
heparan sulfate proteoglycan binding	Gene Ontology	GO:0043395	2	9	0.111017	0.302121	COMP|APOE
very long-chain fatty acid-CoA ligase activity	Gene Ontology	GO:0031957	2	9	0.111017	0.302121	ACSBG1|SLC27A3
phagocytosis, recognition	Gene Ontology	GO:0006910	2	9	0.111017	0.302121	ADGRB1|FCGR1A
lateral ventricle development	Gene Ontology	GO:0021670	2	9	0.111017	0.302121	TSKU|ATP1B2
central nervous system myelination	Gene Ontology	GO:0022010	2	9	0.111017	0.302121	SOX10|PLP1
regulation of short-term neuronal synaptic plasticity	Gene Ontology	GO:0048172	2	9	0.111017	0.302121	SLC4A10|SLC8A2
insulin-like growth factor I binding	Gene Ontology	GO:0031994	2	9	0.111017	0.302121	IGF1R|IGFBP4
positive regulation of pseudopodium assembly	Gene Ontology	GO:0031274	2	9	0.111017	0.302121	CCL21|CDC42EP5
negative regulation of microtubule polymerization	Gene Ontology	GO:0031115	2	9	0.111017	0.302121	CLIP3|SNCA
ubiquitin ligase-substrate adaptor activity	Gene Ontology	GO:1990756	2	9	0.111017	0.302121	ARRDC4|SPSB1
acetylcholine receptor activity	Gene Ontology	GO:0015464	2	9	0.111017	0.302121	ANXA9|CHRNA1
myofibril assembly	Gene Ontology	GO:0030239	2	9	0.111017	0.302121	TMOD4|LMOD1
Ras guanyl-nucleotide exchange factor activity	Gene Ontology	GO:0005088	2	9	0.111017	0.302121	RAPGEF4|EGF
anchored component of external side of plasma membrane	Gene Ontology	GO:0031362	2	9	0.111017	0.302121	GPIHBP1|FOLR2
negative regulation of epithelial cell migration	Gene Ontology	GO:0010633	2	9	0.111017	0.302121	PTPRG|SEMA3A
negative regulation of protein localization to nucleus	Gene Ontology	GO:1900181	2	9	0.111017	0.302121	DCLK1|MFHAS1
regulation of sodium ion transport	Gene Ontology	GO:0002028	2	9	0.111017	0.302121	NOS1|ADRB2
mitochondrial respiratory chain complex III assembly	Gene Ontology	GO:0034551	2	9	0.111017	0.302121	LYRM7|SLC25A33
protein auto-ADP-ribosylation	Gene Ontology	GO:0070213	2	9	0.111017	0.302121	TIPARP|PARP12
sodium:potassium-exchanging ATPase complex	Gene Ontology	GO:0005890	2	9	0.111017	0.302121	ATP1B2|ATP1B1
cytoskeletal anchor activity	Gene Ontology	GO:0008093	2	9	0.111017	0.302121	BAIAP2|GAS2L3
digestive tract morphogenesis	Gene Ontology	GO:0048546	2	9	0.111017	0.302121	SOX10|EPHB3
sodium-independent organic anion transmembrane transporter activity	Gene Ontology	GO:0015347	2	9	0.111017	0.302121	SLCO4A1|SLCO2A1
positive regulation of intracellular protein transport	Gene Ontology	GO:0090316	2	9	0.111017	0.302121	RAB29|KIF20B
maintenance of epithelial cell apical/basal polarity	Gene Ontology	GO:0045199	2	9	0.111017	0.302121	LIN7B|WDR1
phosphatidylcholine metabolic process	Gene Ontology	GO:0046470	2	9	0.111017	0.302121	ABHD3|APOA1
sodium:potassium-exchanging ATPase activity	Gene Ontology	GO:0005391	2	9	0.111017	0.302121	ATP1B2|ATP1B1
purine nucleotide biosynthetic process	Gene Ontology	GO:0006164	2	9	0.111017	0.302121	OAS1|MTHFD1
positive regulation of gluconeogenesis	Gene Ontology	GO:0045722	2	9	0.111017	0.302121	DDB1|KAT2B
histone lysine methylation	Gene Ontology	GO:0034968	2	9	0.111017	0.302121	SMYD1|SETD7
positive regulation of long-term synaptic potentiation	Gene Ontology	GO:1900273	2	9	0.111017	0.302121	EPHB2|ADCY1
NAD biosynthetic process	Gene Ontology	GO:0009435	2	9	0.111017	0.302121	NMNAT3|NMNAT1
ATP-dependent microtubule motor activity, minus-end-directed	Gene Ontology	GO:0008569	2	9	0.111017	0.302121	DNAH10|KIFC3
calcineurin-NFAT signaling cascade	Gene Ontology	GO:0033173	2	9	0.111017	0.302121	PPP3CB|NFATC4
phosphatidylserine binding	Gene Ontology	GO:0001786	5	44	0.113811	0.308991	SYT12|ANXA9|GAS6|ASAP1|ADGRB1
negative regulation of translation	Gene Ontology	GO:0017148	5	44	0.113811	0.308991	NANOS1|EIF2AK2|SHMT2|DAPK1|GAPDH
bicarbonate transport	Gene Ontology	GO:0015701	3	20	0.117806	0.315613	SLC4A10|SLC4A7|SLC26A7
calcium-ion regulated exocytosis	Gene Ontology	GO:0017156	3	20	0.117806	0.315613	SYT12|RAPGEF4|PPP3CB
ion transport	Gene Ontology	GO:0006811	3	20	0.117806	0.315613	STEAP1|KCNN2|KCNN1
Hsp70 protein binding	Gene Ontology	GO:0030544	3	20	0.117806	0.315613	RNF207|HIKESHI|SNCA
response to heat	Gene Ontology	GO:0009408	3	20	0.117806	0.315613	NOS1|CASQ1|DNAJA4
positive regulation of macroautophagy	Gene Ontology	GO:0016239	3	20	0.117806	0.315613	GNAI3|KDR|SESN3
estrogen receptor binding	Gene Ontology	GO:0030331	3	20	0.117806	0.315613	PADI2|PPARGC1B|CCDC62
MAP kinase activity	Gene Ontology	GO:0004707	3	20	0.117806	0.315613	MAPK10|MAPK4|MAPK13
response to retinoic acid	Gene Ontology	GO:0032526	3	20	0.117806	0.315613	RXRG|KLF4|RXRA
phosphoprotein binding	Gene Ontology	GO:0051219	3	20	0.117806	0.315613	CBX4|EPB41|SNCA
negative regulation of intrinsic apoptotic signaling pathway	Gene Ontology	GO:2001243	3	20	0.117806	0.315613	PPIF|IVNS1ABP|HELLS
osteoclast differentiation	Gene Ontology	GO:0030316	3	20	0.117806	0.315613	GPC3|TFRC|SNX10
voltage-gated calcium channel complex	Gene Ontology	GO:0005891	3	20	0.117806	0.315613	CACNA1H|CACNA2D3|CACNA1G
potassium channel regulator activity	Gene Ontology	GO:0015459	3	20	0.117806	0.315613	ADRB2|SGK2|KCNE5
embryonic organ development	Gene Ontology	GO:0048568	3	20	0.117806	0.315613	PDGFRB|TEAD1|PBX3
positive regulation of stress fiber assembly	Gene Ontology	GO:0051496	4	32	0.118919	0.317118	ABL1|LIMK1|APOA1|TESK1
tubulin binding	Gene Ontology	GO:0015631	4	32	0.118919	0.317118	TPPP|TTLL4|TTLL7|TTLL11
outflow tract morphogenesis	Gene Ontology	GO:0003151	4	32	0.118919	0.317118	NEDD4|FZD2|ELN|SOX17
positive regulation of protein serine/threonine kinase activity	Gene Ontology	GO:0071902	4	32	0.118919	0.317118	ACSL1|ADRB2|SLC8A2|SNCA
calcium ion transport	Gene Ontology	GO:0006816	4	32	0.118919	0.317118	CACNA1H|SRI|CAMK2G|CAMK2A
beta-catenin binding	Gene Ontology	GO:0008013	6	58	0.119494	0.317913	AMER1|SOX17|KLF4|KANK1|DACT1|CTNNA3
hematopoietic progenitor cell differentiation	Gene Ontology	GO:0002244	6	58	0.119494	0.317913	PDGFRA|CEBPD|EML1|KIT|GPATCH4|KDR
protein processing	Gene Ontology	GO:0016485	5	45	0.121309	0.322244	COMP|CPZ|AEBP1|CASP3|ADAMTS2
brain development	Gene Ontology	GO:0007420	8	87	0.127049	0.328591	ROBO2|DPYSL2|EML1|MEIS2|AMIGO1|CITED1|PBX3|ARNT2
cytoplasmic vesicle membrane	Gene Ontology	GO:0030659	4	33	0.128108	0.328591	SORT1|VOPP1|SPIRE1|C2CD5
SMAD binding	Gene Ontology	GO:0046332	4	33	0.128108	0.328591	COL5A2|COL3A1|ACVRL1|COL1A2
embryonic skeletal system morphogenesis	Gene Ontology	GO:0048704	4	33	0.128108	0.328591	HOXB2|MEGF8|HOXB6|HOXD3
very long-chain fatty acid metabolic process	Gene Ontology	GO:0000038	2	10	0.128749	0.328591	ACSL1|ACSBG1
adenylate cyclase activity	Gene Ontology	GO:0004016	2	10	0.128749	0.328591	ADCY6|ADCY1
negative regulation of epidermal growth factor-activated receptor activity	Gene Ontology	GO:0007175	2	10	0.128749	0.328591	CBLB|ERRFI1
cysteine-type peptidase activity	Gene Ontology	GO:0008234	2	10	0.128749	0.328591	TINAGL1|CTSF
astrocyte development	Gene Ontology	GO:0014002	2	10	0.128749	0.328591	MT3|LAMC3
water channel activity	Gene Ontology	GO:0015250	2	10	0.128749	0.328591	AQP4|AQP11
regulation of postsynaptic neurotransmitter receptor activity	Gene Ontology	GO:0098962	2	10	0.128749	0.328591	BEGAIN|HOMER1
positive regulation of oligodendrocyte differentiation	Gene Ontology	GO:0048714	2	10	0.128749	0.328591	PTN|IL34
triglyceride biosynthetic process	Gene Ontology	GO:0019432	2	10	0.128749	0.328591	GPAT3|LPIN2
acetylcholine-gated channel complex	Gene Ontology	GO:0005892	2	10	0.128749	0.328591	CHRNA1|CHRND
chondroitin sulfate biosynthetic process	Gene Ontology	GO:0030206	2	10	0.128749	0.328591	UGDH|CHST11
positive regulation of neutrophil chemotaxis	Gene Ontology	GO:0090023	2	10	0.128749	0.328591	CCL21|THBS4
CTP biosynthetic process	Gene Ontology	GO:0006241	2	10	0.128749	0.328591	NME1|CTPS1
high-density lipoprotein particle	Gene Ontology	GO:0034364	2	10	0.128749	0.328591	APOE|APOA1
cellular potassium ion homeostasis	Gene Ontology	GO:0030007	2	10	0.128749	0.328591	ATP1B2|ATP1B1
negative regulation of focal adhesion assembly	Gene Ontology	GO:0051895	2	10	0.128749	0.328591	RCC2|ACVRL1
vasculature development	Gene Ontology	GO:0001944	2	10	0.128749	0.328591	RECK|B9D1
protein targeting to lysosome	Gene Ontology	GO:0006622	2	10	0.128749	0.328591	SORT1|NEDD4
positive regulation of neuron migration	Gene Ontology	GO:2001224	2	10	0.128749	0.328591	SEMA3A|KIF20B
camera-type eye morphogenesis	Gene Ontology	GO:0048593	2	10	0.128749	0.328591	EPHB2|TENM3
planar cell polarity pathway involved in neural tube closure	Gene Ontology	GO:0090179	2	10	0.128749	0.328591	FZD2|PTK7
phosphatidylinositol-5-phosphate binding	Gene Ontology	GO:0010314	2	10	0.128749	0.328591	PLEKHA5|SESTD1
positive regulation of telomere capping	Gene Ontology	GO:1904355	2	10	0.128749	0.328591	NEK7|ANKRD39
aorta morphogenesis	Gene Ontology	GO:0035909	2	10	0.128749	0.328591	TBX2|PDGFRB
aminopeptidase activity	Gene Ontology	GO:0004177	2	10	0.128749	0.328591	ENPEP|NPEPL1
Rab protein signal transduction	Gene Ontology	GO:0032482	2	10	0.128749	0.328591	RAB9B|RAB30
cAMP biosynthetic process	Gene Ontology	GO:0006171	2	10	0.128749	0.328591	ADCY6|ADCY1
regulation of calcium ion transport	Gene Ontology	GO:0051924	2	10	0.128749	0.328591	SLN|EPB41
cellular response to prostaglandin E stimulus	Gene Ontology	GO:0071380	2	10	0.128749	0.328591	ADCY6|PRKAA2
protein ADP-ribosylation	Gene Ontology	GO:0006471	2	10	0.128749	0.328591	ART3|ANKRD39
embryonic viscerocranium morphogenesis	Gene Ontology	GO:0048703	2	10	0.128749	0.328591	CHST11|MTHFD1L
gastrulation with mouth forming second	Gene Ontology	GO:0001702	2	10	0.128749	0.328591	UGDH|LRP5
cellular response to hormone stimulus	Gene Ontology	GO:0032870	2	10	0.128749	0.328591	CACNA1H|ROBO2
negative regulation of tumor necrosis factor-mediated signaling pathway	Gene Ontology	GO:0010804	2	10	0.128749	0.328591	APOA1|GAS6
branching involved in mammary gland duct morphogenesis	Gene Ontology	GO:0060444	2	10	0.128749	0.328591	DDR1|LRP5
inflammatory response to antigenic stimulus	Gene Ontology	GO:0002437	2	10	0.128749	0.328591	HMGB2|ZNF397
white fat cell differentiation	Gene Ontology	GO:0050872	2	10	0.128749	0.328591	FABP4|FGF10
I-SMAD binding	Gene Ontology	GO:0070411	2	10	0.128749	0.328591	TGFB1I1|AXIN2
regulation of peptidyl-tyrosine phosphorylation	Gene Ontology	GO:0050730	2	10	0.128749	0.328591	PDGFRB|PDGFD
NLS-bearing protein import into nucleus	Gene Ontology	GO:0006607	2	10	0.128749	0.328591	KPNA5|KPNA1
positive regulation of synaptic transmission	Gene Ontology	GO:0050806	2	10	0.128749	0.328591	CLSTN1|CLSTN3
long-chain fatty acid transporter activity	Gene Ontology	GO:0005324	2	10	0.128749	0.328591	FABP4|SLC27A3
carboxylic acid metabolic process	Gene Ontology	GO:0019752	2	10	0.128749	0.328591	GADL1|LDHA
striated muscle cell differentiation	Gene Ontology	GO:0051146	2	10	0.128749	0.328591	POPDC2|MYOD1
complement activation	Gene Ontology	GO:0006956	2	10	0.128749	0.328591	C3|C4A
phospholipid biosynthetic process	Gene Ontology	GO:0008654	2	10	0.128749	0.328591	FITM2|ISYNA1
negative regulation of keratinocyte proliferation	Gene Ontology	GO:0010839	2	10	0.128749	0.328591	EFNB2|FGFR2
mitochondrial membrane	Gene Ontology	GO:0031966	5	46	0.129031	0.328825	ABCG2|LYRM7|UCP2|SLC25A33|MX1
chloride channel activity	Gene Ontology	GO:0005254	5	46	0.129031	0.328825	ANO1|ANO5|GABRG1|CLIC4|SLC26A7
phospholipase A2 activity	Gene Ontology	GO:0004623	3	21	0.129645	0.32893	ABHD3|PLA2G4A|PLA2G4E
negative regulation of extrinsic apoptotic signaling pathway via death domain receptors	Gene Ontology	GO:1902042	3	21	0.129645	0.32893	FAIM2|HMGB2|SERPINE1
macroautophagy	Gene Ontology	GO:0016236	3	21	0.129645	0.32893	ATG10|HDAC10|GABARAPL1
negative regulation of axon extension involved in axon guidance	Gene Ontology	GO:0048843	3	21	0.129645	0.32893	SEMA3A|SEMA7A|SEMA4D
carbohydrate phosphorylation	Gene Ontology	GO:0046835	3	21	0.129645	0.32893	PFKFB1|PFKFB3|PFKM
cis-regulatory region sequence-specific DNA binding	Gene Ontology	GO:0000987	3	21	0.129645	0.32893	SOX10|HMGB2|ZNF704
transcription by RNA polymerase II	Gene Ontology	GO:0006366	6	60	0.132992	0.33668	HIF3A|ETV1|EGR1|DEAF1|GTF2IRD1|NMI
microtubule-based movement	Gene Ontology	GO:0007018	6	60	0.132992	0.33668	DNAH10|KIF1A|KIF24|KIF20B|KIFC3|KIF3A
positive regulation of protein kinase B signaling	Gene Ontology	GO:0051897	6	60	0.132992	0.33668	TSPYL5|F3|MFHAS1|HBEGF|CCL21|GAS6
hydrolase activity	Gene Ontology	GO:0016787	7	74	0.133723	0.337786	CMBL|INPPL1|DHX58|NCEH1|IFIH1|SERHL2|ACOT9
positive regulation of phosphatidylinositol 3-kinase signaling	Gene Ontology	GO:0014068	5	47	0.136971	0.344727	PDGFRB|PDGFD|NEDD4|KDR|WNT16
spermatid development	Gene Ontology	GO:0007286	5	47	0.136971	0.344727	NECTIN3|REC8|STRBP|DDX25|CCNB1IP1
excitatory postsynaptic potential	Gene Ontology	GO:0060079	5	47	0.136971	0.344727	CAMKK1|CHRNG|CHRNA1|CHRND|SNCA
positive regulation of protein ubiquitination	Gene Ontology	GO:0031398	4	34	0.137582	0.345509	TSPYL5|ADRB2|WFS1|PSMD10
non-membrane spanning protein tyrosine kinase activity	Gene Ontology	GO:0004715	4	34	0.137582	0.345509	ABL1|PKDCC|MATK|YES1
melanosome	Gene Ontology	GO:0042470	4	34	0.137582	0.345509	MMP14|RAB29|GANAB|TFRC
immune response	Gene Ontology	GO:0006955	11	133	0.137925	0.346117	TGFBR3|IGF1R|IFI44|ACKR4|XCR1|CD36|CCRL2|IFI44L|SCAP|TLR8|CXCL12
actin filament	Gene Ontology	GO:0005884	6	61	0.140002	0.350068	DBNL|GAS2L3|ACTC1|TPM1|EZR|HCLS1
negative regulation of cell growth	Gene Ontology	GO:0030308	7	75	0.140007	0.350068	CDKN2C|ACVRL1|TP53|DCBLD2|MT3|CDKN2AIP|SOX17
neuron differentiation	Gene Ontology	GO:0030182	7	75	0.140007	0.350068	CASP3|HOXD1|RUNX1|RNF112|WNT16|WNT5B|ATP2B2
ubiquitin-protein transferase activity	Gene Ontology	GO:0004842	9	104	0.140959	0.351081	DZIP3|MAGEL2|WDSUB1|PPIL2|RNF144B|DDB2|TRIM47|TRIM56|KLHL9
somatic stem cell population maintenance	Gene Ontology	GO:0035019	3	22	0.141882	0.351081	FGF10|KLF10|LRP5
regulation of dopamine secretion	Gene Ontology	GO:0014059	3	22	0.141882	0.351081	SYT12|DTNBP1|SNCA
metallocarboxypeptidase activity	Gene Ontology	GO:0004181	3	22	0.141882	0.351081	CPZ|AEBP1|VASH2
cellular response to growth factor stimulus	Gene Ontology	GO:0071363	3	22	0.141882	0.351081	NOS1|KLF4|GAS6
negative regulation of autophagy	Gene Ontology	GO:0010507	3	22	0.141882	0.351081	MT3|DAP|LEPR
positive regulation of Rho protein signal transduction	Gene Ontology	GO:0035025	3	22	0.141882	0.351081	COL3A1|APOA1|ABRA
hydrogen peroxide catabolic process	Gene Ontology	GO:0042744	3	22	0.141882	0.351081	DUOX1|DUOX2|PXDN
neuronal action potential	Gene Ontology	GO:0019228	3	22	0.141882	0.351081	SCN8A|CHRNA1|CACNA1G
embryonic skeletal system development	Gene Ontology	GO:0048706	3	22	0.141882	0.351081	DMRT2|DEAF1|HOXD1
triglyceride metabolic process	Gene Ontology	GO:0006641	3	22	0.141882	0.351081	APOE|CAV3|SLC37A4
GPI anchor biosynthetic process	Gene Ontology	GO:0006506	3	22	0.141882	0.351081	PIGQ|PIGV|PIGO
inflammatory response	Gene Ontology	GO:0006954	12	150	0.146801	0.351081	IL17D|ACER3|IL17B|IL2RA|PARP4|MFHAS1|CCRL2|CCL21|C3|TLR8|KIT|CSRP3
synaptonemal complex	Gene Ontology	GO:0000795	2	11	0.147076	0.351081	REC8|CCNB1IP1
dendrite self-avoidance	Gene Ontology	GO:0070593	2	11	0.147076	0.351081	NRCAM|CHL1
fusion of sperm to egg plasma membrane involved in single fertilization	Gene Ontology	GO:0007342	2	11	0.147076	0.351081	CD9|FOLR2
respiratory system process	Gene Ontology	GO:0003016	2	11	0.147076	0.351081	STK40|NDN
lysophospholipase activity	Gene Ontology	GO:0004622	2	11	0.147076	0.351081	ABHD4|GDE1
protein-lysine N-methyltransferase activity	Gene Ontology	GO:0016279	2	11	0.147076	0.351081	METTL21C|SMYD2
vascular endothelial growth factor signaling pathway	Gene Ontology	GO:0038084	2	11	0.147076	0.351081	VEGFA|NRP1
regulation of mitotic nuclear division	Gene Ontology	GO:0007088	2	11	0.147076	0.351081	CCDC8|KIF20B
apoptotic cell clearance	Gene Ontology	GO:0043277	2	11	0.147076	0.351081	TXNDC5|GAS6
dopamine receptor signaling pathway	Gene Ontology	GO:0007212	2	11	0.147076	0.351081	ADCY6|GNAI3
purine nucleotide metabolic process	Gene Ontology	GO:0006163	2	11	0.147076	0.351081	GMPR2|AK1
intracellular estrogen receptor signaling pathway	Gene Ontology	GO:0030520	2	11	0.147076	0.351081	PADI2|PPARGC1B
positive regulation of interferon-alpha production	Gene Ontology	GO:0032727	2	11	0.147076	0.351081	HSPD1|IFIH1
negative regulation of cellular senescence	Gene Ontology	GO:2000773	2	11	0.147076	0.351081	ABL1|PLK2
osteoblast development	Gene Ontology	GO:0002076	2	11	0.147076	0.351081	TNN|LRP5
actin crosslink formation	Gene Ontology	GO:0051764	2	11	0.147076	0.351081	BAIAP2|GAS2L3
negative regulation of cell motility	Gene Ontology	GO:2000146	2	11	0.147076	0.351081	FRMD5|FBLN1
negative regulation of fibroblast growth factor receptor signaling pathway	Gene Ontology	GO:0040037	2	11	0.147076	0.351081	SPRY3|NGFR
protein kinase A binding	Gene Ontology	GO:0051018	2	11	0.147076	0.351081	DACT1|CRYBG3
cartilage condensation	Gene Ontology	GO:0001502	2	11	0.147076	0.351081	BARX2|COL2A1
positive regulation of cilium assembly	Gene Ontology	GO:0045724	2	11	0.147076	0.351081	ARHGAP35|CCP110
synaptic transmission, GABAergic	Gene Ontology	GO:0051932	2	11	0.147076	0.351081	GABRG1|CLSTN3
positive regulation of CREB transcription factor activity	Gene Ontology	GO:0032793	2	11	0.147076	0.351081	VEGFA|ADCY1
glutamine metabolic process	Gene Ontology	GO:0006541	2	11	0.147076	0.351081	CPS1|CTPS1
regulation of protein kinase B signaling	Gene Ontology	GO:0051896	2	11	0.147076	0.351081	CAV3|SESN3
amino acid binding	Gene Ontology	GO:0016597	2	11	0.147076	0.351081	SHMT2|DDAH1
cholesterol transfer activity	Gene Ontology	GO:0120020	2	11	0.147076	0.351081	APOE|APOA1
glutamate metabolic process	Gene Ontology	GO:0006536	2	11	0.147076	0.351081	ALDH18A1|GOT1
lipid glycosylation	Gene Ontology	GO:0030259	2	11	0.147076	0.351081	ST3GAL2|B3GALT1
Ada2/Gcn5/Ada3 transcription activator complex	Gene Ontology	GO:0005671	2	11	0.147076	0.351081	YEATS2|KAT2B
Ras GTPase binding	Gene Ontology	GO:0017016	2	11	0.147076	0.351081	LZTR1|PLCE1
negative regulation of ossification	Gene Ontology	GO:0030279	2	11	0.147076	0.351081	KREMEN1|LRP4
receptor ligand activity	Gene Ontology	GO:0048018	2	11	0.147076	0.351081	VEGFA|GAS6
synaptic vesicle priming	Gene Ontology	GO:0016082	2	11	0.147076	0.351081	UNC13B|SNCA
protein kinase C signaling	Gene Ontology	GO:0070528	2	11	0.147076	0.351081	CSRP3|ANKRD1
TORC2 complex	Gene Ontology	GO:0031932	2	11	0.147076	0.351081	PRR5L|SESN3
regulation of smoothened signaling pathway	Gene Ontology	GO:0008589	2	11	0.147076	0.351081	FGF10|FBXL17
negative regulation of cAMP-mediated signaling	Gene Ontology	GO:0043951	2	11	0.147076	0.351081	CDC34|RNF157
regulation of neuron migration	Gene Ontology	GO:2001222	2	11	0.147076	0.351081	CAMK2A|IGSF10
regulation of insulin secretion involved in cellular response to glucose stimulus	Gene Ontology	GO:0061178	2	11	0.147076	0.351081	EPHA5|LRP5
cell morphogenesis	Gene Ontology	GO:0000902	6	62	0.147178	0.351081	CYFIP2|PDPN|SHROOM1|SREBF1|CAP2|THOC2
early endosome membrane	Gene Ontology	GO:0031901	4	35	0.147328	0.351081	CLIP3|TMEM184A|RCC2|SORCS2
protein peptidyl-prolyl isomerization	Gene Ontology	GO:0000413	4	35	0.147328	0.351081	PPIL2|FKBP8|PPIB|FKBP10
damaged DNA binding	Gene Ontology	GO:0003684	4	35	0.147328	0.351081	DDB2|HMGB2|DDB1|POLH
wound healing	Gene Ontology	GO:0042060	4	35	0.147328	0.351081	COL3A1|FGF10|PTK7|DCBLD2
neural crest cell migration	Gene Ontology	GO:0001755	4	35	0.147328	0.351081	SOX10|SEMA3A|SEMA7A|SEMA4D
protein homotetramerization	Gene Ontology	GO:0051289	4	35	0.147328	0.351081	HCN1|PFKM|PFKL|SHMT2
peptidyl-prolyl cis-trans isomerase activity	Gene Ontology	GO:0003755	4	35	0.147328	0.351081	PPIL2|FKBP8|PPIB|FKBP10
protein targeting to membrane	Gene Ontology	GO:0006612	4	35	0.147328	0.351081	ZDHHC9|ZDHHC14|AQP11|ZDHHC21
adult locomotory behavior	Gene Ontology	GO:0008344	4	35	0.147328	0.351081	CHL1|NR4A2|CCND2|SNCA
cytokine activity	Gene Ontology	GO:0005125	10	120	0.147336	0.351081	IL17D|GPI|IL17B|NTN1|TIMP1|MSTN|IL34|VEGFA|WNT16|WNT5B
iron ion binding	Gene Ontology	GO:0005506	9	106	0.151901	0.361708	CYP1A1|CYP2A19|SCD|PPEF1|CYP3A29|P3H3|FAXDC2|CYP2R1|CYP27A1
histone deacetylase binding	Gene Ontology	GO:0042826	7	77	0.15299	0.363801	ANKRD1|BHLHE41|KAT2B|NR2C1|MIER1|HDAC10|DACT1
integral component of endoplasmic reticulum membrane	Gene Ontology	GO:0030176	7	77	0.15299	0.363801	ACER3|LNPK|SCD|FITM2|SGMS2|WFS1|FKBP8
cellular response to heat	Gene Ontology	GO:0034605	3	23	0.154484	0.364586	HIKESHI|MYOF|ANO1
cortical actin cytoskeleton organization	Gene Ontology	GO:0030866	3	23	0.154484	0.364586	EPB41L3|LLGL2|EPB41
actin filament polymerization	Gene Ontology	GO:0030041	3	23	0.154484	0.364586	HCLS1|SPIRE1|DIAPH1
alpha-tubulin binding	Gene Ontology	GO:0043014	3	23	0.154484	0.364586	TTLL7|CAV3|SNCA
positive regulation of blood vessel endothelial cell migration	Gene Ontology	GO:0043536	3	23	0.154484	0.364586	PRKCA|VEGFA|ADAM17
microtubule bundle formation	Gene Ontology	GO:0001578	3	23	0.154484	0.364586	TPPP|CAPN6|MAP1B
B cell receptor signaling pathway	Gene Ontology	GO:0050853	3	23	0.154484	0.364586	ABL1|RFTN1|SLC7A8
positive regulation of multicellular organism growth	Gene Ontology	GO:0040018	3	23	0.154484	0.364586	GHSR|PPIB|EZR
endoplasmic reticulum organization	Gene Ontology	GO:0007029	3	23	0.154484	0.364586	RNF112|CASQ1|ATL2
T cell homeostasis	Gene Ontology	GO:0043029	3	23	0.154484	0.364586	PPP3CB|RIPK3|CASP3
positive regulation of fibroblast proliferation	Gene Ontology	GO:0048146	4	36	0.157332	0.369788	PDGFRA|FGF10|NGFR|GAS6
negative regulation of protein kinase activity	Gene Ontology	GO:0006469	4	36	0.157332	0.369788	WWTR1|FABP4|DEPTOR|DTNBP1
thymus development	Gene Ontology	GO:0048538	4	36	0.157332	0.369788	ABL1|EPHB3|RIPK3|FGF10
somitogenesis	Gene Ontology	GO:0001756	4	36	0.157332	0.369788	TBX18|PLXNA2|AXIN2|MYF6
structural constituent of cytoskeleton	Gene Ontology	GO:0005200	4	36	0.157332	0.369788	SPTB|TUBA1B|TUBA8|SREBF1
proton transmembrane transport	Gene Ontology	GO:1902600	7	78	0.159684	0.374807	SLC4A10|SLC9A7|SLC9A1|SLC9A2|NOX5|UCP2|COX7A2
nuclear envelope	Gene Ontology	GO:0005635	6	64	0.162015	0.378043	PLPP7|SIGMAR1|SHISA5|DNASE1|BIN1|RBM15B
chemokine-mediated signaling pathway	Gene Ontology	GO:0070098	5	50	0.162018	0.378043	ACKR4|CCL21|CXCL12|XCR1|CCRL2
calcium ion import across plasma membrane	Gene Ontology	GO:0098703	2	12	0.165887	0.378043	SLC8A2|TRPV3
phospholipase A2 activity (consuming 1,2-dipalmitoylphosphatidylcholine)	Gene Ontology	GO:0102567	2	12	0.165887	0.378043	PLA2G4A|PLA2G4E
anterior/posterior axis specification	Gene Ontology	GO:0009948	2	12	0.165887	0.378043	GPC3|SIX2
negative regulation of cell cycle arrest	Gene Ontology	GO:0071157	2	12	0.165887	0.378043	FZD9|FGF10
cell migration involved in sprouting angiogenesis	Gene Ontology	GO:0002042	2	12	0.165887	0.378043	EFNB2|VEGFA
protein modification by small protein conjugation	Gene Ontology	GO:0032446	2	12	0.165887	0.378043	ATG10|UBA7
5'-nucleotidase activity	Gene Ontology	GO:0008253	2	12	0.165887	0.378043	NT5DC2|NT5C1A
positive regulation of vascular associated smooth muscle cell proliferation	Gene Ontology	GO:1904707	2	12	0.165887	0.378043	NR4A3|DNMT1
male genitalia development	Gene Ontology	GO:0030539	2	12	0.165887	0.378043	LGR4|PDGFRA
arachidonic acid metabolic process	Gene Ontology	GO:0019369	2	12	0.165887	0.378043	DAGLA|EPHX1
cell-cell contact zone	Gene Ontology	GO:0044291	2	12	0.165887	0.378043	NECTIN3|FGFRL1
fibroblast growth factor binding	Gene Ontology	GO:0017134	2	12	0.165887	0.378043	FGFRL1|FGFR2
inorganic anion exchanger activity	Gene Ontology	GO:0005452	2	12	0.165887	0.378043	SLC4A10|SLC4A7
protein phosphatase type 1 complex	Gene Ontology	GO:0000164	2	12	0.165887	0.378043	PPP1R3D|PPP1R3A
cell-substrate adhesion	Gene Ontology	GO:0031589	2	12	0.165887	0.378043	ATP1B2|GAS6
stress-activated protein kinase signaling cascade	Gene Ontology	GO:0031098	2	12	0.165887	0.378043	NRK|TNIK
negative regulation of viral entry into host cell	Gene Ontology	GO:0046597	2	12	0.165887	0.378043	IFITM3|PTX3
calcium ion import	Gene Ontology	GO:0070509	2	12	0.165887	0.378043	CACNA1H|CACNA1G
protein maturation	Gene Ontology	GO:0051604	2	12	0.165887	0.378043	SERPINH1|DUOXA2
cellular response to extracellular stimulus	Gene Ontology	GO:0031668	2	12	0.165887	0.378043	NR4A2|ARHGAP35
stereocilium tip	Gene Ontology	GO:0032426	2	12	0.165887	0.378043	USH1C|CDC14A
N-acyltransferase activity	Gene Ontology	GO:0016410	2	12	0.165887	0.378043	CERS4|CERS2
JNK cascade	Gene Ontology	GO:0007254	2	12	0.165887	0.378043	MAPK10|CDC42EP5
lipoprotein metabolic process	Gene Ontology	GO:0042157	2	12	0.165887	0.378043	APOA1|APOLD1
positive regulation of cytokine production involved in inflammatory response	Gene Ontology	GO:1900017	2	12	0.165887	0.378043	IL17D|IL17B
transcription coactivator binding	Gene Ontology	GO:0001223	2	12	0.165887	0.378043	NR4A3|VGLL4
calcium activated cation channel activity	Gene Ontology	GO:0005227	2	12	0.165887	0.378043	TMEM63A|ANO1
phospholipase A2 activity consuming 1,2-dioleoylphosphatidylethanolamine)	Gene Ontology	GO:0102568	2	12	0.165887	0.378043	PLA2G4A|PLA2G4E
phosphatidylinositol 3-kinase binding	Gene Ontology	GO:0043548	2	12	0.165887	0.378043	IGF1R|IRS1
regulation of protein kinase A signaling	Gene Ontology	GO:0010738	2	12	0.165887	0.378043	PDE4A|PRKAR1B
negative regulation of JNK cascade	Gene Ontology	GO:0046329	2	12	0.165887	0.378043	DACT1|KLHL31
cellular response to unfolded protein	Gene Ontology	GO:0034620	2	12	0.165887	0.378043	HSPA9|HSPB8
chondrocyte development	Gene Ontology	GO:0002063	2	12	0.165887	0.378043	CHST11|COMP
focal adhesion assembly	Gene Ontology	GO:0048041	2	12	0.165887	0.378043	RCC2|RHOD
podosome	Gene Ontology	GO:0002102	2	12	0.165887	0.378043	DBNL|ASAP1
positive regulation of G protein-coupled receptor signaling pathway	Gene Ontology	GO:0045745	2	12	0.165887	0.378043	C3|FZD2
NADPH oxidase complex	Gene Ontology	GO:0043020	2	12	0.165887	0.378043	DUOX1|DUOX2
regulation of establishment of cell polarity	Gene Ontology	GO:2000114	2	12	0.165887	0.378043	KIF20B|KANK1
cellular response to copper ion	Gene Ontology	GO:0071280	2	12	0.165887	0.378043	MT3|SNCA
thyroid hormone generation	Gene Ontology	GO:0006590	2	12	0.165887	0.378043	DUOX1|DUOX2
histone H3 acetylation	Gene Ontology	GO:0043966	3	24	0.167418	0.379388	YEATS2|TADA1|MYOD1
glucose metabolic process	Gene Ontology	GO:0006006	3	24	0.167418	0.379388	PGM1|INPPL1|GAPDH
Golgi cisterna membrane	Gene Ontology	GO:0032580	3	24	0.167418	0.379388	ST3GAL1|FUT2|FUT1
negative regulation of endothelial cell proliferation	Gene Ontology	GO:0001937	3	24	0.167418	0.379388	TNMD|APOE|ACVRL1
RNA polymerase II repressing transcription factor binding	Gene Ontology	GO:0001103	3	24	0.167418	0.379388	PPARG|DDRGK1|MIER1
lung alveolus development	Gene Ontology	GO:0048286	3	24	0.167418	0.379388	ERRFI1|PKDCC|STK40
cellular response to hydrogen peroxide	Gene Ontology	GO:0070301	3	24	0.167418	0.379388	ABL1|PDGFRB|RIPK3
regulation of exocytosis	Gene Ontology	GO:0017157	3	24	0.167418	0.379388	RAPGEF4|RAB15|RAB3B
RNA polymerase II activating transcription factor binding	Gene Ontology	GO:0001102	4	37	0.167578	0.379388	TBX18|PITX2|TBX2|BHLHE41
B cell differentiation	Gene Ontology	GO:0030183	4	37	0.167578	0.379388	FZD9|POLM|LYL1|KIT
lamellipodium	Gene Ontology	GO:0030027	8	94	0.168566	0.381374	DBNL|INPPL1|PTPN13|ACTC1|PDPN|PLCE1|CFL1|CTNNA3
regulation of transcription by RNA polymerase II	Gene Ontology	GO:0006357	37	559	0.169099	0.382331	HIF3A|DMRT2|HMGB2|FOSB|NFKBID|MKX|SPI1|NR6A1|NFE2L3|DEAF1|MEIS2|HOXD1|ZNF704|RUNX1|ZSCAN20|ZBTB37|LYL1|FOS|RXRG|HOXB6|RXRA|FOXD3|E4F1|NR2C1|ANKRD1|ETV4|ETV1|BARX2|PCGF3|ETV5|ARID5B|LIN9|MLXIP|NR2F1|PLAGL1|TADA1|ATF3
positive regulation of peptidyl-serine phosphorylation	Gene Ontology	GO:0033138	5	51	0.17075	0.385809	NOS1|GAS6|VEGFA|TFRC|SNCA
T cell receptor signaling pathway	Gene Ontology	GO:0050852	5	52	0.17966	0.403691	ABL1|DENND1B|RFTN1|BTNL9|NRAS
cellular response to calcium ion	Gene Ontology	GO:0071277	5	52	0.17966	0.403691	SYT12|PPIF|CLIC4|SREBF1|PRKAA2
chromatin	Gene Ontology	GO:0000785	7	81	0.180532	0.403691	LOXL2|HMGN2|HLCS|PLK2|NEDD4|WDR82|TRIM56
neurogenesis	Gene Ontology	GO:0022008	3	25	0.180654	0.403691	DAGLA|NAV3|CHAC1
dendrite morphogenesis	Gene Ontology	GO:0048813	3	25	0.180654	0.403691	DCLK1|CAMK2A|DTNBP1
protein K63-linked deubiquitination	Gene Ontology	GO:0070536	3	25	0.180654	0.403691	SHMT2|OTUD1|ABRAXAS1
inner ear development	Gene Ontology	GO:0048839	3	25	0.180654	0.403691	MAF|DUOX2|CEBPD
SH2 domain binding	Gene Ontology	GO:0042169	3	25	0.180654	0.403691	ABL1|INPPL1|SLC7A8
cellular response to mechanical stimulus	Gene Ontology	GO:0071260	3	25	0.180654	0.403691	GADD45A|TLR8|ANKRD1
bone development	Gene Ontology	GO:0060348	3	25	0.180654	0.403691	PAPSS2|PPIB|MIGA2
clathrin-coated pit	Gene Ontology	GO:0005905	3	25	0.180654	0.403691	SORT1|HSPD1|TFRC
camera-type eye development	Gene Ontology	GO:0043010	3	25	0.180654	0.403691	FKBP8|ARHGAP35|B9D1
brush border membrane	Gene Ontology	GO:0031526	3	25	0.180654	0.403691	ACE2|ABCG2|SLC3A1
positive regulation of glucose import	Gene Ontology	GO:0046326	3	25	0.180654	0.403691	PTH1R|GPC3|C2CD5
protein domain specific binding	Gene Ontology	GO:0019904	9	111	0.180994	0.404188	PLXNB3|RCC2|DBNL|HMGB2|NEDD4|ICA1|YWHAH|KCNN2|KHDRBS3
retinol dehydrogenase activity	Gene Ontology	GO:0004745	2	13	0.185081	0.405437	DHRS7C|RDH16
positive regulation of mitochondrial fission	Gene Ontology	GO:0090141	2	13	0.185081	0.405437	SPIRE1|KDR
mechanosensitive ion channel activity	Gene Ontology	GO:0008381	2	13	0.185081	0.405437	TMEM63A|PIEZO2
G protein-coupled glutamate receptor signaling pathway	Gene Ontology	GO:0007216	2	13	0.185081	0.405437	HOMER1|DAGLA
blastocyst hatching	Gene Ontology	GO:0001835	2	13	0.185081	0.405437	SLC25A34|CCDC62
smooth muscle tissue development	Gene Ontology	GO:0048745	2	13	0.185081	0.405437	PDGFRB|TIPARP
regulation of axonogenesis	Gene Ontology	GO:0050770	2	13	0.185081	0.405437	EPHB3|ARHGAP35
filopodium assembly	Gene Ontology	GO:0046847	2	13	0.185081	0.405437	S1PR2|EZR
signal transduction involved in regulation of gene expression	Gene Ontology	GO:0023019	2	13	0.185081	0.405437	PDGFRA|SOX17
protein localization to Golgi apparatus	Gene Ontology	GO:0034067	2	13	0.185081	0.405437	PAQR3|OPTN
signal transduction by protein phosphorylation	Gene Ontology	GO:0023014	2	13	0.185081	0.405437	NRK|TNIK
water transport	Gene Ontology	GO:0006833	2	13	0.185081	0.405437	AQP4|AQP11
intrinsic apoptotic signaling pathway by p53 class mediator	Gene Ontology	GO:0072332	2	13	0.185081	0.405437	PERP|PDK2
MyD88-dependent toll-like receptor signaling pathway	Gene Ontology	GO:0002755	2	13	0.185081	0.405437	HSPD1|TLR8
centrosome localization	Gene Ontology	GO:0051642	2	13	0.185081	0.405437	PLXNA2|SYNE2
vascular endothelial growth factor receptor signaling pathway	Gene Ontology	GO:0048010	2	13	0.185081	0.405437	VEGFA|NRP1
virus receptor activity	Gene Ontology	GO:0001618	2	13	0.185081	0.405437	ACE2|ANPEP
negative regulation of actin filament polymerization	Gene Ontology	GO:0030837	2	13	0.185081	0.405437	KANK4|KANK1
stress fiber assembly	Gene Ontology	GO:0043149	2	13	0.185081	0.405437	ELN|ZYX
calcium-dependent protein kinase C activity	Gene Ontology	GO:0004698	2	13	0.185081	0.405437	PRKCA|PRKD1
positive regulation of apoptotic signaling pathway	Gene Ontology	GO:2001235	2	13	0.185081	0.405437	CTSC|NGFR
steroid biosynthetic process	Gene Ontology	GO:0006694	2	13	0.185081	0.405437	DHRS11|NSDHL
regulation of store-operated calcium entry	Gene Ontology	GO:2001256	2	13	0.185081	0.405437	HOMER1|CASQ1
nucleoside diphosphate phosphorylation	Gene Ontology	GO:0006165	2	13	0.185081	0.405437	AK1|NME1
neuromuscular process	Gene Ontology	GO:0050905	2	13	0.185081	0.405437	COMP|CHRNA1
histone deacetylase activity	Gene Ontology	GO:0004407	2	13	0.185081	0.405437	MIER1|HDAC10
regulation of blood vessel diameter	Gene Ontology	GO:0097746	2	13	0.185081	0.405437	ADCY6|ADRB2
lipid droplet organization	Gene Ontology	GO:0034389	2	13	0.185081	0.405437	PNPLA2|FITM2
integral component of postsynaptic specialization membrane	Gene Ontology	GO:0099060	2	13	0.185081	0.405437	CHRNA1|CHRND
interleukin-1-mediated signaling pathway	Gene Ontology	GO:0070498	2	13	0.185081	0.405437	PLCB1|EGR1
proteasome-mediated ubiquitin-dependent protein catabolic process	Gene Ontology	GO:0043161	9	112	0.187094	0.409588	SIAH2|WWP1|CDC34|NEDD4|SPOPL|BFAR|UBXN2A|SPSB1|DDB1
scavenger receptor activity	Gene Ontology	GO:0005044	4	39	0.18874	0.412405	ACKR4|SSC4D|LOXL2|LOXL4
regulation of actin cytoskeleton organization	Gene Ontology	GO:0032956	4	39	0.18874	0.412405	PDGFRB|EPHA5|FZD10|RHOD
synaptic vesicle	Gene Ontology	GO:0008021	6	68	0.193476	0.421573	RAB15|SYT12|RNF112|RAB3B|MT3|BIN1
Golgi organization	Gene Ontology	GO:0007030	6	68	0.193476	0.421573	RAB30|RAB29|ATL2|HIKESHI|UBXN2A|KIFC3
release of sequestered calcium ion into cytosol	Gene Ontology	GO:0051209	3	26	0.194158	0.421573	CCL21|RYR3|XCR1
cellular response to transforming growth factor beta stimulus	Gene Ontology	GO:0071560	3	26	0.194158	0.421573	CLEC3B|COL4A2|ANKRD1
positive regulation of pri-miRNA transcription by RNA polymerase II	Gene Ontology	GO:1902895	3	26	0.194158	0.421573	EGR1|NGFR|SREBF1
chondrocyte differentiation	Gene Ontology	GO:0002062	3	26	0.194158	0.421573	RUNX1|COL2A1|SIX2
cis-Golgi network	Gene Ontology	GO:0005801	3	26	0.194158	0.421573	KDELR3|RAB29|RAB30
voltage-gated calcium channel activity	Gene Ontology	GO:0005245	3	26	0.194158	0.421573	CACNA1H|CACNG1|CACNA2D3
protein-cysteine S-palmitoyltransferase activity	Gene Ontology	GO:0019706	3	26	0.194158	0.421573	ZDHHC9|ZDHHC14|ZDHHC21
negative regulation of nucleic acid-templated transcription	Gene Ontology	GO:1903507	3	26	0.194158	0.421573	HSBP1L1|WTIP|ANKRD1
positive regulation of MAPK cascade	Gene Ontology	GO:0043410	5	54	0.197977	0.429324	IGFBP4|CDON|FGFR2|ADRB2|ADRA2B
anatomical structure morphogenesis	Gene Ontology	GO:0009653	4	40	0.199625	0.432354	PITX2|FBN2|FOXD3|SOX17
positive regulation of epithelial cell proliferation	Gene Ontology	GO:0050679	4	40	0.199625	0.432354	NR4A3|FGF10|NRAS|NME1
ciliary basal body	Gene Ontology	GO:0036064	8	99	0.201522	0.434856	TTLL4|FBF1|DZIP1L|EZR|TTLL11|ARHGAP35|CFAP70|B9D1
regulation of apoptotic process	Gene Ontology	GO:0042981	6	69	0.201681	0.434856	BCL2L15|LRP5|EGR1|BOK|ABL1|LOX
regulation of Notch signaling pathway	Gene Ontology	GO:0008593	2	14	0.204564	0.434856	POSTN|LLGL2
endothelial cell migration	Gene Ontology	GO:0043542	2	14	0.204564	0.434856	ABL1|LOXL2
FMN binding	Gene Ontology	GO:0010181	2	14	0.204564	0.434856	NOS1|PNPO
ATP metabolic process	Gene Ontology	GO:0046034	2	14	0.204564	0.434856	AK1|ATP1B1
iron ion transport	Gene Ontology	GO:0006826	2	14	0.204564	0.434856	TFRC|SFXN1
positive regulation of protein autophosphorylation	Gene Ontology	GO:0031954	2	14	0.204564	0.434856	PDGFD|VEGFA
positive regulation of neural precursor cell proliferation	Gene Ontology	GO:2000179	2	14	0.204564	0.434856	FZD9|CDON
positive regulation of insulin secretion	Gene Ontology	GO:0032024	2	14	0.204564	0.434856	PFKM|DOC2B
ubiquitin-like protein ligase binding	Gene Ontology	GO:0044389	2	14	0.204564	0.434856	UBE2C|DDRGK1
positive regulation of receptor internalization	Gene Ontology	GO:0002092	2	14	0.204564	0.434856	VEGFA|EGF
regulation of canonical Wnt signaling pathway	Gene Ontology	GO:0060828	2	14	0.204564	0.434856	ZNF703|AMER1
activation of protein kinase B activity	Gene Ontology	GO:0032148	2	14	0.204564	0.434856	MT3|ADRA2B
interstitial matrix	Gene Ontology	GO:0005614	2	14	0.204564	0.434856	COL14A1|ADAMTSL4
synaptic transmission, cholinergic	Gene Ontology	GO:0007271	2	14	0.204564	0.434856	ANXA9|CHRNA1
positive regulation of cholesterol efflux	Gene Ontology	GO:0010875	2	14	0.204564	0.434856	APOE|APOA1
positive regulation of monocyte chemotaxis	Gene Ontology	GO:0090026	2	14	0.204564	0.434856	PLA2G7|SERPINE1
synaptonemal complex assembly	Gene Ontology	GO:0007130	2	14	0.204564	0.434856	REC8|TEX12
anion:anion antiporter activity	Gene Ontology	GO:0015301	2	14	0.204564	0.434856	SLC4A10|SLC26A7
mammary gland alveolus development	Gene Ontology	GO:0060749	2	14	0.204564	0.434856	DDR1|EGF
blastocyst formation	Gene Ontology	GO:0001825	2	14	0.204564	0.434856	PTPN18|CCNB1IP1
poly(A) binding	Gene Ontology	GO:0008143	2	14	0.204564	0.434856	PABPC1|RBMS3
B cell homeostasis	Gene Ontology	GO:0001782	2	14	0.204564	0.434856	CASP3|DOCK11
protein localization to organelle	Gene Ontology	GO:0033365	2	14	0.204564	0.434856	PES1|CSRP3
positive regulation of interleukin-12 production	Gene Ontology	GO:0032735	2	14	0.204564	0.434856	HSPD1|PLCB1
positive regulation of lamellipodium assembly	Gene Ontology	GO:0010592	2	14	0.204564	0.434856	MSTN|PLCE1
olfactory bulb development	Gene Ontology	GO:0021772	2	14	0.204564	0.434856	SEMA3A|CRTAC1
mitotic cell cycle	Gene Ontology	GO:0000278	5	55	0.207368	0.439511	PLK2|TUBA1B|RGS14|TUBA8|NUDT15
mRNA export from nucleus	Gene Ontology	GO:0006406	3	27	0.207901	0.439511	THOC2|RBM15B|DDX25
heterophilic cell-cell adhesion via plasma membrane cell adhesion molecules	Gene Ontology	GO:0007157	3	27	0.207901	0.439511	TENM3|NECTIN3|ADGRL1
protein N-linked glycosylation	Gene Ontology	GO:0006487	3	27	0.207901	0.439511	GFPT1|ST3GAL1|PMM1
spleen development	Gene Ontology	GO:0048536	3	27	0.207901	0.439511	ABL1|RIPK3|FGF10
regulation of cytokinesis	Gene Ontology	GO:0032465	3	27	0.207901	0.439511	PLK2|CCP110|KLHL9
lipid homeostasis	Gene Ontology	GO:0055088	3	27	0.207901	0.439511	PNPLA2|ABHD4|ACOXL
phosphotyrosine residue binding	Gene Ontology	GO:0001784	3	27	0.207901	0.439511	ABL1|CBLB|NCK2
positive regulation of proteasomal ubiquitin-dependent protein catabolic process	Gene Ontology	GO:0032436	4	41	0.210693	0.445141	TRIB1|ZFAND2A|PSMD10|DDRGK1
early endosome	Gene Ontology	GO:0005769	10	132	0.214924	0.453801	NEURL1B|EHD3|LIPG|HSPD1|RAB29|SORT1|ADRB2|TFRC|MVB12B|RNF157
spermatogenesis	Gene Ontology	GO:0007283	11	148	0.216483	0.456534	LGR4|INPP5B|IFT27|NR6A1|ADAMTS2|HMGB2|OAZ3|KIT|GAMT|CREM|SOX17
BMP signaling pathway	Gene Ontology	GO:0030509	5	56	0.2169	0.457134	TGFBR3|COMP|MEGF8|ACVRL1|EGR1
brush border	Gene Ontology	GO:0005903	3	28	0.221851	0.46301	USH1C|EZR|CAPZA2
forebrain development	Gene Ontology	GO:0030900	3	28	0.221851	0.46301	DCLK1|ARHGAP35|NOTCH3
lipopolysaccharide binding	Gene Ontology	GO:0001530	3	28	0.221851	0.46301	HSPD1|ADGRB1|SPON2
regulation of synaptic vesicle exocytosis	Gene Ontology	GO:2000300	3	28	0.221851	0.46301	ADCY1|CHRM2|DTNBP1
intercellular bridge	Gene Ontology	GO:0045171	4	42	0.221928	0.46301	MTUS2|EPB41|KIF20B|USB1
decidualization	Gene Ontology	GO:0046697	2	15	0.224254	0.46301	PTN|GHSR
L-ascorbic acid binding	Gene Ontology	GO:0031418	2	15	0.224254	0.46301	EGLN3|P3H3
insulin receptor binding	Gene Ontology	GO:0005158	2	15	0.224254	0.46301	IGF1R|IRS1
four-way junction DNA binding	Gene Ontology	GO:0000400	2	15	0.224254	0.46301	ABL1|HMGB2
steroid binding	Gene Ontology	GO:0005496	2	15	0.224254	0.46301	ESRRG|ESRRB
cholesterol efflux	Gene Ontology	GO:0033344	2	15	0.224254	0.46301	APOE|APOA1
translation regulator activity	Gene Ontology	GO:0045182	2	15	0.224254	0.46301	CNBP|CPEB3
cell volume homeostasis	Gene Ontology	GO:0006884	2	15	0.224254	0.46301	SREBF1|GNB3
K63-linked polyubiquitin modification-dependent protein binding	Gene Ontology	GO:0070530	2	15	0.224254	0.46301	TAB2|OPTN
mRNA stabilization	Gene Ontology	GO:0048255	2	15	0.224254	0.46301	DND1|AXIN2
carboxylic ester hydrolase activity	Gene Ontology	GO:0052689	2	15	0.224254	0.46301	NCEH1|ABHD4
TBP-class protein binding	Gene Ontology	GO:0017025	2	15	0.224254	0.46301	YEATS2|CAND2
hippo signaling	Gene Ontology	GO:0035329	2	15	0.224254	0.46301	WWTR1|TEAD1
cortical cytoskeleton organization	Gene Ontology	GO:0030865	2	15	0.224254	0.46301	WDR1|RHOD
condensed chromosome	Gene Ontology	GO:0000793	2	15	0.224254	0.46301	HMGB2|PES1
carbonate dehydratase activity	Gene Ontology	GO:0004089	2	15	0.224254	0.46301	CA3|CA9
molecular_function	Gene Ontology	GO:0003674	2	15	0.224254	0.46301	TDRD12|FITM2
nuclear hormone receptor binding	Gene Ontology	GO:0035257	2	15	0.224254	0.46301	MYOD1|CRY2
positive regulation of cell differentiation	Gene Ontology	GO:0045597	2	15	0.224254	0.46301	PTN|SOX17
centriole replication	Gene Ontology	GO:0007099	2	15	0.224254	0.46301	PLK4|CCP110
postsynaptic density membrane	Gene Ontology	GO:0098839	2	15	0.224254	0.46301	ATP2B2|RGS9
calcium-dependent cysteine-type endopeptidase activity	Gene Ontology	GO:0004198	2	15	0.224254	0.46301	CAPN6|CAPN15
calcium ion-regulated exocytosis of neurotransmitter	Gene Ontology	GO:0048791	2	15	0.224254	0.46301	SYT12|DOC2B
ankyrin binding	Gene Ontology	GO:0030506	2	15	0.224254	0.46301	NRCAM|SPTB
acyl-CoA metabolic process	Gene Ontology	GO:0006637	2	15	0.224254	0.46301	ACOT7|ACOT9
negative regulation of cell adhesion	Gene Ontology	GO:0007162	2	15	0.224254	0.46301	PLXNB3|DUSP1
visual perception	Gene Ontology	GO:0007601	7	87	0.225325	0.464943	SLC4A10|ROM1|CRYBG3|NOB1|LAMC3|WFS1|COL2A1
cellular response to lipopolysaccharide	Gene Ontology	GO:0071222	6	72	0.227017	0.467876	SPON2|PLSCR4|ANKRD1|HMGB2|ABL1|SERPINE1
small GTPase mediated signal transduction	Gene Ontology	GO:0007264	6	72	0.227017	0.467876	DOCK11|RAPGEF4|SH2D3A|RHOBTB1|ARHGAP1|RHOD
vasculogenesis	Gene Ontology	GO:0001570	4	43	0.233316	0.479608	TGFBR3|CITED1|TIPARP|SOX17
syntaxin binding	Gene Ontology	GO:0019905	4	43	0.233316	0.479608	SYT12|ABL1|DOC2B|CPLX1
visual learning	Gene Ontology	GO:0008542	3	29	0.23598	0.479608	SYNPO|DEAF1|MEIS2
hormone-mediated signaling pathway	Gene Ontology	GO:0009755	3	29	0.23598	0.479608	PPARG|GHSR|LGR4
lateral plasma membrane	Gene Ontology	GO:0016328	3	29	0.23598	0.479608	KCNB1|ATP1B2|ATP1B1
sperm flagellum	Gene Ontology	GO:0036126	3	29	0.23598	0.479608	ABHD2|CFAP70|ATP1B1
RNA splicing	Gene Ontology	GO:0008380	3	29	0.23598	0.479608	IVNS1ABP|RNPS1|USB1
endosome to lysosome transport	Gene Ontology	GO:0008333	3	29	0.23598	0.479608	SORT1|BIN1|RNF157
chaperone binding	Gene Ontology	GO:0051087	5	58	0.236354	0.479608	HSPD1|BIN1|TIMM44|PDPN|RNF207
cellular response to tumor necrosis factor	Gene Ontology	GO:0071356	5	58	0.236354	0.479608	CCL21|FABP4|GPD1|MYOD1|ANKRD1
positive regulation of erythrocyte differentiation	Gene Ontology	GO:0045648	2	16	0.244074	0.479608	HMGB2|ISG15
transferase activity, transferring hexosyl groups	Gene Ontology	GO:0016758	2	16	0.244074	0.479608	A4GALT|B3GALT1
spectrin binding	Gene Ontology	GO:0030507	2	16	0.244074	0.479608	USH1C|SREBF1
histone acetyltransferase binding	Gene Ontology	GO:0035035	2	16	0.244074	0.479608	NR4A3|EGR1
mitotic spindle pole	Gene Ontology	GO:0097431	2	16	0.244074	0.479608	EML1|KIF20B
nucleoside diphosphate kinase activity	Gene Ontology	GO:0004550	2	16	0.244074	0.479608	AK1|NME1
Arp2/3 complex-mediated actin nucleation	Gene Ontology	GO:0034314	2	16	0.244074	0.479608	ARPC1B|MAGEL2
transcription elongation factor complex	Gene Ontology	GO:0008023	2	16	0.244074	0.479608	ELL2|AFF2
myosin binding	Gene Ontology	GO:0017022	2	16	0.244074	0.479608	ACTC1|CALD1
fibronectin binding	Gene Ontology	GO:0001968	2	16	0.244074	0.479608	FBLN1|VEGFA
regulation of I-kappaB kinase/NF-kappaB signaling	Gene Ontology	GO:0043122	2	16	0.244074	0.479608	OPTN|PIDD1
positive regulation of mesenchymal cell proliferation	Gene Ontology	GO:0002053	2	16	0.244074	0.479608	PRRX1|LRP5
cell death	Gene Ontology	GO:0008219	2	16	0.244074	0.479608	PARP4|EMP3
positive regulation of telomere maintenance via telomerase	Gene Ontology	GO:0032212	2	16	0.244074	0.479608	NEK7|POT1
Cul4-RING E3 ubiquitin ligase complex	Gene Ontology	GO:0080008	2	16	0.244074	0.479608	DCAF8|DCAF6
methyl-CpG binding	Gene Ontology	GO:0008327	2	16	0.244074	0.479608	DNMT1|MBD3
vesicle membrane	Gene Ontology	GO:0012506	2	16	0.244074	0.479608	NOS1|NCK2
middle ear morphogenesis	Gene Ontology	GO:0042474	2	16	0.244074	0.479608	PRRX1|SIX2
regulation of cell differentiation	Gene Ontology	GO:0045595	2	16	0.244074	0.479608	PLEKHB1|RUNX1
T cell differentiation in thymus	Gene Ontology	GO:0033077	2	16	0.244074	0.479608	FZD8|RIPK3
embryonic pattern specification	Gene Ontology	GO:0009880	2	16	0.244074	0.479608	FGF10|MEIS2
peripheral nervous system development	Gene Ontology	GO:0007422	2	16	0.244074	0.479608	SOX10|ALDH3A2
glutathione transferase activity	Gene Ontology	GO:0004364	2	16	0.244074	0.479608	GSTA4|MGST1
receptor signaling pathway via JAK-STAT	Gene Ontology	GO:0007259	2	16	0.244074	0.479608	STAT6|STAT2
ATPase activator activity	Gene Ontology	GO:0001671	2	16	0.244074	0.479608	ATP1B2|ATP1B1
adenylate cyclase-activating adrenergic receptor signaling pathway	Gene Ontology	GO:0071880	2	16	0.244074	0.479608	ADRB2|ADRA2B
cellular senescence	Gene Ontology	GO:0090398	2	16	0.244074	0.479608	TBX2|NRAS
negative regulation of peptidyl-serine phosphorylation	Gene Ontology	GO:0033137	2	16	0.244074	0.479608	PAQR3|NCK2
GDP binding	Gene Ontology	GO:0019003	4	44	0.244841	0.479608	RAB29|RAB9B|NRAS|GNAI3
regulation of catalytic activity	Gene Ontology	GO:0050790	4	44	0.244841	0.479608	PRKAG3|PRKAG2|PRKAB2|SLN
positive regulation of nucleic acid-templated transcription	Gene Ontology	GO:1903508	4	44	0.244841	0.479608	NUPR1|TADA1|ARID5B|ANKRD1
positive regulation of I-kappaB kinase/NF-kappaB signaling	Gene Ontology	GO:0043123	7	90	0.249038	0.479608	TAB2|UNC5CL|CCL21|TFRC|ABL1|TRAF3IP2|S100A12
lens development in camera-type eye	Gene Ontology	GO:0002088	3	30	0.250258	0.479608	CDON|NHS|CRYBG3
negative regulation of osteoblast differentiation	Gene Ontology	GO:0045668	3	30	0.250258	0.479608	CITED1|AXIN2|LRP5
response to UV	Gene Ontology	GO:0009411	3	30	0.250258	0.479608	DDB2|USP1|CASP3
calcium channel activity	Gene Ontology	GO:0005262	3	30	0.250258	0.479608	ANXA9|PANX1|TRPV3
chromatin remodeling	Gene Ontology	GO:0006338	5	60	0.256266	0.479608	NPM3|HMGB2|SMYD1|CHD1L|KAT2B
positive regulation of DNA-binding transcription factor activity	Gene Ontology	GO:0051091	5	60	0.256266	0.479608	FZD2|LRP5|ARID5B|ABRA|PPARGC1B
microvillus	Gene Ontology	GO:0005902	4	45	0.256488	0.479608	USH1C|PDGFRA|CLIC4|EZR
cellular response to starvation	Gene Ontology	GO:0009267	4	45	0.256488	0.479608	KLF10|MYOD1|SREBF1|GAS6
negative regulation of DNA-binding transcription factor activity	Gene Ontology	GO:0043433	4	45	0.256488	0.479608	GLIS2|WFS1|NUPR1|GAS6
ubiquitin-dependent protein catabolic process	Gene Ontology	GO:0006511	14	204	0.258939	0.479608	ASB2|SIAH2|WWP1|RNF125|UBE2D4|USP28|NEDD4|SPOPL|USP1|KLHL3|CDC34|SPSB1|USP18|FEM1A
microtubule	Gene Ontology	GO:0005874	9	123	0.259515	0.479608	TUBA8|GAS2L3|TUBA1B|MAPT|NDRG1|KIF3A|KIF20B|KIFC3|MAPRE2
nuclear localization sequence binding	Gene Ontology	GO:0008139	2	17	0.263957	0.479608	KPNA5|KPNA1
cell development	Gene Ontology	GO:0048468	2	17	0.263957	0.479608	MAF|MKX
translational elongation	Gene Ontology	GO:0006414	2	17	0.263957	0.479608	RPLP2|TUFM
phospholipase activity	Gene Ontology	GO:0004620	2	17	0.263957	0.479608	LIPG|PLB1
insulin-like growth factor binding	Gene Ontology	GO:0005520	2	17	0.263957	0.479608	IGF1R|HTRA3
cell periphery	Gene Ontology	GO:0071944	2	17	0.263957	0.479608	PANK1|MBP
protein import into mitochondrial matrix	Gene Ontology	GO:0030150	2	17	0.263957	0.479608	TOMM40L|TIMM44
peptide cross-linking	Gene Ontology	GO:0018149	2	17	0.263957	0.479608	COL3A1|TGM1
neuromuscular synaptic transmission	Gene Ontology	GO:0007274	2	17	0.263957	0.479608	ETV5|CHRNA1
negative regulation of Rho protein signal transduction	Gene Ontology	GO:0035024	2	17	0.263957	0.479608	ARHGAP35|KANK1
positive regulation of cyclin-dependent protein serine/threonine kinase activity	Gene Ontology	GO:0045737	2	17	0.263957	0.479608	PSMD10|ADAM17
negative regulation of mitotic cell cycle	Gene Ontology	GO:0045930	2	17	0.263957	0.479608	CDKN1C|ABL1
bone resorption	Gene Ontology	GO:0045453	2	17	0.263957	0.479608	ADRB2|SNX10
iron-sulfur cluster assembly	Gene Ontology	GO:0016226	2	17	0.263957	0.479608	HSPA9|IBA57
positive regulation of osteoclast differentiation	Gene Ontology	GO:0045672	2	17	0.263957	0.479608	KLF10|PPARGC1B
protein-macromolecule adaptor activity	Gene Ontology	GO:0030674	3	31	0.264659	0.479608	DDB1|COL1A2|GAS6
frizzled binding	Gene Ontology	GO:0005109	3	31	0.264659	0.479608	WNT5B|CTHRC1|WNT16
nuclear receptor transcription coactivator activity	Gene Ontology	GO:0030374	3	31	0.264659	0.479608	DCAF6|PPARGC1B|CCDC62
midbody	Gene Ontology	GO:0030496	7	92	0.265252	0.479608	CLIC4|RCC2|CTNND1|DTNBP1|KIF20B|GNAI3|KLHL9
kinase binding	Gene Ontology	GO:0019900	4	46	0.268243	0.479608	TNS2|PFKL|IGSF9B|GADD45A
protein deubiquitination	Gene Ontology	GO:0016579	5	62	0.276562	0.479608	USP1|USP18|USP54|OTUD1|USP28
transmembrane signaling receptor activity	Gene Ontology	GO:0004888	5	62	0.276562	0.479608	CHRND|TLR8|LYVE1|FCGR1A|CHRNG
serine-type endopeptidase inhibitor activity	Gene Ontology	GO:0004867	5	62	0.276562	0.479608	COL6A3|SERPINH1|SERPING1|COL28A1|SERPINE1
regulation of systemic arterial blood pressure by renin-angiotensin	Gene Ontology	GO:0003081	1	5	0.276943	0.479608	ENPEP
nuclear envelope reassembly	Gene Ontology	GO:0031468	1	5	0.276943	0.479608	UBXN2A
peptidase inhibitor activity	Gene Ontology	GO:0030414	1	5	0.276943	0.479608	WFDC1
positive regulation of phospholipase activity	Gene Ontology	GO:0010518	1	5	0.276943	0.479608	FGFR2
cation binding	Gene Ontology	GO:0043169	1	5	0.276943	0.479608	GBE1
cell cortex region	Gene Ontology	GO:0099738	1	5	0.276943	0.479608	EPB41
class I DNA-(apurinic or apyrimidinic site) endonuclease activity	Gene Ontology	GO:0140078	1	5	0.276943	0.479608	APEX2
bundle of His cell-Purkinje myocyte adhesion involved in cell communication	Gene Ontology	GO:0086073	1	5	0.276943	0.479608	CTNNA3
ciliary body morphogenesis	Gene Ontology	GO:0061073	1	5	0.276943	0.479608	TSKU
L-aspartate transmembrane transporter activity	Gene Ontology	GO:0015183	1	5	0.276943	0.479608	SLC25A22
urate transport	Gene Ontology	GO:0015747	1	5	0.276943	0.479608	ABCG2
neutrophil activation involved in immune response	Gene Ontology	GO:0002283	1	5	0.276943	0.479608	DNASE1
BRISC complex	Gene Ontology	GO:0070552	1	5	0.276943	0.479608	SHMT2
DNA damage induced protein phosphorylation	Gene Ontology	GO:0006975	1	5	0.276943	0.479608	ABL1
arrestin family protein binding	Gene Ontology	GO:1990763	1	5	0.276943	0.479608	CHRM2
regulation of double-strand break repair via nonhomologous end joining	Gene Ontology	GO:2001032	1	5	0.276943	0.479608	POT1
negative regulation of phosphorylation	Gene Ontology	GO:0042326	1	5	0.276943	0.479608	CDKN1C
core promoter sequence-specific DNA binding	Gene Ontology	GO:0001046	1	5	0.276943	0.479608	KLF10
regulation of fibroblast migration	Gene Ontology	GO:0010762	1	5	0.276943	0.479608	RCC2
regulation of vascular endothelial growth factor signaling pathway	Gene Ontology	GO:1900746	1	5	0.276943	0.479608	TSPAN12
GPI-linked ephrin receptor activity	Gene Ontology	GO:0005004	1	5	0.276943	0.479608	EPHA5
bud elongation involved in lung branching	Gene Ontology	GO:0060449	1	5	0.276943	0.479608	FGF10
positive regulation of small GTPase mediated signal transduction	Gene Ontology	GO:0051057	1	5	0.276943	0.479608	CDON
amyloid fibril formation	Gene Ontology	GO:1990000	1	5	0.276943	0.479608	RIPK3
positive regulation of hepatocyte proliferation	Gene Ontology	GO:2000347	1	5	0.276943	0.479608	PTN
positive regulation of non-motile cilium assembly	Gene Ontology	GO:1902857	1	5	0.276943	0.479608	ATMIN
photoreceptor outer segment membrane	Gene Ontology	GO:0042622	1	5	0.276943	0.479608	ROM1
regulation of cholesterol metabolic process	Gene Ontology	GO:0090181	1	5	0.276943	0.479608	GNB3
positive regulation of actin filament bundle assembly	Gene Ontology	GO:0032233	1	5	0.276943	0.479608	SYNPO
postsynaptic endocytic zone membrane	Gene Ontology	GO:0098844	1	5	0.276943	0.479608	MX1
negative regulation of transporter activity	Gene Ontology	GO:0032410	1	5	0.276943	0.479608	SNCA
neutrophil mediated immunity	Gene Ontology	GO:0002446	1	5	0.276943	0.479608	WDR1
type 2 fibroblast growth factor receptor binding	Gene Ontology	GO:0005111	1	5	0.276943	0.479608	FGF10
regulation of response to DNA damage stimulus	Gene Ontology	GO:2001020	1	5	0.276943	0.479608	ABL1
regulation of synapse assembly	Gene Ontology	GO:0051963	1	5	0.276943	0.479608	GHSR
positive regulation of triglyceride biosynthetic process	Gene Ontology	GO:0010867	1	5	0.276943	0.479608	SREBF1
regulation of presynaptic cytosolic calcium ion concentration	Gene Ontology	GO:0099509	1	5	0.276943	0.479608	ATP2B2
growth hormone receptor signaling pathway via JAK-STAT	Gene Ontology	GO:0060397	1	5	0.276943	0.479608	STAT6
PTW/PP1 phosphatase complex	Gene Ontology	GO:0072357	1	5	0.276943	0.479608	WDR82
MMXD complex	Gene Ontology	GO:0071817	1	5	0.276943	0.479608	SLC25A5
proton channel activity	Gene Ontology	GO:0015252	1	5	0.276943	0.479608	NOX5
NADPH-hemoprotein reductase activity	Gene Ontology	GO:0003958	1	5	0.276943	0.479608	NOS1
desmosome organization	Gene Ontology	GO:0002934	1	5	0.276943	0.479608	PERP
Golgi cisterna	Gene Ontology	GO:0031985	1	5	0.276943	0.479608	RAB30
phosphatidylcholine biosynthetic process	Gene Ontology	GO:0006656	1	5	0.276943	0.479608	APOA1
manchette	Gene Ontology	GO:0002177	1	5	0.276943	0.479608	STRBP
transcription initiation from RNA polymerase III promoter	Gene Ontology	GO:0006384	1	5	0.276943	0.479608	POLR3H
folic acid binding	Gene Ontology	GO:0005542	1	5	0.276943	0.479608	FOLR2
equilibrioception	Gene Ontology	GO:0050957	1	5	0.276943	0.479608	USH1C
lipid oxidation	Gene Ontology	GO:0034440	1	5	0.276943	0.479608	PLA2G7
determination of digestive tract left/right asymmetry	Gene Ontology	GO:0071907	1	5	0.276943	0.479608	MEGF8
positive regulation of embryonic development	Gene Ontology	GO:0040019	1	5	0.276943	0.479608	PLCB1
endoplasmic reticulum chaperone complex	Gene Ontology	GO:0034663	1	5	0.276943	0.479608	PPIB
protein localization to synapse	Gene Ontology	GO:0035418	1	5	0.276943	0.479608	BSN
apolipoprotein A-I binding	Gene Ontology	GO:0034186	1	5	0.276943	0.479608	HSPD1
regulation of protein localization to cell surface	Gene Ontology	GO:2000008	1	5	0.276943	0.479608	EGF
SAM complex	Gene Ontology	GO:0001401	1	5	0.276943	0.479608	MTX1
gland morphogenesis	Gene Ontology	GO:0022612	1	5	0.276943	0.479608	PLAG1
dendritic cell chemotaxis	Gene Ontology	GO:0002407	1	5	0.276943	0.479608	CCL21
regulation of dopamine metabolic process	Gene Ontology	GO:0042053	1	5	0.276943	0.479608	NR4A2
peptidyl-cysteine S-nitrosylation	Gene Ontology	GO:0018119	1	5	0.276943	0.479608	NOS1
positive regulation of feeding behavior	Gene Ontology	GO:2000253	1	5	0.276943	0.479608	NR4A3
galactosylceramide biosynthetic process	Gene Ontology	GO:0006682	1	5	0.276943	0.479608	B3GALT1
negative regulation of smooth muscle cell migration	Gene Ontology	GO:0014912	1	5	0.276943	0.479608	SERPINE1
neutrophil migration	Gene Ontology	GO:1990266	1	5	0.276943	0.479608	WDR1
potassium channel activator activity	Gene Ontology	GO:0099104	1	5	0.276943	0.479608	LRRC38
glucose-6-phosphate transport	Gene Ontology	GO:0015760	1	5	0.276943	0.479608	SLC37A4
natriuretic peptide receptor activity	Gene Ontology	GO:0016941	1	5	0.276943	0.479608	NPR3
positive regulation of exit from mitosis	Gene Ontology	GO:0031536	1	5	0.276943	0.479608	UBE2C
connexin binding	Gene Ontology	GO:0071253	1	5	0.276943	0.479608	CAV3
iron ion transmembrane transporter activity	Gene Ontology	GO:0005381	1	5	0.276943	0.479608	SLC40A1
DNA damage response, signal transduction by p53 class mediator resulting in cell cycle arrest	Gene Ontology	GO:0006977	1	5	0.276943	0.479608	PIDD1
postsynaptic membrane assembly	Gene Ontology	GO:0097104	1	5	0.276943	0.479608	LRP4
cellular response to glucocorticoid stimulus	Gene Ontology	GO:0071385	1	5	0.276943	0.479608	MYOD1
polar body extrusion after meiotic divisions	Gene Ontology	GO:0040038	1	5	0.276943	0.479608	SPIRE1
embryonic body morphogenesis	Gene Ontology	GO:0010172	1	5	0.276943	0.479608	CDON
CRD-mediated mRNA stability complex	Gene Ontology	GO:0070937	1	5	0.276943	0.479608	CSDE1
aspartate transmembrane transport	Gene Ontology	GO:0015810	1	5	0.276943	0.479608	SLC25A22
mitochondrion transport along microtubule	Gene Ontology	GO:0047497	1	5	0.276943	0.479608	MAP1B
folate import across plasma membrane	Gene Ontology	GO:1904447	1	5	0.276943	0.479608	FOLR2
regulation of bone remodeling	Gene Ontology	GO:0046850	1	5	0.276943	0.479608	LEPR
presynaptic membrane assembly	Gene Ontology	GO:0097105	1	5	0.276943	0.479608	LRP4
regulation of triglyceride metabolic process	Gene Ontology	GO:0090207	1	5	0.276943	0.479608	GNB3
chaperone-mediated protein transport	Gene Ontology	GO:0072321	1	5	0.276943	0.479608	CLIP3
Cdc42 protein signal transduction	Gene Ontology	GO:0032488	1	5	0.276943	0.479608	NTN1
regulation of receptor signaling pathway via JAK-STAT	Gene Ontology	GO:0046425	1	5	0.276943	0.479608	EGF
glycerol metabolic process	Gene Ontology	GO:0006071	1	5	0.276943	0.479608	MYOF
cAMP-dependent protein kinase complex	Gene Ontology	GO:0005952	1	5	0.276943	0.479608	PRKAR1B
relaxation of cardiac muscle	Gene Ontology	GO:0055119	1	5	0.276943	0.479608	ATP1B1
lipoprotein lipase activity	Gene Ontology	GO:0004465	1	5	0.276943	0.479608	LIPG
endocardial cell differentiation	Gene Ontology	GO:0060956	1	5	0.276943	0.479608	SOX17
estradiol 17-beta-dehydrogenase activity	Gene Ontology	GO:0004303	1	5	0.276943	0.479608	DHRS11
embryonic neurocranium morphogenesis	Gene Ontology	GO:0048702	1	5	0.276943	0.479608	MTHFD1L
iron ion transmembrane transport	Gene Ontology	GO:0034755	1	5	0.276943	0.479608	SLC40A1
spectrin	Gene Ontology	GO:0008091	1	5	0.276943	0.479608	SPTB
phosphatidylinositol-4,5-bisphosphate 5-phosphatase activity	Gene Ontology	GO:0004439	1	5	0.276943	0.479608	INPP5B
dendritic spine head	Gene Ontology	GO:0044327	1	5	0.276943	0.479608	MX1
myosin light chain binding	Gene Ontology	GO:0032027	1	5	0.276943	0.479608	MYLK2
negative regulation of chemokine-mediated signaling pathway	Gene Ontology	GO:0070100	1	5	0.276943	0.479608	PADI2
neurotransmitter catabolic process	Gene Ontology	GO:0042135	1	5	0.276943	0.479608	ABAT
urea cycle	Gene Ontology	GO:0000050	1	5	0.276943	0.479608	ARG2
positive regulation of response to cytokine stimulus	Gene Ontology	GO:0060760	1	5	0.276943	0.479608	IFIH1
negative regulation of glial cell apoptotic process	Gene Ontology	GO:0034351	1	5	0.276943	0.479608	PRKCA
positive regulation of cytokine-mediated signaling pathway	Gene Ontology	GO:0001961	1	5	0.276943	0.479608	GAS6
diaphragm development	Gene Ontology	GO:0060539	1	5	0.276943	0.479608	FGFRL1
T-helper 17 cell lineage commitment	Gene Ontology	GO:0072540	1	5	0.276943	0.479608	IL6R
negative regulation of smooth muscle cell differentiation	Gene Ontology	GO:0051151	1	5	0.276943	0.479608	RBPMS2
cleavage furrow formation	Gene Ontology	GO:0036089	1	5	0.276943	0.479608	SPIRE1
gene silencing by miRNA	Gene Ontology	GO:0035195	1	5	0.276943	0.479608	WTIP
DNA ligation involved in DNA repair	Gene Ontology	GO:0051103	1	5	0.276943	0.479608	HMGB2
leucine binding	Gene Ontology	GO:0070728	1	5	0.276943	0.479608	SESN3
negative regulation of endothelial cell differentiation	Gene Ontology	GO:0045602	1	5	0.276943	0.479608	ACVRL1
translation release factor activity	Gene Ontology	GO:0003747	1	5	0.276943	0.479608	GSPT2
positive regulation of glial cell proliferation	Gene Ontology	GO:0060252	1	5	0.276943	0.479608	PLAG1
bubble DNA binding	Gene Ontology	GO:0000405	1	5	0.276943	0.479608	ABL1
leukocyte chemotaxis involved in inflammatory response	Gene Ontology	GO:0002232	1	5	0.276943	0.479608	PTN
protein K6-linked ubiquitination	Gene Ontology	GO:0085020	1	5	0.276943	0.479608	UBE2D4
retina vasculature morphogenesis in camera-type eye	Gene Ontology	GO:0061299	1	5	0.276943	0.479608	CLIC4
catalytic complex	Gene Ontology	GO:1902494	1	5	0.276943	0.479608	P3H3
HFE-transferrin receptor complex	Gene Ontology	GO:1990712	1	5	0.276943	0.479608	TFRC
antigen processing and presentation of exogenous peptide antigen via MHC class I	Gene Ontology	GO:0042590	1	5	0.276943	0.479608	FCGR1A
substrate-dependent cell migration	Gene Ontology	GO:0006929	1	5	0.276943	0.479608	CSPG4
negative regulation of plasminogen activation	Gene Ontology	GO:0010757	1	5	0.276943	0.479608	SERPINE1
glutathione biosynthetic process	Gene Ontology	GO:0006750	1	5	0.276943	0.479608	MGST2
negative regulation of CD4-positive, alpha-beta T cell proliferation	Gene Ontology	GO:2000562	1	5	0.276943	0.479608	ARG2
negative regulation of macroautophagy	Gene Ontology	GO:0016242	1	5	0.276943	0.479608	LZTS1
DEAD/H-box RNA helicase binding	Gene Ontology	GO:0017151	1	5	0.276943	0.479608	POT1
negative regulation of fibroblast apoptotic process	Gene Ontology	GO:2000270	1	5	0.276943	0.479608	GAS6
keratin filament binding	Gene Ontology	GO:1990254	1	5	0.276943	0.479608	FAM83H
regulation of postsynaptic neurotransmitter receptor internalization	Gene Ontology	GO:0099149	1	5	0.276943	0.479608	EFNB2
pattern recognition receptor activity	Gene Ontology	GO:0038187	1	5	0.276943	0.479608	TLR8
cellular response to follicle-stimulating hormone stimulus	Gene Ontology	GO:0071372	1	5	0.276943	0.479608	EPHA5
regulation of p38MAPK cascade	Gene Ontology	GO:1900744	1	5	0.276943	0.479608	CAV3
positive regulation of sodium ion transport	Gene Ontology	GO:0010765	1	5	0.276943	0.479608	PRSS8
protein K29-linked ubiquitination	Gene Ontology	GO:0035519	1	5	0.276943	0.479608	UBE2D4
insulin receptor substrate binding	Gene Ontology	GO:0043560	1	5	0.276943	0.479608	IGF1R
palmitoyl-CoA hydrolase activity	Gene Ontology	GO:0016290	1	5	0.276943	0.479608	ACOT7
cornea development in camera-type eye	Gene Ontology	GO:0061303	1	5	0.276943	0.479608	KERA
3-beta-hydroxy-delta5-steroid dehydrogenase activity	Gene Ontology	GO:0003854	1	5	0.276943	0.479608	NSDHL
interleukin-6 receptor binding	Gene Ontology	GO:0005138	1	5	0.276943	0.479608	ADAM17
VCP-NPL4-UFD1 AAA ATPase complex	Gene Ontology	GO:0034098	1	5	0.276943	0.479608	RNF125
vascular endothelial growth factor receptor 2 binding	Gene Ontology	GO:0043184	1	5	0.276943	0.479608	VEGFA
negative regulation of fibrinolysis	Gene Ontology	GO:0051918	1	5	0.276943	0.479608	SERPINE1
regulation of MAP kinase activity	Gene Ontology	GO:0043405	1	5	0.276943	0.479608	TRIB1
cardiac muscle cell development	Gene Ontology	GO:0055013	1	5	0.276943	0.479608	CAV3
central element	Gene Ontology	GO:0000801	1	5	0.276943	0.479608	TEX12
negative regulation of ubiquitin-protein transferase activity	Gene Ontology	GO:0051444	1	5	0.276943	0.479608	ABL1
tooth eruption	Gene Ontology	GO:0044691	1	5	0.276943	0.479608	SNX10
arachidonate-CoA ligase activity	Gene Ontology	GO:0047676	1	5	0.276943	0.479608	ACSL1
MPP7-DLG1-LIN7 complex	Gene Ontology	GO:0097025	1	5	0.276943	0.479608	LIN7B
Toll signaling pathway	Gene Ontology	GO:0008063	1	5	0.276943	0.479608	PELI1
positive regulation of dendritic cell chemotaxis	Gene Ontology	GO:2000510	1	5	0.276943	0.479608	GAS6
type II pneumocyte differentiation	Gene Ontology	GO:0060510	1	5	0.276943	0.479608	FGF10
transforming growth factor beta-activated receptor activity	Gene Ontology	GO:0005024	1	5	0.276943	0.479608	TGFBR3
regulation of intracellular estrogen receptor signaling pathway	Gene Ontology	GO:0033146	1	5	0.276943	0.479608	DDRGK1
regulation of cell-matrix adhesion	Gene Ontology	GO:0001952	1	5	0.276943	0.479608	DDR1
negative regulation of cytoplasmic translation	Gene Ontology	GO:2000766	1	5	0.276943	0.479608	CPEB3
fatty acid catabolic process	Gene Ontology	GO:0009062	1	5	0.276943	0.479608	LPIN2
positive regulation of toll-like receptor 2 signaling pathway	Gene Ontology	GO:0034137	1	5	0.276943	0.479608	MFHAS1
negative regulation of stem cell proliferation	Gene Ontology	GO:2000647	1	5	0.276943	0.479608	FBLN1
ubiquinone binding	Gene Ontology	GO:0048039	1	5	0.276943	0.479608	ETFDH
protein acetylation	Gene Ontology	GO:0006473	1	5	0.276943	0.479608	NUPR1
protein-hormone receptor activity	Gene Ontology	GO:0016500	1	5	0.276943	0.479608	LGR4
macropinosome	Gene Ontology	GO:0044354	1	5	0.276943	0.479608	MMP14
lung-associated mesenchyme development	Gene Ontology	GO:0060484	1	5	0.276943	0.479608	PTK7
positive regulation of dendrite development	Gene Ontology	GO:1900006	1	5	0.276943	0.479608	PTN
fucose metabolic process	Gene Ontology	GO:0006004	1	5	0.276943	0.479608	FUCA2
hydrolase activity, acting on carbon-nitrogen (but not peptide) bonds	Gene Ontology	GO:0016810	1	5	0.276943	0.479608	DPYSL2
negative regulation of interleukin-1 beta production	Gene Ontology	GO:0032691	1	5	0.276943	0.479608	GHSR
negative regulation of transcription by competitive promoter binding	Gene Ontology	GO:0010944	1	5	0.276943	0.479608	BHLHE41
diet induced thermogenesis	Gene Ontology	GO:0002024	1	5	0.276943	0.479608	ADRB2
embryonic heart tube morphogenesis	Gene Ontology	GO:0003143	1	5	0.276943	0.479608	MEGF8
sarcoglycan complex	Gene Ontology	GO:0016012	1	5	0.276943	0.479608	SGCE
amine metabolic process	Gene Ontology	GO:0009308	1	5	0.276943	0.479608	CYP1A1
protein O-linked glycosylation via threonine	Gene Ontology	GO:0018243	1	5	0.276943	0.479608	GALNT16
establishment or maintenance of actin cytoskeleton polarity	Gene Ontology	GO:0030950	1	5	0.276943	0.479608	ARHGAP35
regulation of vacuole fusion, non-autophagic	Gene Ontology	GO:0032889	1	5	0.276943	0.479608	ENO3
cation:cation antiporter activity	Gene Ontology	GO:0015491	1	5	0.276943	0.479608	SLC8A2
calyx of Held	Gene Ontology	GO:0044305	1	5	0.276943	0.479608	NOS1
regulation of lipid biosynthetic process	Gene Ontology	GO:0046890	1	5	0.276943	0.479608	MID1IP1
alpha-beta T cell differentiation	Gene Ontology	GO:0046632	1	5	0.276943	0.479608	ABL1
regulation of autophagy of mitochondrion	Gene Ontology	GO:1903146	1	5	0.276943	0.479608	SREBF1
negative regulation of heart rate	Gene Ontology	GO:0010459	1	5	0.276943	0.479608	SRI
prostate gland growth	Gene Ontology	GO:0060736	1	5	0.276943	0.479608	PLAG1
negative regulation of myelination	Gene Ontology	GO:0031642	1	5	0.276943	0.479608	CTSC
gene silencing	Gene Ontology	GO:0016458	1	5	0.276943	0.479608	DNMT1
commitment complex	Gene Ontology	GO:0000243	1	5	0.276943	0.479608	SNRPD1
cytoplasmic sequestering of transcription factor	Gene Ontology	GO:0042994	1	5	0.276943	0.479608	SRI
spliceosomal tri-snRNP complex	Gene Ontology	GO:0097526	1	5	0.276943	0.479608	SNRPD1
maintenance of DNA repeat elements	Gene Ontology	GO:0043570	1	5	0.276943	0.479608	AXIN2
NatA complex	Gene Ontology	GO:0031415	1	5	0.276943	0.479608	NAA10
actinin binding	Gene Ontology	GO:0042805	1	5	0.276943	0.479608	CSRP2
extracellular matrix structural constituent conferring compression resistance	Gene Ontology	GO:0030021	1	5	0.276943	0.479608	BGN
regulation of the force of heart contraction	Gene Ontology	GO:0002026	1	5	0.276943	0.479608	CSRP3
negative regulation of toll-like receptor 4 signaling pathway	Gene Ontology	GO:0034144	1	5	0.276943	0.479608	MFHAS1
3M complex	Gene Ontology	GO:1990393	1	5	0.276943	0.479608	CCDC8
regulation of NIK/NF-kappaB signaling	Gene Ontology	GO:1901222	1	5	0.276943	0.479608	AKIP1
endonucleolytic cleavage in 5'-ETS of tricistronic rRNA transcript (SSU-rRNA, 5.8S rRNA, LSU-rRNA)	Gene Ontology	GO:0000480	1	5	0.276943	0.479608	RCL1
positive regulation of actin nucleation	Gene Ontology	GO:0051127	1	5	0.276943	0.479608	MAGEL2
L-histidine transmembrane transport	Gene Ontology	GO:0089709	1	5	0.276943	0.479608	SLC38A5
protein methyltransferase activity	Gene Ontology	GO:0008276	1	5	0.276943	0.479608	HEMK1
glutamate receptor binding	Gene Ontology	GO:0035254	1	5	0.276943	0.479608	CAMK2A
vascular associated smooth muscle cell development	Gene Ontology	GO:0097084	1	5	0.276943	0.479608	COMP
signal transduction involved in G2 DNA damage checkpoint	Gene Ontology	GO:0072425	1	5	0.276943	0.479608	ABRAXAS1
cellular response to acidic pH	Gene Ontology	GO:0071468	1	5	0.276943	0.479608	SLC9A1
protein processing involved in protein targeting to mitochondrion	Gene Ontology	GO:0006627	1	5	0.276943	0.479608	MIPEP
regulation of protein autophosphorylation	Gene Ontology	GO:0031952	1	5	0.276943	0.479608	EEF2K
sebaceous gland development	Gene Ontology	GO:0048733	1	5	0.276943	0.479608	ZDHHC21
negative regulation of complement-dependent cytotoxicity	Gene Ontology	GO:1903660	1	5	0.276943	0.479608	STAT6
positive regulation of microglial cell activation	Gene Ontology	GO:1903980	1	5	0.276943	0.479608	CTSC
free ubiquitin chain polymerization	Gene Ontology	GO:0010994	1	5	0.276943	0.479608	UBE2C
negative regulation of ATPase activity	Gene Ontology	GO:0032780	1	5	0.276943	0.479608	PPIF
negative regulation of platelet-derived growth factor receptor signaling pathway	Gene Ontology	GO:0010642	1	5	0.276943	0.479608	SNCA
hair cycle	Gene Ontology	GO:0042633	1	5	0.276943	0.479608	PTCH2
costamere	Gene Ontology	GO:0043034	1	5	0.276943	0.479608	HOMER1
negative regulation by host of viral process	Gene Ontology	GO:0044793	1	5	0.276943	0.479608	PTX3
regulation of somitogenesis	Gene Ontology	GO:0014807	1	5	0.276943	0.479608	DMRT2
calmodulin-dependent protein phosphatase activity	Gene Ontology	GO:0033192	1	5	0.276943	0.479608	PPP3CB
postsynapse to nucleus signaling pathway	Gene Ontology	GO:0099527	1	5	0.276943	0.479608	KPNA1
G-quadruplex RNA binding	Gene Ontology	GO:0002151	1	5	0.276943	0.479608	AFF2
Fc-gamma receptor signaling pathway	Gene Ontology	GO:0038094	1	5	0.276943	0.479608	FCGR1A
toll-like receptor 7 signaling pathway	Gene Ontology	GO:0034154	1	5	0.276943	0.479608	TLR8
G-protein gamma-subunit binding	Gene Ontology	GO:0031682	1	5	0.276943	0.479608	GNB3
cholinergic synapse	Gene Ontology	GO:0098981	1	5	0.276943	0.479608	CHRM2
regulation of potassium ion transmembrane transport	Gene Ontology	GO:1901379	1	5	0.276943	0.479608	KCNN2
'de novo' NAD biosynthetic process from tryptophan	Gene Ontology	GO:0034354	1	5	0.276943	0.479608	KMO
regulation of cellular pH	Gene Ontology	GO:0030641	1	5	0.276943	0.479608	SLC4A10
axon extension involved in axon guidance	Gene Ontology	GO:0048846	1	5	0.276943	0.479608	SEMA3A
peptidyl-lysine methylation	Gene Ontology	GO:0018022	1	5	0.276943	0.479608	METTL21C
negative regulation of blood vessel endothelial cell proliferation involved in sprouting angiogenesis	Gene Ontology	GO:1903588	1	5	0.276943	0.479608	NGFR
negative regulation of cell adhesion mediated by integrin	Gene Ontology	GO:0033629	1	5	0.276943	0.479608	SERPINE1
L-proline biosynthetic process	Gene Ontology	GO:0055129	1	5	0.276943	0.479608	ALDH18A1
positive regulation of cytoplasmic translation	Gene Ontology	GO:2000767	1	5	0.276943	0.479608	CNBP
negative regulation of centriole replication	Gene Ontology	GO:0046600	1	5	0.276943	0.479608	KAT2B
regulation of cellular localization	Gene Ontology	GO:0060341	1	5	0.276943	0.479608	PARD6A
alpha-N-acetylneuraminate alpha-2,8-sialyltransferase activity	Gene Ontology	GO:0003828	1	5	0.276943	0.479608	ST8SIA4
regulation of respiratory gaseous exchange	Gene Ontology	GO:0043576	1	5	0.276943	0.479608	NR4A2
blood coagulation, fibrin clot formation	Gene Ontology	GO:0072378	1	5	0.276943	0.479608	FBLN1
rRNA transcription	Gene Ontology	GO:0009303	1	5	0.276943	0.479608	NPM3
ATPase activity	Gene Ontology	GO:0016887	11	158	0.277087	0.479616	ABCG2|ABCB8|CHD1L|VWA8|ACTC1|HSPA9|ATP1B1|KIF3A|KIF20B|CARNS1|ATP2A1
scaffold protein binding	Gene Ontology	GO:0097110	3	32	0.279156	0.481505	CACNA1H|NCK2|CACNA1G
cell projection	Gene Ontology	GO:0042995	3	32	0.279156	0.481505	NDN|MAGI1|RHOD
cerebral cortex development	Gene Ontology	GO:0021987	3	32	0.279156	0.481505	PLCB1|CDON|COL3A1
G2/M transition of mitotic cell cycle	Gene Ontology	GO:0000086	3	32	0.279156	0.481505	USH1C|FBXL17|PLCB1
electron transfer activity	Gene Ontology	GO:0009055	3	32	0.279156	0.481505	ETFB|STEAP4|ETFDH
positive regulation of autophagy	Gene Ontology	GO:0010508	3	32	0.279156	0.481505	PLK2|PRKAA2|DAPK1
cadherin binding	Gene Ontology	GO:0045296	4	47	0.280091	0.482394	NDRG1|CTNND1|KDR|CTNNA3
positive regulation of protein binding	Gene Ontology	GO:0032092	4	47	0.280091	0.482394	SREBF1|DACT1|CTHRC1|EPB41
regulation of cell cycle	Gene Ontology	GO:0051726	6	78	0.280374	0.4824	LIN9|PES1|CCNDBP1|GADD45A|ZNF703|FBXL17
cilium	Gene Ontology	GO:0005929	6	78	0.280374	0.4824	TTLL4|PDGFRA|TTLL7|TTLL11|CEP104|P2RY1
growth factor activity	Gene Ontology	GO:0008083	8	110	0.281666	0.483064	PTN|PDGFD|TIMP1|HBEGF|MSTN|VEGFA|FGF10|EGF
DNA biosynthetic process	Gene Ontology	GO:0071897	2	18	0.283842	0.483064	POLM|LOX
metal ion transport	Gene Ontology	GO:0030001	2	18	0.283842	0.483064	SLC8A2|SLC39A7
protein folding chaperone	Gene Ontology	GO:0044183	2	18	0.283842	0.483064	HSPA9|FKBP8
developmental growth	Gene Ontology	GO:0048589	2	18	0.283842	0.483064	SOX10|CHST11
sialylation	Gene Ontology	GO:0097503	2	18	0.283842	0.483064	ST3GAL1|ST8SIA4
cell motility	Gene Ontology	GO:0048870	2	18	0.283842	0.483064	DSTN|CFL1
positive regulation of cytokine secretion	Gene Ontology	GO:0050715	2	18	0.283842	0.483064	PANX1|GAPDH
ciliary membrane	Gene Ontology	GO:0060170	2	18	0.283842	0.483064	GPR157|GPI
DNA-directed DNA polymerase activity	Gene Ontology	GO:0003887	2	18	0.283842	0.483064	POLM|POLH
positive regulation of transforming growth factor beta receptor signaling pathway	Gene Ontology	GO:0030511	2	18	0.283842	0.483064	CDKN1C|TGFB1I1
negative regulation of G1/S transition of mitotic cell cycle	Gene Ontology	GO:2000134	2	18	0.283842	0.483064	KLF4|DACT1
nucleocytoplasmic transport	Gene Ontology	GO:0006913	2	18	0.283842	0.483064	CITED1|RGS14
positive regulation of cell cycle arrest	Gene Ontology	GO:0071158	2	18	0.283842	0.483064	RNF112|TP73
sperm principal piece	Gene Ontology	GO:0097228	2	18	0.283842	0.483064	PFKM|IFT27
epithelial to mesenchymal transition	Gene Ontology	GO:0001837	2	18	0.283842	0.483064	TGFBR3|LOXL2
learning or memory	Gene Ontology	GO:0007611	2	18	0.283842	0.483064	FZD9|AFF2
response to calcium ion	Gene Ontology	GO:0051592	2	18	0.283842	0.483064	HOMER1|TRPC1
positive regulation of DNA repair	Gene Ontology	GO:0045739	2	18	0.283842	0.483064	FGF10|ABRAXAS1
inorganic anion transport	Gene Ontology	GO:0015698	2	18	0.283842	0.483064	SLC4A10|SLC4A7
triglyceride lipase activity	Gene Ontology	GO:0004806	2	18	0.283842	0.483064	PNPLA2|LIPE
microtubule motor activity	Gene Ontology	GO:0003777	4	48	0.292017	0.488784	KIF24|KIF20B|KIF1A|KIF3A
chemotaxis	Gene Ontology	GO:0006935	3	33	0.293723	0.488784	ACKR4|XCR1|CCRL2
nucleotide binding	Gene Ontology	GO:0000166	3	33	0.293723	0.488784	ETFB|CHD1L|NT5C1A
ubiquitin conjugating enzyme activity	Gene Ontology	GO:0061631	3	33	0.293723	0.488784	UBE2D4|CDC34|UBE2QL1
G protein-coupled peptide receptor activity	Gene Ontology	GO:0008528	3	33	0.293723	0.488784	PTH1R|LGR4|CALCRL
histone deacetylase complex	Gene Ontology	GO:0000118	3	33	0.293723	0.488784	HDAC9|HDAC10|HDAC7
protein secretion	Gene Ontology	GO:0009306	3	33	0.293723	0.488784	COMP|RAB15|RAB3B
chloride transmembrane transport	Gene Ontology	GO:1902476	6	80	0.298768	0.488784	CLIC4|ANO5|GABRG1|ANO1|SLC26A7|CLCA4
innate immune response	Gene Ontology	GO:0045087	12	178	0.299088	0.488784	SPON2|IFIH1|DHX58|PTX3|MFHAS1|OAS1|BST2|C3|TLR8|TRIM56|PPP1R14B|YES1
platelet activation	Gene Ontology	GO:0030168	2	19	0.303673	0.488784	P2RY1|ADRA2B
bone morphogenesis	Gene Ontology	GO:0060349	2	19	0.303673	0.488784	LTBP3|LRP5
adult behavior	Gene Ontology	GO:0030534	2	19	0.303673	0.488784	NR4A3|PCDH17
cellular response to interleukin-4	Gene Ontology	GO:0071353	2	19	0.303673	0.488784	TUBA1B|RPL3
3'-5'-exoribonuclease activity	Gene Ontology	GO:0000175	2	19	0.303673	0.488784	CNOT6|USB1
GTP-Rho binding	Gene Ontology	GO:0017049	2	19	0.303673	0.488784	PKN3|CDC42EP5
histone deacetylation	Gene Ontology	GO:0016575	2	19	0.303673	0.488784	MIER1|HDAC10
mitotic cell cycle phase transition	Gene Ontology	GO:0044772	2	19	0.303673	0.488784	CCND2|LZTS1
protein phosphatase 1 binding	Gene Ontology	GO:0008157	2	19	0.303673	0.488784	PPP1R3D|PPP1R3A
negative regulation of cell differentiation	Gene Ontology	GO:0045596	2	19	0.303673	0.488784	FGF10|SIX2
cellular zinc ion homeostasis	Gene Ontology	GO:0006882	2	19	0.303673	0.488784	MT3|SLC39A7
regulation of signal transduction	Gene Ontology	GO:0009966	2	19	0.303673	0.488784	GPC4|LYRM7
positive regulation of protein kinase activity	Gene Ontology	GO:0045860	2	19	0.303673	0.488784	CCL21|TAB2
synaptic transmission, glutamatergic	Gene Ontology	GO:0035249	2	19	0.303673	0.488784	UNC13B|CLSTN3
voltage-gated ion channel activity	Gene Ontology	GO:0005244	2	19	0.303673	0.488784	CLIC4|SCN8A
regulation of G protein-coupled receptor signaling pathway	Gene Ontology	GO:0008277	2	19	0.303673	0.488784	PLCB1|PLCE1
response to wounding	Gene Ontology	GO:0009611	2	19	0.303673	0.488784	NMNAT1|CASP3
CCR chemokine receptor binding	Gene Ontology	GO:0048020	2	19	0.303673	0.488784	CCL21|CCRL2
B cell proliferation	Gene Ontology	GO:0042100	2	19	0.303673	0.488784	HSPD1|NTN1
positive regulation of p38MAPK cascade	Gene Ontology	GO:1900745	2	19	0.303673	0.488784	GADD45A|MFHAS1
mRNA 5'-UTR binding	Gene Ontology	GO:0048027	2	19	0.303673	0.488784	IGF2BP3|SHMT2
protein K11-linked ubiquitination	Gene Ontology	GO:0070979	2	19	0.303673	0.488784	UBE2C|UBE2D4
oogenesis	Gene Ontology	GO:0048477	2	19	0.303673	0.488784	NANOS1|PTN
positive regulation of viral genome replication	Gene Ontology	GO:0045070	2	19	0.303673	0.488784	PABPC1|DDB1
phosphatidylinositol-4-phosphate binding	Gene Ontology	GO:0070273	2	19	0.303673	0.488784	PLEKHA5|SESTD1
receptor clustering	Gene Ontology	GO:0043113	2	19	0.303673	0.488784	PTN|ITGA4
activation of GTPase activity	Gene Ontology	GO:0090630	5	65	0.307563	0.488784	TBC1D9B|TBC1D8|RCC2|CCL21|ARHGAP24
presynapse	Gene Ontology	GO:0098793	5	65	0.307563	0.488784	LIN7B|ATP2B2|DOC2B|SH3GL1|MX1
mitotic spindle organization	Gene Ontology	GO:0007052	3	34	0.308336	0.488784	EML1|PLK2|NUF2
peptide binding	Gene Ontology	GO:0042277	3	34	0.308336	0.488784	ENPEP|ANPEP|LVRN
antimicrobial humoral immune response mediated by antimicrobial peptide	Gene Ontology	GO:0061844	3	34	0.308336	0.488784	S100A12|GALP|GAPDH
potassium ion import across plasma membrane	Gene Ontology	GO:1990573	3	34	0.308336	0.488784	HCN2|ATP1B2|ATP1B1
growth cone	Gene Ontology	GO:0030426	3	34	0.308336	0.488784	DTNBP1|CRTAC1|SNCA
centrosome	Gene Ontology	GO:0005813	22	349	0.311774	0.488784	IFT27|PLK2|KAT2B|NDRG1|GNAI3|POLR3H|AXIN2|SNX10|B9D1|PLAG1|CLIC4|NDN|CTSC|CCP110|FBF1|CCDC8|KIFC3|RGS14|TP53|CDC14A|ATF4|KIF20B
regulation of cell population proliferation	Gene Ontology	GO:0042127	8	114	0.312714	0.488784	CHST11|STAT6|STAT2|S100A11|PLCD3|PID1|EGLN3|YES1
nucleolus	Gene Ontology	GO:0005730	28	452	0.313115	0.488784	HMGB2|CDKN2AIP|RPL3|IQSEC1|WDR82|ABL1|GPRC5A|ARL4A|OARD1|ADAR|SETD7|MAGI1|LSM6|RCL1|MTUS1|NOL9|NPM3|TP53|ETV4|METTL1|ATXN1|PDK3|DDRGK1|GORAB|MRTO4|KIF20B|ATF3|ZNF397
cellular protein-containing complex localization	Gene Ontology	GO:0034629	1	6	0.314988	0.488784	EZR
maintenance of DNA methylation	Gene Ontology	GO:0010216	1	6	0.314988	0.488784	DNMT1
lipid droplet formation	Gene Ontology	GO:0140042	1	6	0.314988	0.488784	FITM2
[heparan sulfate]-glucosamine 3-sulfotransferase 1 activity	Gene Ontology	GO:0008467	1	6	0.314988	0.488784	HS3ST5
fascia adherens	Gene Ontology	GO:0005916	1	6	0.314988	0.488784	CTNNA3
glycolipid biosynthetic process	Gene Ontology	GO:0009247	1	6	0.314988	0.488784	ST3GAL2
smooth muscle cell differentiation	Gene Ontology	GO:0051145	1	6	0.314988	0.488784	FGF10
Tat protein binding	Gene Ontology	GO:0030957	1	6	0.314988	0.488784	GABARAPL1
negative regulation of excitatory postsynaptic potential	Gene Ontology	GO:0090394	1	6	0.314988	0.488784	S1PR2
peripheral nervous system neuron development	Gene Ontology	GO:0048935	1	6	0.314988	0.488784	ETV1
regulation of centriole replication	Gene Ontology	GO:0046599	1	6	0.314988	0.488784	PLK2
negative regulation of kinase activity	Gene Ontology	GO:0033673	1	6	0.314988	0.488784	MSTN
pyramidal neuron development	Gene Ontology	GO:0021860	1	6	0.314988	0.488784	SLC4A10
positive regulation of growth	Gene Ontology	GO:0045927	1	6	0.314988	0.488784	WFS1
carbonyl reductase (NADPH) activity	Gene Ontology	GO:0004090	1	6	0.314988	0.488784	DHRS4
proline transmembrane transport	Gene Ontology	GO:0035524	1	6	0.314988	0.488784	SLC36A4
response to interferon-beta	Gene Ontology	GO:0035456	1	6	0.314988	0.488784	IFITM3
positive regulation of T cell activation	Gene Ontology	GO:0050870	1	6	0.314988	0.488784	HSPD1
glycosylphosphatidylinositol-N-acetylglucosaminyltransferase (GPI-GnT) complex	Gene Ontology	GO:0000506	1	6	0.314988	0.488784	PIGQ
Golgi to endosome transport	Gene Ontology	GO:0006895	1	6	0.314988	0.488784	SORT1
regulation of locomotion	Gene Ontology	GO:0040012	1	6	0.314988	0.488784	SNCA
thiamine pyrophosphate binding	Gene Ontology	GO:0030976	1	6	0.314988	0.488784	ILVBL
vascular endothelial growth factor production	Gene Ontology	GO:0010573	1	6	0.314988	0.488784	IL6R
angiotensin-activated signaling pathway	Gene Ontology	GO:0038166	1	6	0.314988	0.488784	CAMK2A
sensory perception of light stimulus	Gene Ontology	GO:0050953	1	6	0.314988	0.488784	USH1C
pICln-Sm protein complex	Gene Ontology	GO:0034715	1	6	0.314988	0.488784	SNRPD1
atrioventricular canal development	Gene Ontology	GO:0036302	1	6	0.314988	0.488784	TBX2
oligosaccharide catabolic process	Gene Ontology	GO:0009313	1	6	0.314988	0.488784	MAN2C1
response to reactive oxygen species	Gene Ontology	GO:0000302	1	6	0.314988	0.488784	NUDT15
commissural neuron axon guidance	Gene Ontology	GO:0071679	1	6	0.314988	0.488784	EPHB2
positive regulation of mitochondrial calcium ion concentration	Gene Ontology	GO:0051561	1	6	0.314988	0.488784	MCUR1
error-prone translesion synthesis	Gene Ontology	GO:0042276	1	6	0.314988	0.488784	POLH
extracellular matrix assembly	Gene Ontology	GO:0085029	1	6	0.314988	0.488784	COL1A2
tRNA modification	Gene Ontology	GO:0006400	1	6	0.314988	0.488784	QTRT1
complement activation, alternative pathway	Gene Ontology	GO:0006957	1	6	0.314988	0.488784	C3
tRNA-specific adenosine deaminase activity	Gene Ontology	GO:0008251	1	6	0.314988	0.488784	ADAR
BRCA1-A complex	Gene Ontology	GO:0070531	1	6	0.314988	0.488784	ABRAXAS1
luteinization	Gene Ontology	GO:0001553	1	6	0.314988	0.488784	PDGFRA
regulation of calcium-mediated signaling	Gene Ontology	GO:0050848	1	6	0.314988	0.488784	PDK2
lens fiber cell differentiation	Gene Ontology	GO:0070306	1	6	0.314988	0.488784	MAF
positive regulation of synapse maturation	Gene Ontology	GO:0090129	1	6	0.314988	0.488784	NEURL1
ceramide catabolic process	Gene Ontology	GO:0046514	1	6	0.314988	0.488784	ACER3
lung vasculature development	Gene Ontology	GO:0060426	1	6	0.314988	0.488784	ERRFI1
plasma membrane phospholipid scrambling	Gene Ontology	GO:0017121	1	6	0.314988	0.488784	PLSCR4
amelogenesis	Gene Ontology	GO:0097186	1	6	0.314988	0.488784	PERP
regulation of macroautophagy	Gene Ontology	GO:0016241	1	6	0.314988	0.488784	PRKAA2
insulin-responsive compartment	Gene Ontology	GO:0032593	1	6	0.314988	0.488784	RAB15
positive regulation of mitochondrial depolarization	Gene Ontology	GO:0051901	1	6	0.314988	0.488784	KDR
cuprous ion binding	Gene Ontology	GO:1903136	1	6	0.314988	0.488784	SNCA
hard palate development	Gene Ontology	GO:0060022	1	6	0.314988	0.488784	FZD2
non-membrane spanning protein tyrosine phosphatase activity	Gene Ontology	GO:0004726	1	6	0.314988	0.488784	PTPN18
sterol esterase activity	Gene Ontology	GO:0004771	1	6	0.314988	0.488784	LIPE
positive regulation of natural killer cell differentiation	Gene Ontology	GO:0032825	1	6	0.314988	0.488784	GAS6
ion homeostasis	Gene Ontology	GO:0050801	1	6	0.314988	0.488784	KLHL3
positive regulation of vascular associated smooth muscle cell migration	Gene Ontology	GO:1904754	1	6	0.314988	0.488784	NR4A3
lipid kinase activity	Gene Ontology	GO:0001727	1	6	0.314988	0.488784	AGK
oncostatin-M-mediated signaling pathway	Gene Ontology	GO:0038165	1	6	0.314988	0.488784	OSMR
negative regulation of cytokine secretion	Gene Ontology	GO:0050710	1	6	0.314988	0.488784	LGR4
cellular response to low-density lipoprotein particle stimulus	Gene Ontology	GO:0071404	1	6	0.314988	0.488784	CD9
leukemia inhibitory factor signaling pathway	Gene Ontology	GO:0048861	1	6	0.314988	0.488784	OSMR
glycine transmembrane transporter activity	Gene Ontology	GO:0015187	1	6	0.314988	0.488784	SLC38A5
telomeric D-loop disassembly	Gene Ontology	GO:0061820	1	6	0.314988	0.488784	POT1
heart process	Gene Ontology	GO:0003015	1	6	0.314988	0.488784	WWTR1
protein retention in ER lumen	Gene Ontology	GO:0006621	1	6	0.314988	0.488784	KDELR3
type B pancreatic cell proliferation	Gene Ontology	GO:0044342	1	6	0.314988	0.488784	IGFBP4
hormone receptor binding	Gene Ontology	GO:0051427	1	6	0.314988	0.488784	FABP4
ubiquitin-dependent SMAD protein catabolic process	Gene Ontology	GO:0030579	1	6	0.314988	0.488784	TGFB1I1
astral microtubule organization	Gene Ontology	GO:0030953	1	6	0.314988	0.488784	EZR
regulation of postsynaptic cytosolic calcium ion concentration	Gene Ontology	GO:0099566	1	6	0.314988	0.488784	ATP2B2
dendrite extension	Gene Ontology	GO:0097484	1	6	0.314988	0.488784	CYFIP2
negative regulation of axon regeneration	Gene Ontology	GO:0048681	1	6	0.314988	0.488784	KREMEN1
mammary gland epithelial cell proliferation	Gene Ontology	GO:0033598	1	6	0.314988	0.488784	STAT6
complement component C1q complex binding	Gene Ontology	GO:0001849	1	6	0.314988	0.488784	PTX3
adherens junction assembly	Gene Ontology	GO:0034333	1	6	0.314988	0.488784	ZNF703
UDP-galactose:beta-N-acetylglucosamine beta-1,3-galactosyltransferase activity	Gene Ontology	GO:0008499	1	6	0.314988	0.488784	B3GALT1
glycine transport	Gene Ontology	GO:0015816	1	6	0.314988	0.488784	SLC38A5
glutathione catabolic process	Gene Ontology	GO:0006751	1	6	0.314988	0.488784	CHAC1
negative regulation of epidermal growth factor receptor signaling pathway	Gene Ontology	GO:0042059	1	6	0.314988	0.488784	ERRFI1
regulation of stress fiber assembly	Gene Ontology	GO:0051492	1	6	0.314988	0.488784	ASAP3
DNA integration	Gene Ontology	GO:0015074	1	6	0.314988	0.488784	THAP9
negative regulation of protein autophosphorylation	Gene Ontology	GO:0031953	1	6	0.314988	0.488784	ERRFI1
protein geranylgeranylation	Gene Ontology	GO:0018344	1	6	0.314988	0.488784	RABGGTA
replication-born double-strand break repair via sister chromatid exchange	Gene Ontology	GO:1990414	1	6	0.314988	0.488784	REC8
positive regulation of extrinsic apoptotic signaling pathway via death domain receptors	Gene Ontology	GO:1902043	1	6	0.314988	0.488784	MAL
DNA strand renaturation	Gene Ontology	GO:0000733	1	6	0.314988	0.488784	TP53
regulation of platelet aggregation	Gene Ontology	GO:0090330	1	6	0.314988	0.488784	PRKCA
double-stranded methylated DNA binding	Gene Ontology	GO:0010385	1	6	0.314988	0.488784	EGR1
efflux transmembrane transporter activity	Gene Ontology	GO:0015562	1	6	0.314988	0.488784	ABCG2
protein localization to cell junction	Gene Ontology	GO:1902414	1	6	0.314988	0.488784	NECTIN3
netrin receptor activity	Gene Ontology	GO:0005042	1	6	0.314988	0.488784	UNC5CL
'de novo' pyrimidine nucleobase biosynthetic process	Gene Ontology	GO:0006207	1	6	0.314988	0.488784	CPS1
regulation of feeding behavior	Gene Ontology	GO:0060259	1	6	0.314988	0.488784	LEPR
ventricular cardiac muscle cell action potential	Gene Ontology	GO:0086005	1	6	0.314988	0.488784	KCNE5
negative regulation of cholesterol storage	Gene Ontology	GO:0010887	1	6	0.314988	0.488784	PPARG
organelle fission	Gene Ontology	GO:0048285	1	6	0.314988	0.488784	MX1
negative regulation of hippo signaling	Gene Ontology	GO:0035331	1	6	0.314988	0.488784	WTIP
cAMP-dependent protein kinase inhibitor activity	Gene Ontology	GO:0004862	1	6	0.314988	0.488784	PRKAG2
regulation of atrial cardiac muscle cell membrane depolarization	Gene Ontology	GO:0060371	1	6	0.314988	0.488784	CACNA1G
magnesium ion homeostasis	Gene Ontology	GO:0010960	1	6	0.314988	0.488784	PTH1R
attachment of mitotic spindle microtubules to kinetochore	Gene Ontology	GO:0051315	1	6	0.314988	0.488784	NUF2
postsynaptic actin cytoskeleton organization	Gene Ontology	GO:0098974	1	6	0.314988	0.488784	DBNL
positive regulation of skeletal muscle tissue development	Gene Ontology	GO:0048643	1	6	0.314988	0.488784	CDON
spherical high-density lipoprotein particle	Gene Ontology	GO:0034366	1	6	0.314988	0.488784	APOA1
phosphodiesterase I activity	Gene Ontology	GO:0004528	1	6	0.314988	0.488784	APEX2
regulation of protein processing	Gene Ontology	GO:0070613	1	6	0.314988	0.488784	INPP5B
aromatase activity	Gene Ontology	GO:0070330	1	6	0.314988	0.488784	CYP3A29
regulation of mitochondrial translation	Gene Ontology	GO:0070129	1	6	0.314988	0.488784	SHMT2
chromosome separation	Gene Ontology	GO:0051304	1	6	0.314988	0.488784	SMARCAD1
positive regulation of epidermal cell differentiation	Gene Ontology	GO:0045606	1	6	0.314988	0.488784	PTCH2
adenosine to inosine editing	Gene Ontology	GO:0006382	1	6	0.314988	0.488784	ADAR
positive regulation of protein kinase A signaling	Gene Ontology	GO:0010739	1	6	0.314988	0.488784	ADRB2
negative regulation of cardiac muscle cell proliferation	Gene Ontology	GO:0060044	1	6	0.314988	0.488784	TP73
small nucleolar ribonucleoprotein complex	Gene Ontology	GO:0005732	1	6	0.314988	0.488784	LSM6
clustering of voltage-gated sodium channels	Gene Ontology	GO:0045162	1	6	0.314988	0.488784	NRCAM
positive regulation of endoplasmic reticulum stress-induced intrinsic apoptotic signaling pathway	Gene Ontology	GO:1902237	1	6	0.314988	0.488784	NCK2
extracellularly ATP-gated cation channel activity	Gene Ontology	GO:0004931	1	6	0.314988	0.488784	CAMKK1
regulation of aerobic respiration	Gene Ontology	GO:1903715	1	6	0.314988	0.488784	SHMT2
glutathione binding	Gene Ontology	GO:0043295	1	6	0.314988	0.488784	MGST2
positive regulation of cardiac muscle cell differentiation	Gene Ontology	GO:2000727	1	6	0.314988	0.488784	EFNB2
growth factor receptor binding	Gene Ontology	GO:0070851	1	6	0.314988	0.488784	PDGFD
iris morphogenesis	Gene Ontology	GO:0061072	1	6	0.314988	0.488784	PITX2
thyroid hormone transport	Gene Ontology	GO:0070327	1	6	0.314988	0.488784	SLCO4A1
calcium import into the mitochondrion	Gene Ontology	GO:0036444	1	6	0.314988	0.488784	MCUR1
synaptic vesicle transport	Gene Ontology	GO:0048489	1	6	0.314988	0.488784	SNCA
actin filament capping	Gene Ontology	GO:0051693	1	6	0.314988	0.488784	SPTB
negative regulation of macrophage activation	Gene Ontology	GO:0043031	1	6	0.314988	0.488784	LRFN5
protein localization to cell-cell junction	Gene Ontology	GO:0150105	1	6	0.314988	0.488784	CGNL1
nitric oxide biosynthetic process	Gene Ontology	GO:0006809	1	6	0.314988	0.488784	NOS1
positive regulation of dendritic spine morphogenesis	Gene Ontology	GO:0061003	1	6	0.314988	0.488784	DBNL
negative regulation of protein dephosphorylation	Gene Ontology	GO:0035308	1	6	0.314988	0.488784	MFHAS1
negative regulation of circadian rhythm	Gene Ontology	GO:0042754	1	6	0.314988	0.488784	CRY2
negative regulation of protein processing	Gene Ontology	GO:0010955	1	6	0.314988	0.488784	CHAC1
kidney morphogenesis	Gene Ontology	GO:0060993	1	6	0.314988	0.488784	WWTR1
histone serine kinase activity	Gene Ontology	GO:0035174	1	6	0.314988	0.488784	PRKAA2
regulation of microtubule polymerization	Gene Ontology	GO:0031113	1	6	0.314988	0.488784	ABL1
positive regulation of core promoter binding	Gene Ontology	GO:1904798	1	6	0.314988	0.488784	KLF4
endopeptidase activator activity	Gene Ontology	GO:0061133	1	6	0.314988	0.488784	PSME1
eukaryotic initiation factor 4E binding	Gene Ontology	GO:0008190	1	6	0.314988	0.488784	EIF4EBP1
detoxification of copper ion	Gene Ontology	GO:0010273	1	6	0.314988	0.488784	MT3
dendritic spine development	Gene Ontology	GO:0060996	1	6	0.314988	0.488784	CAMK2A
dynamin family protein polymerization involved in mitochondrial fission	Gene Ontology	GO:0003374	1	6	0.314988	0.488784	MX1
protein O-linked glycosylation via serine	Gene Ontology	GO:0018242	1	6	0.314988	0.488784	GALNT16
negative regulation of trophoblast cell migration	Gene Ontology	GO:1901164	1	6	0.314988	0.488784	TIMP1
negative regulation of sodium ion transmembrane transporter activity	Gene Ontology	GO:2000650	1	6	0.314988	0.488784	NEDD4
THO complex part of transcription export complex	Gene Ontology	GO:0000445	1	6	0.314988	0.488784	THOC2
store-operated calcium entry	Gene Ontology	GO:0002115	1	6	0.314988	0.488784	ORAI3
embryonic skeletal joint morphogenesis	Gene Ontology	GO:0060272	1	6	0.314988	0.488784	COL2A1
calcium-mediated signaling	Gene Ontology	GO:0019722	4	50	0.316052	0.490215	ACKR4|XCR1|SLC7A8|CCRL2
cytoplasmic microtubule organization	Gene Ontology	GO:0031122	3	35	0.322972	0.496255	CLIP3|CAV3|CLIP4
kinesin complex	Gene Ontology	GO:0005871	3	35	0.322972	0.496255	KIF20B|KIFC3|KIF3A
odontogenesis of dentin-containing tooth	Gene Ontology	GO:0042475	3	35	0.322972	0.496255	PDGFRA|FGF10|LRP4
negative regulation of BMP signaling pathway	Gene Ontology	GO:0030514	3	35	0.322972	0.496255	ABL1|HTRA3|CTDSPL2
microtubule organizing center	Gene Ontology	GO:0005815	3	35	0.322972	0.496255	CDK5RAP2|SPECC1|MAPRE2
negative regulation of interleukin-6 production	Gene Ontology	GO:0032715	2	20	0.323401	0.496255	GHSR|GAS6
neuron apoptotic process	Gene Ontology	GO:0051402	2	20	0.323401	0.496255	CASP3|NGFR
replication fork	Gene Ontology	GO:0005657	2	20	0.323401	0.496255	DNMT1|POLH
mitotic cell cycle checkpoint	Gene Ontology	GO:0007093	2	20	0.323401	0.496255	PLK2|NRAS
establishment of protein localization	Gene Ontology	GO:0045184	2	20	0.323401	0.496255	ABL1|RCC2
2 iron, 2 sulfur cluster binding	Gene Ontology	GO:0051537	2	20	0.323401	0.496255	CISD3|ABAT
terminal bouton	Gene Ontology	GO:0043195	2	20	0.323401	0.496255	CPLX1|UNC13B
negative regulation of microtubule depolymerization	Gene Ontology	GO:0007026	2	20	0.323401	0.496255	NAV3|MID1IP1
viral entry into host cell	Gene Ontology	GO:0046718	2	20	0.323401	0.496255	ACE2|ANPEP
motor neuron axon guidance	Gene Ontology	GO:0008045	2	20	0.323401	0.496255	SEMA3A|NTN1
negative regulation of TOR signaling	Gene Ontology	GO:0032007	2	20	0.323401	0.496255	DEPTOR|PRKAA2
integral component of presynaptic membrane	Gene Ontology	GO:0099056	2	20	0.323401	0.496255	EPHB2|PCDH17
[truncated: 1,143 more rows]
